# Supplementary material for: Hedgerows increase the diversity and modify the composition of arbuscular mycorrhizal fungi in Mediterranean agricultural landscapes
Source: Mycorrhiza. 2022 Sep 10;32(5-6):397–407. doi: 10.1007/s00572-022-01090-5 (PMC9561024; doi:10.1007/s00572-022-01090-5)
Supplement: Supplementary file 8 — Supplementary file8 (XLSX 66.5 KB) [file 572_2022_1090_MOESM8_ESM.xlsx]

## Sheet: david.cleaned.cf.blast.i97.a95.
Sample/Hit	Taxa count	Cleaned reads	Total	VTX00056	VTX00193	VTX00143	VTX00342	VTX00065	VTX00108	VTX00281	VTX00063	VTX00354	VTX00067	VTX00402	VTX00153	VTX00388	VTX00306	VTX00245	VTX00105	VTX00155	VTX00357	VTX00064	VTX00199	VTX00061	VTX00338	VTX00214	VTX00418	VTX00005	VTX00069	VTX00113	VTX00283	VTX00419	VTX00304	VTX00156	VTX00057	VTX00409	VTX00284	VTX00054	VTX00335	VTX00009	VTX00052	VTX00130	VTX00395	VTX00312	VTX00311	DG13	VTX00265	DG18	DG14
Samples count			120	110	116	83	56	70	60	26	50	29	35	79	31	56	64	61	51	22	61	36	21	21	50	16	13	40	7	34	20	6	8	11	30	35	34	56	9	25	23	11	23	24	5	10	4	6	5
Total	128	6603221	3437903	759178	728835	357963	147569	130974	126186	101486	73241	71534	62154	58205	57030	56999	52300	44802	42995	40478	36007	33759	26426	25802	24829	21678	20470	19713	19466	19113	18146	17675	17471	16988	16036	15635	15132	13535	13434	12372	10892	8712	8332	7092	5661	5504	5454	5296	4974
OD2B	31	67896	58857	13862	762	2	12318	0	2	0	0	0	306	75	16589	217	351	0	910	601	24	359	10118	0	0	0	0	0	0	364	0	0	0	0	0	0	93	1	0	0	0	0	1132	357	0	0	0	0	0
ON6C	24	62134	56037	42032	2689	443	0	40	2849	0	0	0	1	1317	0	0	5195	129	0	0	0	0	0	0	57	0	0	1031	0	0	0	0	0	0	2	0	4	13	0	100	0	0	0	1	0	0	0	0	0
OV1A	19	64217	55807	66	5926	38	17	12970	0	0	421	1	35341	0	1	0	115	0	0	0	3	33	0	0	0	26	0	0	0	0	0	0	0	0	6	189	0	0	0	0	0	0	0	0	0	0	0	0	0
ON5C	8	65559	55684	2983	38187	1	0	3345	0	4568	0	0	0	6528	0	0	0	0	0	0	0	70	0	0	0	0	0	0	0	0	0	0	0	0	0	0	0	0	0	0	0	0	0	0	0	0	0	0	0
CN19A	25	62599	53651	26402	5608	0	2	733	0	0	3321	6034	5963	1061	0	1364	567	0	601	0	12	0	0	409	0	0	0	0	0	0	300	0	0	0	35	528	30	491	0	0	0	0	0	0	0	0	0	0	0
CN14B	31	57041	52010	13156	8456	3241	8483	0	1	0	30	2123	0	1087	0	451	0	0	1943	0	109	27	0	2658	0	0	0	3	0	0	0	9422	0	0	2	8	0	9	0	11	17	0	0	0	0	0	0	0	0
ON9B	17	60093	51652	579	23481	2779	1	9599	5855	0	0	0	0	6672	0	0	586	0	0	0	0	0	0	0	1641	0	0	212	0	0	0	0	0	0	0	0	0	0	0	225	0	0	0	2	0	0	0	0	0
ON7C	21	59652	50809	21885	202	14495	0	0	12239	0	0	0	0	93	0	0	0	9	0	0	0	0	0	0	16	0	0	357	0	80	0	0	0	0	0	0	0	275	0	288	0	0	0	0	0	0	0	0	0
CN10A	26	58440	48684	7997	5583	49	2086	40	0	0	5022	0	1	1573	0	0	4085	0	0	10858	0	627	0	0	348	0	0	0	0	0	0	0	0	0	0	1092	0	2	8881	0	0	0	1	0	0	0	0	0	0
OD1A	41	56836	48321	8285	2147	3980	1337	32	2	0	107	29	4188	0	17873	0	29	0	0	1252	4	101	143	3	19	0	2309	0	0	0	0	0	0	0	0	36	15	65	1003	0	32	0	0	190	3571	619	0	597	0
CN18B	32	52445	47977	983	3665	27041	0	800	1	0	296	717	0	554	11	1002	43	0	1195	0	25	19	21	1074	0	0	0	723	0	0	0	5418	0	0	135	33	0	47	0	345	0	0	0	0	0	0	0	0	3332
OD6C	15	60753	47153	2	38018	1	42	0	0	0	59	0	0	498	0	549	0	0	88	1	4567	1287	0	0	0	0	0	0	0	29	2005	0	0	0	0	0	0	0	0	0	0	0	0	0	0	0	0	0	0
OD2A	34	59906	47096	6506	7872	0	10454	42	0	0	790	641	0	174	1033	41	182	0	2	0	68	0	569	0	113	0	9751	0	3	0	0	1	0	0	0	258	0	3	0	0	42	0	0	1	1732	250	5275	207	0
CN2B	35	61900	45370	2061	13451	9763	1	6727	7576	0	0	0	0	11	2	0	850	45	0	0	0	0	0	0	1678	125	0	130	0	2131	308	0	0	0	2	0	24	235	0	0	0	0	0	3	0	0	1	0	0
OD9B	24	60824	44115	32317	989	0	1947	1	0	0	3166	1	0	0	0	697	13	80	3019	0	118	117	0	0	745	0	1	0	0	16	31	0	0	0	0	613	0	0	0	0	0	0	229	0	0	0	0	0	0
OV2A	28	60001	43268	15614	7365	0	85	10714	0	0	1294	0	6	640	0	1258	183	0	195	0	96	51	0	0	0	470	0	0	0	0	0	0	732	118	322	505	0	1895	0	0	0	378	0	0	0	0	0	0	0
OD8B	27	49023	42897	26254	1639	0	4302	3627	0	0	123	0	9	294	0	601	0	0	27	1	86	5037	0	0	0	1	0	0	0	297	0	0	0	0	0	32	0	0	0	0	0	1	395	9	0	0	0	0	0
CN13B	34	55020	42865	3609	11980	7104	3920	0	3	0	877	67	0	672	76	5787	1	0	3342	1	73	2117	0	0	224	0	0	802	0	0	0	0	0	0	3	190	0	13	0	446	9	0	1	0	0	0	0	0	0
CN14A	33	47253	42701	4437	3775	0	1	4850	0	0	1362	529	168	20	10333	0	0	0	0	0	85	3273	124	318	0	0	1	3927	0	0	0	0	0	0	0	147	0	66	0	1528	0	0	0	0	0	608	0	391	0
OV5B	38	53492	42646	6161	4309	9000	98	11103	0	0	213	0	1	845	2713	2148	80	18	1948	1314	3	0	0	504	119	247	0	0	0	0	0	0	0	0	300	15	0	323	0	0	0	0	6	0	0	0	0	0	0
ON2B	20	51776	42449	255	686	33777	20	0	1284	0	984	4569	0	0	1	164	48	45	278	0	0	0	0	0	0	27	0	5	0	0	0	0	0	0	2	195	0	0	0	0	0	83	23	0	0	0	0	0	0
OD8C	33	49202	42396	16099	1401	0	3043	4690	0	0	1326	3370	1	46	0	1520	45	0	405	49	130	1087	36	0	81	0	0	0	0	0	444	0	0	0	0	259	0	343	0	0	0	0	431	0	0	3167	0	3288	0
OD2C	12	59081	42042	0	37776	1	0	1	1	0	0	0	0	0	0	242	0	1	44	0	3549	0	0	0	0	0	331	0	0	94	0	0	0	0	0	0	0	0	0	0	0	0	0	0	0	0	0	0	0
OD9C	30	53652	41935	4342	7212	5	15594	1	1	0	7785	0	0	1373	0	197	0	0	1770	0	85	1382	1	0	0	0	0	0	0	158	86	1	0	0	0	1444	0	0	0	0	0	0	383	0	0	0	0	0	1
ON6A	13	59446	40900	0	4511	0	0	1	3372	30055	0	0	0	122	0	0	720	0	0	0	0	0	0	0	0	0	0	0	0	0	0	0	0	0	0	0	0	1	0	0	0	0	0	1	0	0	0	0	0
OV3C	16	58987	40775	24900	9811	0	1	4023	0	0	0	0	0	172	34	54	0	267	0	0	917	0	0	0	118	0	0	0	0	0	0	0	0	0	71	0	244	0	0	0	1	0	0	0	0	0	0	0	0
OV4A	22	57539	40558	5634	15060	2	0	12262	1	0	0	0	0	2525	76	0	1584	0	0	0	359	0	0	0	0	0	0	0	0	1298	0	0	88	0	0	0	0	2	0	0	0	0	0	0	0	0	0	0	0
ON2C	23	57994	40439	5566	2376	0	51	0	17610	135	1	0	0	524	0	3	0	853	0	0	0	0	8050	0	0	0	0	0	0	1	0	0	0	0	0	0	14	208	0	0	4916	0	0	1	0	0	0	0	0
ON6B	18	56743	40177	24425	2329	8225	0	0	3544	274	0	0	0	247	0	0	597	0	0	0	0	0	0	0	0	0	0	0	0	0	0	0	0	0	0	0	17	472	0	10	0	0	0	1	0	0	0	0	0
ON4B	25	59369	40043	16420	3461	6885	56	0	227	0	1705	0	0	0	0	3561	57	2240	761	2065	118	0	0	1337	0	0	0	15	0	0	0	0	0	0	182	9	1	5	0	141	458	0	0	0	0	0	0	0	0
CN17A	14	54821	39741	13363	15820	1	0	149	0	0	384	7840	0	991	0	0	0	243	0	0	280	0	0	0	0	0	0	0	0	0	0	0	0	0	0	73	287	0	0	0	131	0	0	0	0	0	0	0	0
CN11B	30	48138	39651	7692	5915	5782	0	343	6939	1478	1	0	27	1934	0	0	683	1811	0	0	0	1	0	0	419	0	0	2863	0	0	0	0	0	0	0	0	0	1602	0	1704	17	0	0	1	0	0	0	0	0
ON1B	20	61653	39444	47	4684	396	0	0	0	0	655	0	0	0	0	2034	140	0	7526	11752	7	0	28	11657	0	1	0	0	1	0	0	0	0	0	0	186	0	32	0	0	242	0	0	0	0	0	0	0	0
CN5C	14	47666	39283	18311	976	1	0	0	0	4206	0	1	555	0	0	0	12256	1382	0	0	0	0	0	0	0	0	0	0	0	0	0	0	0	0	0	0	0	3	0	0	0	0	0	0	0	0	0	0	0
OV4B	37	54392	39261	9291	3736	0	32	2020	0	0	1637	0	15	198	1413	1513	76	0	621	3035	578	101	0	5204	61	1109	0	0	0	0	0	0	27	16	0	305	0	31	1926	0	0	4538	1	0	0	0	0	0	0
OD5B	22	50154	39109	20724	2627	1	12078	0	1	0	0	0	0	198	0	1249	506	0	817	0	216	0	0	0	37	0	0	0	0	0	0	0	0	0	0	0	0	370	0	0	0	0	0	0	0	0	0	0	0
OV3A	17	58633	39096	1003	20637	0	2182	0	0	0	0	0	0	146	0	10139	0	0	1939	0	1546	0	0	54	0	16	0	0	616	76	0	0	0	0	327	0	0	0	0	0	0	0	261	0	0	0	0	0	0
OD7A	10	57620	38838	0	34006	0	35	1	1	2	0	0	0	0	1	0	1	0	0	0	4664	0	0	0	0	0	0	0	0	1	0	0	0	0	0	0	0	0	0	0	0	0	0	0	0	0	0	0	0
OV5A	20	64323	38760	4752	22256	17	21	6952	0	0	0	0	0	272	0	0	48	46	0	0	1007	1250	0	0	44	0	0	0	0	1283	0	0	0	0	0	0	1	0	0	0	0	0	0	0	0	0	0	0	0
CN19B	21	44423	38148	5930	5682	7276	4063	49	0	8	0	7352	0	1335	0	959	95	0	930	0	19	0	0	38	338	0	0	0	0	0	0	2785	0	0	0	0	5	1	0	0	0	0	0	0	0	0	0	0	1262
OD6B	19	52935	38086	6854	3891	0	14492	0	0	0	8222	0	0	0	0	143	298	0	264	0	134	0	0	0	0	0	0	0	0	0	0	0	0	0	514	1890	0	0	0	0	0	0	841	0	0	0	0	0	0
ON7B	19	45768	37497	5239	680	26493	0	777	1379	0	0	0	0	177	0	0	310	1111	0	0	0	0	0	0	94	0	0	167	0	0	0	0	0	0	0	0	0	1	0	47	3	0	0	0	0	0	0	0	0
OD9A	15	55121	37072	3	30496	0	318	0	0	0	97	0	0	0	0	109	0	0	3	0	3444	0	0	0	0	0	0	0	1835	421	191	0	0	143	0	0	0	0	0	0	0	0	0	0	0	0	0	0	0
OD3C	18	61612	37001	254	4975	1	1	0	0	0	0	128	0	0	0	52	0	0	0	0	426	0	0	255	299	56	0	0	0	0	0	0	15036	11950	0	0	0	0	0	0	0	51	0	0	0	0	0	0	0
OD10B	28	52403	36563	10798	7588	9719	90	0	1	0	16	0	187	1463	413	1903	69	0	1939	2	209	126	0	67	0	0	0	0	0	0	182	0	0	0	478	26	0	902	0	0	0	0	0	0	0	0	0	0	0
OD11B	26	52287	36406	8890	5364	1	8802	5105	0	0	0	0	709	15	0	899	233	0	5009	0	459	0	0	0	0	0	0	0	0	74	0	0	0	2	0	0	0	1	0	0	0	0	780	1	0	0	0	0	1
ON7A	18	54552	35665	15176	9358	1621	58	95	0	0	0	4515	0	2547	0	283	0	0	49	0	41	75	0	0	94	0	0	4	0	0	0	0	0	0	1524	0	0	0	0	0	0	0	0	0	0	0	0	0	0
ON1C	17	58185	35152	333	360	8637	149	1	211	0	0	22372	0	27	0	1	0	0	159	1910	0	1	524	61	5	117	0	0	0	0	0	0	0	0	0	0	0	0	0	0	0	284	0	0	0	0	0	0	0
CN16A	15	59120	34896	11686	773	8434	0	0	517	8957	0	0	29	398	0	0	0	1925	0	0	0	0	909	0	0	0	0	0	0	0	0	0	0	0	0	0	958	0	0	0	288	0	0	4	0	0	0	0	0
OD3B	25	58338	34638	110	11963	0	59	0	1	0	0	0	5159	2749	0	1	242	0	0	0	0	0	0	66	59	0	0	0	0	1046	0	0	0	0	9967	0	0	0	0	0	0	0	0	0	0	15	0	0	0
OD5A	23	59428	34018	0	3670	1	0	0	0	0	13061	0	0	102	94	0	48	0	0	0	278	116	107	0	0	612	0	0	53	220	11259	0	0	0	0	2895	0	0	43	0	0	289	0	976	0	0	0	0	0
CN13A	13	56684	33678	6159	57	0	0	0	9801	17007	0	2	272	21	0	0	0	328	0	0	0	0	0	0	0	0	0	0	0	0	0	0	0	0	0	0	0	0	0	0	0	0	0	5	0	0	0	0	0
ON8C	18	41068	33646	21455	4239	2808	0	1785	791	0	0	0	0	0	0	0	334	0	0	0	11	0	0	0	0	0	0	0	0	594	0	0	0	0	1	0	129	289	0	0	0	0	0	0	0	0	0	0	0
OD8A	24	48390	33001	61	20694	0	244	0	0	0	305	0	0	2044	0	4970	0	0	693	1	1046	0	0	0	0	0	309	0	0	404	302	0	0	0	0	43	0	0	0	0	0	0	4	0	0	0	0	0	0
ON5A	14	60017	32772	28973	2873	205	0	1	0	0	0	0	0	236	1	0	0	89	0	1	0	0	0	0	176	0	0	1	0	0	0	0	0	0	1	0	0	0	0	0	0	0	0	0	0	0	0	0	0
CN15A	16	64619	32550	2772	15387	5120	0	117	0	0	0	3722	0	22	0	0	389	144	0	0	453	0	0	0	2569	0	0	7	0	0	0	0	0	0	0	0	563	0	0	0	0	0	0	0	0	0	0	0	0
CN17B	13	59687	32502	16460	14	11055	0	0	619	0	0	0	0	0	0	0	0	3146	0	0	0	0	0	0	909	0	0	0	0	0	0	0	0	0	0	0	0	30	0	0	0	0	0	0	0	0	0	0	0
OD11C	35	39309	31640	3768	1307	1	7918	1	0	0	1	0	1	21	1	1247	60	0	721	57	199	8006	140	0	0	0	2733	0	0	1029	12	0	0	0	0	0	0	0	1165	0	0	0	1161	0	0	800	0	782	0
OV2C	15	57159	31191	7933	15082	1	0	464	1	1	0	0	0	69	0	0	0	3686	0	0	1110	0	0	0	2345	0	0	0	0	0	0	0	0	0	2	0	254	0	0	0	0	0	0	0	0	0	0	0	0
CN15B	19	52636	30931	5080	1314	10148	0	3556	5465	0	0	959	0	0	0	0	366	0	0	0	2	0	0	0	1507	0	0	0	0	0	0	0	0	0	0	0	2394	51	0	0	0	0	0	0	0	0	0	0	0
OD1B	31	38583	30926	9406	2407	3	13188	18	1	0	154	0	20	297	0	1888	956	36	321	0	88	0	390	0	13	0	0	0	0	0	9	0	0	0	0	11	34	101	0	0	0	0	1366	0	0	0	0	0	0
OD4B	24	58548	30875	15408	8343	0	1419	0	0	0	76	0	132	2016	1118	27	1199	14	0	0	38	215	0	0	246	0	469	0	0	0	0	0	0	0	0	5	0	62	0	0	0	4	0	0	0	0	0	0	0
OV1B	44	40956	30800	504	304	1781	669	63	0	0	3619	0	0	64	1	731	111	8	1365	2176	17	4751	1366	13	5	6456	93	0	0	1	0	0	0	0	22	702	3	0	130	0	0	0	65	5431	11	17	177	0	0
ON4C	16	58533	30286	310	73	0	1538	0	0	0	10357	0	0	6	0	0	1841	0	0	0	1	0	0	49	0	11619	0	0	0	0	0	0	0	0	0	3302	0	6	0	0	0	67	0	0	0	0	0	0	0
CN12B	12	63612	29852	7420	3226	0	0	0	5886	9758	0	0	0	663	0	0	0	1786	0	1	0	0	0	0	0	0	0	0	0	982	0	0	0	0	0	0	0	0	0	0	0	0	0	0	0	0	0	0	0
OD7B	30	53761	29549	10557	5879	0	4041	505	0	0	967	0	1410	427	0	913	2155	0	83	0	358	12	0	0	254	0	0	0	0	232	0	0	0	0	1	174	73	744	0	0	0	0	437	0	0	0	0	0	0
ON9C	19	66953	29206	3502	31	21476	0	1	1591	0	0	0	0	3	0	0	257	362	0	0	0	0	0	0	208	0	0	10	0	0	0	0	0	0	0	0	1138	616	0	0	0	0	0	1	0	0	0	0	0
OD7C	37	51713	28123	11880	1967	2	4254	695	1	0	0	172	8	296	530	1358	33	0	198	23	13	5	304	0	3	0	3983	0	0	0	0	0	0	0	1272	0	0	0	45	0	0	0	352	0	248	15	0	31	0
CN4B	15	56083	27985	16818	1574	1	0	0	4115	0	0	0	0	543	0	0	884	654	0	0	0	0	0	0	543	0	0	0	0	0	0	0	0	0	0	0	435	1777	0	0	621	0	0	0	0	0	0	0	0
CN20A	20	54222	27892	7218	9309	624	0	6507	45	0	0	1266	2	393	0	70	0	327	5	0	0	0	0	0	117	0	0	1	0	0	0	0	0	0	0	0	69	0	0	0	0	0	0	0	0	0	0	0	0
CN7B	20	54097	27456	3326	3478	10170	0	0	2948	2831	0	0	421	797	1	0	635	1531	0	0	0	0	0	0	0	0	0	330	0	0	377	0	0	0	0	0	0	1	0	467	0	0	0	0	0	0	0	0	0
OD5C	15	46010	27016	120	14150	0	123	0	0	0	0	0	0	0	0	1110	0	0	42	0	2483	0	1160	0	0	0	0	0	0	5984	0	0	0	0	0	0	0	0	0	0	0	0	0	0	0	0	0	0	0
CN18A	18	53605	26805	5795	9879	1520	163	4206	0	0	0	0	0	387	0	26	0	127	115	0	1086	0	2369	0	0	0	0	42	0	0	0	0	0	0	0	0	82	0	0	0	0	0	0	0	0	0	0	0	378
CN1C	18	58515	26731	5960	8770	5705	31	0	1	0	0	0	594	0	0	1	3472	0	19	0	33	0	0	0	450	0	0	0	0	0	0	0	0	0	0	1	1604	68	0	0	0	0	0	0	0	0	0	0	0
OV2B	34	54473	26233	3414	1928	4828	4692	321	0	0	75	0	0	284	0	798	247	5	1974	5003	45	1648	0	14	140	0	77	0	0	0	0	0	0	1	187	12	0	20	0	0	0	0	241	0	99	0	0	0	0
CN20B	22	65035	25880	11033	5329	298	10	1855	1519	0	0	0	1	1032	0	1035	71	0	657	0	0	0	0	0	2890	0	0	6	0	0	0	0	0	0	27	0	0	0	0	29	0	0	0	0	0	0	0	0	0
ON3B	23	57028	25643	430	80	13925	1001	940	3840	0	2833	631	0	0	0	2	850	218	373	0	0	1	0	0	0	0	0	0	0	0	0	0	0	0	0	245	68	130	0	0	26	0	0	1	0	0	0	0	0
CN7A	30	31017	25556	2127	1226	9923	0	1144	535	2576	0	1090	0	287	2	98	747	413	2	265	0	0	0	0	58	0	0	441	0	0	1008	0	0	0	0	0	38	84	0	622	288	0	0	0	0	0	0	0	0
CN8A	16	58769	24550	7900	768	10409	0	302	746	0	0	121	0	100	0	0	0	768	0	0	0	1397	0	0	0	0	0	0	0	0	0	0	0	0	0	0	364	0	0	0	1482	0	0	1	0	0	0	0	0
CN6A	21	61693	24249	14691	87	5114	0	372	25	0	1	0	0	0	0	0	1696	158	0	0	0	0	0	0	798	0	0	0	0	261	0	0	0	0	228	0	0	168	0	0	0	0	0	0	0	0	0	0	0
CN1B	20	60535	24163	546	25	8507	1	3076	649	223	97	2893	0	0	0	0	2521	2077	0	0	0	0	0	0	0	0	0	1428	0	0	0	0	0	0	0	0	0	42	0	569	1240	0	0	0	0	0	0	0	0
OV1C	12	51968	23251	5017	14762	0	0	247	0	0	0	0	0	0	0	28	0	760	3	0	815	0	0	0	0	0	0	0	0	0	0	0	0	0	1	0	1233	0	0	0	0	0	0	0	0	0	0	0	0
CN9B	23	49125	21603	6119	1546	6180	0	146	1134	900	0	0	48	335	0	0	243	983	0	0	0	0	0	0	0	0	0	1868	0	0	392	0	0	0	0	0	0	443	0	1182	25	0	0	1	0	0	0	0	0
OD4C	6	63074	21598	0	19822	18	0	0	0	0	20	0	0	0	0	0	0	0	0	0	1704	0	0	0	0	0	0	0	0	0	0	0	0	0	12	0	0	0	0	0	0	0	0	0	0	0	0	0	0
OV5C	9	56151	20362	0	0	0	0	120	0	0	712	0	0	36	172	0	0	0	0	0	0	0	0	0	0	0	0	0	16840	57	0	0	0	0	0	0	0	0	0	0	0	0	0	0	0	0	0	0	0
CN5B	19	42442	20327	1	3225	1249	15	0	11002	2705	0	42	1346	622	0	0	19	16	0	0	0	0	1	0	0	0	0	1	0	0	57	0	0	0	0	0	0	0	0	0	0	0	0	3	0	0	0	0	0
CN10C	14	56775	19205	10951	548	6894	0	83	0	0	113	1	0	105	0	0	0	235	0	0	0	1	0	0	0	1	0	228	0	0	0	0	0	0	0	0	0	0	0	18	0	0	0	2	0	0	0	0	0
OD1C	23	53600	17919	1	8526	4	0	1	0	0	59	0	4827	0	587	2271	0	0	296	0	646	0	0	0	1	0	0	0	0	173	0	0	82	142	0	105	0	0	41	0	0	0	0	0	0	0	0	0	0
OD11A	17	51349	17306	2	12099	0	0	0	0	0	85	0	0	0	0	1	0	0	0	0	555	96	0	0	0	0	0	0	0	0	380	0	567	1335	0	17	0	0	200	0	0	1576	0	0	0	12	0	0	0
OD10C	15	58604	15540	0	7102	1	0	1	0	0	0	0	0	0	3410	0	0	0	0	0	1205	0	0	0	0	0	0	0	0	248	0	0	583	1900	406	0	0	0	0	0	0	0	0	0	0	0	0	0	0
CN12A	20	55506	15316	2994	6232	1762	0	86	864	0	0	0	0	903	0	0	696	274	0	0	0	0	0	0	0	0	0	507	0	111	0	0	0	0	0	0	0	620	0	241	0	0	0	0	0	0	0	0	0
CN6B	13	61684	14484	4	3087	9434	0	1	0	0	1	0	90	1039	0	87	0	0	8	0	0	0	0	0	0	0	0	0	0	0	0	0	0	0	0	0	0	628	0	0	0	0	0	0	0	0	0	0	0
CN9A	23	60848	14403	713	6315	360	0	1294	1505	0	1	0	46	620	0	0	0	576	0	0	18	0	0	0	816	0	0	0	0	998	0	0	0	0	0	0	0	0	0	0	604	0	0	0	0	0	0	0	0
CN11A	11	60325	13747	5310	5057	15	0	1211	0	0	0	0	0	1193	0	0	0	615	0	0	0	0	0	1	332	0	0	0	0	0	0	0	0	1	0	0	0	0	0	0	0	0	0	0	0	0	0	0	0
CN13C	15	48494	13720	7117	534	2575	0	258	199	0	1	0	0	27	0	0	0	2772	0	0	10	45	0	0	0	0	0	25	0	0	0	0	0	0	0	0	145	0	0	0	0	0	0	0	0	0	0	0	0
CN8C	18	55912	13254	195	7831	0	0	0	66	1806	0	0	100	1949	0	50	435	102	8	110	0	0	0	0	0	0	0	239	0	0	0	48	0	0	0	0	0	3	0	0	267	0	0	0	0	0	0	0	0
CN2C	14	55601	12817	0	3106	0	0	0	4036	3855	0	0	0	493	0	0	795	517	0	0	0	0	0	0	0	0	0	0	0	0	0	0	0	0	0	0	0	1	0	0	0	0	0	1	0	0	0	0	0
OD10A	20	62465	12739	1	8190	0	0	0	0	0	662	0	0	0	521	182	0	0	70	0	91	105	0	0	0	0	412	0	118	78	118	0	356	1380	0	90	0	0	0	0	0	0	0	0	0	0	0	0	0
OV3B	26	58558	11993	1947	194	0	2019	293	0	0	40	346	0	3	0	823	551	65	251	0	33	219	0	2019	677	795	0	0	0	0	0	0	0	0	0	0	0	24	0	0	0	1441	135	0	0	0	0	0	0
OV4C	9	54695	11380	2759	7861	56	0	0	0	0	0	0	0	25	0	140	0	0	4	0	208	0	0	0	0	0	0	0	0	0	0	0	0	0	4	0	0	0	0	0	0	0	0	0	0	0	0	0	0
CN12C	11	52039	10698	260	2	1	1	0	0	7327	0	0	0	0	0	0	1	2513	0	0	0	0	0	0	0	0	0	400	0	191	0	0	0	0	0	0	0	0	0	0	0	0	0	0	0	0	0	0	0
CN18C	8	36328	9841	581	1801	0	0	0	0	0	0	0	0	346	0	0	0	938	0	0	0	0	0	0	0	0	0	2557	0	0	0	0	0	0	0	0	557	0	0	3055	0	0	0	0	0	0	0	0	0
CN16B	18	51979	8255	1134	909	3956	1	0	1746	0	0	0	0	197	0	0	191	21	1	0	0	0	0	0	31	0	0	0	0	0	0	0	0	0	0	0	0	21	0	0	0	0	0	0	0	0	0	0	0
CN3B	23	54431	7201	324	673	2200	0	139	1808	0	0	0	0	234	0	0	44	239	1	0	0	0	0	0	17	0	0	419	0	147	630	0	0	0	0	0	0	87	0	202	9	0	0	0	0	0	0	0	0
CN4A	10	57184	5431	1	52	5	0	0	25	228	0	0	0	0	0	0	0	4923	0	0	0	0	0	0	0	0	0	57	0	0	0	0	0	0	0	0	0	0	0	138	0	0	0	0	0	0	0	0	0
CN20C	6	50810	5304	4958	114	0	0	0	0	0	0	0	0	0	1	0	0	188	0	0	0	0	0	0	0	0	0	17	0	0	0	0	0	0	0	0	0	0	0	0	0	0	0	0	0	0	0	0	0
CN2A	5	65286	4138	1	1	0	0	0	0	0	0	0	0	0	0	0	0	0	0	0	0	0	0	0	0	0	0	0	0	0	0	0	0	0	0	0	4098	0	0	0	18	0	0	0	0	0	0	0	0
CN8B	14	56737	3710	28	1231	588	0	16	368	0	0	0	170	362	0	0	0	515	1	0	0	0	0	1	240	0	0	0	0	0	0	0	0	0	0	0	0	0	0	0	156	0	0	0	0	0	0	0	0
CN19C	8	49139	3540	823	0	55	0	0	0	0	0	0	0	0	0	1	0	510	0	0	0	0	0	0	2084	0	0	41	0	0	0	0	0	0	0	0	0	0	0	0	0	0	0	0	0	0	0	0	0
CN16C	10	47800	3415	2872	120	92	0	49	0	0	1	0	0	0	0	0	0	146	0	0	0	0	0	0	0	0	0	7	0	0	0	0	0	0	0	0	109	0	0	0	0	0	0	0	0	0	0	0	0
CN5A	10	46727	3382	1	112	2259	0	0	264	63	0	0	0	0	0	0	0	314	0	0	0	0	0	0	0	0	0	179	0	0	55	0	0	0	0	0	0	0	0	131	0	0	0	0	0	0	0	0	0
CN17C	8	40293	3092	358	197	1228	0	1	0	0	0	0	0	0	0	0	0	734	0	0	0	0	0	0	0	0	0	299	0	0	0	0	0	0	0	0	0	0	0	272	0	0	0	0	0	0	0	0	0
CN3A	15	56506	2758	171	1585	141	0	1	13	0	0	0	0	0	1	0	0	0	0	0	0	0	0	0	316	0	0	93	0	34	0	0	0	0	0	0	49	0	0	0	0	0	0	0	0	1	0	0	0
CN9C	15	45121	2188	119	4	44	0	3	72	205	0	0	0	33	0	0	165	669	0	0	0	0	0	0	475	0	0	160	0	0	0	0	0	0	0	0	0	1	0	227	0	0	0	0	0	0	0	0	0
CN11C	12	43665	2172	4	0	1	0	0	163	1379	0	0	0	0	0	0	0	0	0	0	0	0	1	0	0	0	0	111	0	0	0	0	0	0	0	0	0	66	0	374	0	0	1	0	0	0	0	0	0
CN1A	6	55707	962	0	10	8	0	0	0	831	0	0	0	0	2	0	0	71	0	0	0	0	0	0	0	0	0	0	0	0	0	0	0	0	0	0	0	40	0	0	0	0	0	0	0	0	0	0	0
CN6C	10	55033	940	65	1	0	2	2	724	108	0	0	0	0	0	0	0	24	0	0	0	0	0	0	0	0	0	0	0	0	0	0	0	0	0	0	0	0	0	0	0	0	0	0	0	0	1	0	0
OD4A	6	53525	321	0	1	0	0	0	0	0	106	0	0	0	0	0	0	0	0	0	0	0	0	0	0	0	0	0	0	0	0	0	0	0	0	0	0	0	0	0	0	0	0	98	0	0	0	0	0
OD3A	8	58870	178	1	1	0	0	0	0	0	0	0	0	0	19	0	0	0	0	0	0	1	65	0	0	0	1	0	0	0	0	0	0	0	0	0	0	0	0	0	0	0	86	0	0	0	0	0	0
CN7C	3	55110	87	32	0	0	0	0	0	0	0	0	0	0	0	1	0	0	0	0	0	0	0	0	0	0	0	0	0	0	0	0	0	0	0	0	0	0	0	0	0	0	0	0	0	0	0	0	0
[truncated: 82 more columns]
