# Supplementary material for: Hedgerows increase the diversity and modify the composition of arbuscular mycorrhizal fungi in Mediterranean agricultural landscapes
Source: Mycorrhiza. 2022 Sep 10;32(5-6):397–407. doi: 10.1007/s00572-022-01090-5 (PMC9561024; doi:10.1007/s00572-022-01090-5)
Supplement: Supplementary file 9 — Supplementary file9 (XLSX 19.0 KB) [file 572_2022_1090_MOESM9_ESM.xlsx]

## Sheet: Hoja1
Sample	Site	Sampling spot	Position	Habitat type	D_rich	D_tdiv	D_func	D_mntd	D_med	D_min	D_pd	D_mpd
CN1A	CN	1	A	Herbaceous crops	14	1.503	0.03	-0.036	14	8.69	0.431	-0.005
CN1B	CN	1	B	Hedgerows	0	0	0	0	0	0	0	0
CN1C	CN	1	C	Woody crops	2	0.395	0.06	0.011	2	4.16	0.16	0.009
CN2A	CN	2	A	Herbaceous crops	30	1.839	0.15	-0.06	11.89	13.45	0.647	-0.039
CN2B	CN	2	B	Hedgerows	0	0	0	0	0	0	0	0
CN2C	CN	2	C	Woody crops	22	0.397	-0.04	-0.01	3.89	9.97	0.445	-0.021
CN3A	CN	3	A	Herbaceous crops	8	0.593	0.07	-0.025	8	5.3	0.187	0.002
CN3B	CN	3	B	Hedgerows	0	0	0	0	0	0	0	0
CN4A	CN	4	A	Herbaceous crops	5	0.986	-0.05	-0.013	5	3.5	0.313	-0.006
CN4B	CN	4	B	Hedgerows	0	0	0	0	0	0	0	0
CN5A	CN	5	A	Herbaceous crops	9	0.172	0	-0.022	9	1.52	0.14	-0.009
CN5B	CN	5	B	Hedgerows	0	0	0	0	0	0	0	0
CN5C	CN	5	C	Woody crops	5	0.032	0.1	0.004	11.71	1.81	0.222	0.011
CN6A	CN	6	A	Woody crops	-8	-0.257	-0.04	0.019	-8	-5.71	0	0.015
CN6B	CN	6	B	Hedgerows	0	0	0	0	0	0	0	0
CN6C	CN	6	C	Herbaceous crops	3	0.206	0.04	-0.009	3	-1.44	0.132	0.004
CN7A	CN	7	A	Woody crops	-10	-0.314	0.01	0.002	-10	-10.08	-0.272	0.003
CN7B	CN	7	B	Hedgerows	0	0	0	0	0	0	0	0
CN8A	CN	8	A	Woody crops	-3	0.356	0.01	-0.007	-3	-1.54	0	0.003
CN8B	CN	8	B	Hedgerows	0	0	0	0	0	0	0	0
CN8C	CN	8	C	Herbaceous crops	5	0.55	-0.03	-0.003	-5	-3.18	-0.281	-0.007
CN9A	CN	9	A	Woody crops	0	0.041	0.02	-0.006	0	-0.47	0.08	0.009
CN9B	CN	9	B	Hedgerows	0	0	0	0	0	0	0	0
CN9C	CN	9	C	Herbaceous crops	8	0.04	0	-0.018	8	2.73	0.218	-0.008
CN10A	CN	10	A	Woody crops
CN10C	CN	10	C	Herbaceous crops
CN11A	CN	11	A	Herbaceous crops	19	0.884	0.01	-0.036	7.2	10.8	0.437	-0.005
CN11B	CN	11	B	Hedgerows	0	0	0	0	0	0	0	0
CN11C	CN	11	C	Herbaceous crops	18	1.1	-0.04	-0.03	6.2	8.89	0.38	0.001
CN12A	CN	12	A	Herbaceous crops	-8	-0.199	0.03	0.002	-8	-4.92	-0.23	-0.007
CN12B	CN	12	B	Hedgerows	0	0	0	0	0	0	0	0
CN12C	CN	12	C	Herbaceous crops	1	0.771	0	0.043	1	2.67	-0.075	-0.011
CN13A	CN	13	A	Herbaceous crops	21	1.093	0.06	-0.017	13.65	13.65	0.498	-0.018
CN13B	CN	13	B	Hedgerows	0	0	0	0	0	0	0	0
CN13C	CN	13	C	Herbaceous crops	19	0.872	0.09	-0.028	5.67	9.8	0.367	-0.021
CN14A	CN	14	A	Herbaceous crops	1	-0.366	0.02	-0.002	-5.43	-5.42	0.124	0.009
CN14B	CN	14	B	Hedgerows	0	0	0	0	0	0	0	0
CN15A	CN	15	A	Herbaceous crops	3	0.197	0.02	-0.016	6.27	-1.35	0.027	-0.023
CN15B	CN	15	B	Hedgerows	0	0	0	0	0	0	0	0
CN16A	CN	16	A	Herbaceous crops	3	-0.195	0.08	-0.016	6.93	1.13	-0.083	-0.009
CN16B	CN	16	B	Hedgerows	0	0	0	0	0	0	0	0
CN16C	CN	16	C	Herbaceous crops	8	0.753	0.13	-0.037	8	3.76	0.089	-0.007
CN17A	CN	17	A	Herbaceous crops	1	-0.201	0.07	-0.02	-4.04	-4.04	-0.185	-0.009
CN17B	CN	17	B	Hedgerows	0	0	0	0	0	0	0	0
CN17C	CN	17	C	Herbaceous crops	5	-0.415	0.9	-0.012	-0.09	0.94	0.055	-0.011
CN18A	CN	18	A	Herbaceous crops	14	-0.132	0.04	-0.031	3.18	4.93	0.177	-0.019
CN18B	CN	18	B	Hedgerows	0	0	0	0	0	0	0	0
CN18C	CN	18	C	Herbaceous crops	24	0.009	0.08	-0.047	13.18	13.73	0.4	-0.042
CN19A	CN	19	A	Herbaceous crops	-4	0.369	0.03	0.01	-2.26	-2.26	-0.039	0.003
CN19B	CN	19	B	Hedgerows	0	0	0	0	0	0	0	0
CN19C	CN	19	C	Herbaceous crops	3	1.042	-0.07	-0.049	6.37	7.17	0.291	-0.03
CN20A	CN	20	A	Herbaceous crops	2	0.056	0.04	-0.021	2	0.14	-0.074	-0.01
CN20B	CN	20	B	Hedgerows	0	0	0	0	0	0	0	0
CN20C	CN	20	C	Herbaceous crops	16	1.441	0.02	-0.054	16	8.81	0.293	-0.027
OD1A	OD	1	A	Herbaceous crops	-9
OD1B	OD	1	B	Hedgerows	0	0	0	0	0	0	0	0
OD1C	OD	1	C	Woody crops	7	0.129	0	0.004	8	1.51	0.285	0.014
OD2A	OD	1	A	Herbaceous crops	-3
OD2B	OD	2	B	Hedgerows	0	0	0	0	0	0	0	0
OD2C	OD	2	C	Woody crops	9	1.415	0.04	-0.015	13.04	13.04	0.417	-0.001
OD3B	OD	3	B	Hedgerows	0	0	0	0	0	0	0	0
OD3C	OD	3	C	Woody crops	7	0.241	-0.02	-0.007	2.38	2.39	0.17	0.012
OD4B	OD	4	B	Hedgerows	0	0	0	0	0	0	0	0
OD4C	OD	4	C	Woody crops	18	1.192	0.02	-0.033	18	11.34	0.388	-0.014
OD5A	OD	5	A	Woody crops	0	-0.323	0	-0.016	-4.46	-4.46	-0.145	-0.002
OD5B	OD	5	B	Hedgerows	0	0	0	0	0	0	0	0
OD5C	OD	5	C	Woody crops	7	-0.172	-0.01	-0.004	-2.54	1.45	0.132	0.019
OD6B	OD	6	B	Hedgerows	0	0	0	0	0	0	0	0
OD6C	OD	6	C	Woody crops	4	0.95	-0.02	-0.012	4.41	4.42	0.083	0.003
OD7A	OD	7	A	Woody crops	20	1.671	0.02	-0.032	26.3	18.05	0.355	0.003
OD7B	OD	7	B	Hedgerows	0	0	0	0	0	0	0	0
OD7C	OD	7	C	Woody crops	-7	0.118	-0.02	-0.008	-7	0.39	-0.151	0.001
OD8A	OD	8	A	Woody crops	4	-0.018	-0.03	-0.011	-0.84	-0.84	-0.11	-0.016
OD8B	OD	8	B	Hedgerows	0	0	0	0	0	0	0	0
OD8C	OD	8	C	Woody crops	-6	-0.838	0.01	-0.006	-8.37	-8.37	-0.205	-0.013
OD9A	OD	9	A	Woody crops	9	0.394	-0.03	-0.007	3.79	3.79	0.234	-0.001
OD9B	OD	9	B	Hedgerows	0	0	0	0	0	0	0	0
OD9C	OD	9	C	Woody crops	-6	-0.729	-0.03	0.004	-1.92	-1.92	0.011	0.02
OD10A	OD	10	A	Woody crops	8	0.436	-0.03	-0.009	0.45	4.12	0.09	0.009
OD10B	OD	10	B	Hedgerows	0	0	0	0	0	0	0	0
OD10C	OD	10	C	Woody crops	13	0.271	0.01	-0.005	5.45	9.32	0.239	0.012
OD11A	OD	11	A	Woody crops	9	0.697	0	-0.026	-4.34	-0.45	-0.077	-0.031
OD11B	OD	11	B	Hedgerows	0	0	0	0	0	0	0	0
OD11C	OD	11	C	Woody crops	-9	-0.336	0	-0.006	-8.59	-8.58	-0.336	-0.012
ON1B	ON	1	B	Hedgerows	0	0	0	0	0	0	0	0
ON1C	ON	1	C	Woody crops	3	0.566	0	-0.019	0.5	0.09	-0.85	-0.002
ON2B	ON	2	B	Hedgerows	0	0	0	0	0	0	0	0
ON2C	ON	2	C	Woody crops	-3	-0.766	0.04	-0.002	0.21	0.21	-0.127	-0.016
ON3B	ON	3	B	Hedgerows	0	0	0	0	0	0	0	0
ON4B	ON	4	B	Hedgerows	0	0	0	0	0	0	0	0
ON4C	ON	4	C	Woody crops	9	0.431	0	0.003	1.3	7.05	0.311	0.016
ON5A	ON	5	A	Woody crops
ON5C	ON	5	C	Woody crops
ON6A	ON	6	A	Herbaceous crops	5	0.28	0	-0.01	2.97	2.97	0.092	-0.005
ON6B	ON	6	B	Hedgerows	0	0	0	0	0	0	0	0
ON6C	ON	6	C	Woody crops	7	0.209	0.02	0.001	-2.11	-2.11	-0.164	-0.002
ON7A	ON	7	A	Herbaceous crops	1	-0.461	-0.02	-0.01	-1.01	-1.01	-0.047	0.003
ON7B	ON	7	B	Hedgerows	0	0	0	0	0	0	0	0
ON7C	ON	7	C	Woody crops	-2	-0.159	-0.03	0.007	1.1	1.1	0.033	0.003
ON8C	ON	8	C	Woody crops
ON9B	ON	9	B	Hedgerows	0	0	0	0	0	0	0	0
ON9C	ON	9	C	Woody crops	-2	0.607	0.02	-0.005	-8.65	0.97	-0.06	0.005
OV1A	OV	1	A	Woody crops	25	1.349	0.02	-0.004	34.64	15.97	0.518	0.002
OV1B	OV	1	B	Hedgerows	0	0	0	0	0	0	0	0
OV1C	OV	1	C	Herbaceous crops	32	1.228	0.07	-0.029	32	16.79	0.574	-0.034
OV2A	OV	2	A	Woody crops	6	0.334	0.04	-0.003	11.69	0.42	0.099	-0.005
OV2B	OV	2	B	Hedgerows	0	0	0	0	0	0	0	0
OV2C	OV	2	C	Herbaceous crops	19	0.825	0.07	-0.047	24.5	13.23	0.198	-0.039
OV3A	OV	3	A	Woody crops	9	0.983	-0.02	-0.016	11.87	6.18	0.135	-0.012
OV3B	OV	3	B	Hedgerows	0	0	0	0	0	0	0	0
OV3C	OV	3	C	Herbaceous crops	10	1.302	0.04	-0.023	14.67	9	0.05	-0.024
OV4A	OV	4	A	Woody crops	15	0.849	-0.02	-0.008	10.59	10.59	0.289	-0.011
OV4B	OV	4	B	Hedgerows	0	0	0	0	0	0	0	0
OV4C	OV	4	C	Herbaceous crops	28	1.621	-0.01	-0.018	14.54	16.08	0.586	-0.014
OV5A	OV	5	A	Woody crops	18	0.851	0.02	-0.027	11.9	11.9	0.193	-0.02
OV5B	OV	5	B	Hedgerows	0	0	0	0	0	0	0	0
OV5C	OV	5	C	Herbaceous crops	19	1.569	0	-0.019	15.25	16.46	0.675	0.021
