# Supplementary material for: Hedgerows increase the diversity and modify the composition of arbuscular mycorrhizal fungi in Mediterranean agricultural landscapes
Source: Mycorrhiza. 2022 Sep 10;32(5-6):397–407. doi: 10.1007/s00572-022-01090-5 (PMC9561024; doi:10.1007/s00572-022-01090-5)
Supplement: Supplementary file 11 — Supplementary file11 (XLSX 203 KB) [file 572_2022_1090_MOESM11_ESM.xlsx]

## Sheet: Hoja1
Sample	Site	Sampling spot	Position	Habitat type	VT56	VT193	VT143	VT342	VT65	VT108	VT281	VT63	VT354	VT67	VT402	VT153	VT388	VT306	VT245	VT105	VT155	VT357	VT64	VT199	VT61	VT338	VT214	VT418	VT05	VT69	VT113	VT283	VT419	VT304	VT156	VT57	VT409	VT284	VT54	VT335	VT09	VT52	VT130	VT395	VT312	VT311	DG13	VT265	DG18
CN1A	CN	1	A	Herbaceous crops	0	0.010395	0.00831601	0	0	0	0.863825	0	0	0	0	0.002079	0	0	0.0738046	0	0	0	0	0	0	0	0	0	0	0	0	0	0	0	0	0	0	0	0.04158	0	0	0	0	0	0	0	0	0	0
CN1B	CN	1	B	Hedgerows	0.0225965	0.00103464	0.352067	4.13856e-05	0.127302	0.0268592	0.00922899	0.0040144	0.119729	0	0	0	0	0.104333	0.0859579	0	0	0	0	0	0	0	0	0	0.0590986	0	0	0	0	0	0	0	0	0	0.00173819	0	0.0235484	0.0513181	0	0	0	0	0	0	0
CN1C	CN	1	C	Woody crops	0.222962	0.328083	0.213423	0.0011597	0	3.74097e-05	0	0	0	0.0222214	0	0	3.74097e-05	0.129887	0	0.000710785	0	0.00123452	0	0	0	0.0168344	0	0	0	0	0	0	0	0	0	0	3.74097e-05	0.0600052	0.00254386	0	0	0	0	0	0	0	0	0	0
CN2A	CN	2	A	Herbaceous crops	0.000241663	0.000241663	0	0	0	0	0	0	0	0	0	0	0	0	0	0	0	0	0	0	0	0	0	0	0	0	0	0	0	0	0	0	0	0.990333	0	0	0	0.00434993	0	0	0	0	0	0	0
CN2B	CN	2	B	Hedgerows	0.0454265	0.296473	0.215186	2.2041e-05	0.14827	0.166983	0	0	0	0	0.000242451	4.4082e-05	0	0.0187348	0.000991845	0	0	0	0	0	0	0.0369848	0.00275512	0	0.00286533	0	0.0469694	0.00678863	0	0	0	4.4082e-05	0	0.000528984	0.00517963	0	0	0	0	0	6.6123e-05	0	0	2.2041e-05	0
CN2C	CN	2	C	Woody crops	0	0.242334	0	0	0	0.314894	0.300772	0	0	0	0.0384645	0	0	0.062027	0.0403371	0	0	0	0	0	0	0	0	0	0	0	0	0	0	0	0	0	0	0	7.80214e-05	0	0	0	0	0	7.80214e-05	0	0	0	0
CN3A	CN	3	A	Herbaceous crops	0.0620015	0.574692	0.051124	0	0.000362582	0.00471356	0	0	0	0	0	0.000362582	0	0	0	0	0	0	0	0	0	0.114576	0	0	0.0337201	0	0.0123278	0	0	0	0	0	0	0.0177665	0	0	0	0	0	0	0	0	0.000362582	0	0
CN3B	CN	3	B	Hedgerows	0.0449938	0.0934592	0.305513	0	0.0193029	0.251076	0	0	0	0	0.0324955	0	0	0.00611026	0.0331898	0.00013887	0	0	0	0	0	0.00236078	0	0	0.0581864	0	0.0204138	0.0874878	0	0	0	0	0	0	0.0120817	0	0.0280517	0.00124983	0	0	0	0	0	0	0
CN4A	CN	4	A	Herbaceous crops	0.000184128	0.00957466	0.000920641	0	0	0.0046032	0.0419812	0	0	0	0	0	0	0	0.906463	0	0	0	0	0	0	0	0	0	0.0104953	0	0	0	0	0	0	0	0	0	0	0	0.0254097	0	0	0	0	0	0	0	0
CN4B	CN	4	B	Hedgerows	0.600965	0.0562444	3.57334e-05	0	0	0.147043	0	0	0	0	0.0194033	0	0	0.0315884	0.0233697	0	0	0	0	0	0	0.0194033	0	0	0	0	0	0	0	0	0	0	0	0.015544	0.0634983	0	0	0.0221905	0	0	0	0	0	0	0
CN5A	CN	5	A	Herbaceous crops	0.000295683	0.0331165	0.667948	0	0	0.0780603	0.018628	0	0	0	0	0	0	0	0.0928445	0	0	0	0	0	0	0	0	0	0.0529273	0	0	0.0162626	0	0	0	0	0	0	0	0	0.0387345	0	0	0	0	0	0	0	0
CN5B	CN	5	B	Hedgerows	4.91957e-05	0.158656	0.0614454	0.000737935	0	0.541251	0.133074	0	0.00206622	0.0662173	0.0305997	0	0	0.000934717	0.00078713	0	0	0	0	4.91957e-05	0	0	0	0	4.91957e-05	0	0	0.00280415	0	0	0	0	0	0	0	0	0	0	0	0	0.000147587	0	0	0	0
CN5C	CN	5	C	Woody crops	0.46613	0.0248454	2.54563e-05	0	0	0	0.107069	0	2.54563e-05	0.0141282	0	0	0	0.311992	0.0351806	0	0	0	0	0	0	0	0	0	0	0	0	0	0	0	0	0	0	0	7.63689e-05	0	0	0	0	0	0	0	0	0	0
CN6A	CN	6	A	Woody crops	0.605839	0.00358778	0.210895	0	0.0153408	0.00103097	0	4.12388e-05	0	0	0	0	0	0.069941	0.00651573	0	0	0	0	0	0	0.0329086	0	0	0	0	0.0107633	0	0	0	0	0.00940245	0	0	0.00692812	0	0	0	0	0	0	0	0	0	0
CN6B	CN	6	B	Hedgerows	0.000276167	0.213132	0.651339	0	6.90417e-05	0	0	6.90417e-05	0	0.00621375	0.0717343	0	0.00600663	0	0	0.000552334	0	0	0	0	0	0	0	0	0	0	0	0	0	0	0	0	0	0	0.0433582	0	0	0	0	0	0	0	0	0	0
CN6C	CN	6	C	Herbaceous crops	0.0691489	0.00106383	0	0.00212766	0.00212766	0.770213	0.114894	0	0	0	0	0	0	0	0.0255319	0	0	0	0	0	0	0	0	0	0	0	0	0	0	0	0	0	0	0	0	0	0	0	0	0	0	0	0	0.00106383	0
CN7A	CN	7	A	Woody crops	0.083229	0.0479731	0.388285	0	0.0447644	0.0209344	0.100798	0	0.0426514	0	0.0112302	7.82595e-05	0.00383472	0.0292299	0.0161606	7.82595e-05	0.0103694	0	0	0	0	0.00226953	0	0	0.0172562	0	0	0.0394428	0	0	0	0	0	0.00148693	0.0032869	0	0.0243387	0.0112694	0	0	0	0	0	0	0
CN7B	CN	7	B	Hedgerows	0.121139	0.126675	0.370411	0	0	0.107372	0.10311	0	0	0.0153336	0.0290283	3.64219e-05	0	0.0231279	0.0557619	0	0	0	0	0	0	0	0	0	0.0120192	0	0	0.0137311	0	0	0	0	0	0	3.64219e-05	0	0.017009	0	0	0	0	0	0	0	0
CN8A	CN	8	A	Woody crops	0.321792	0.0312831	0.423992	0	0.0123014	0.030387	0	0	0.00492872	0	0.00407332	0	0	0	0.0312831	0	0	0	0.0569043	0	0	0	0	0	0	0	0	0	0	0	0	0	0	0.0148269	0	0	0	0.0603666	0	0	4.07332e-05	0	0	0	0
CN8B	CN	8	B	Hedgerows	0.00754717	0.331806	0.158491	0	0.00431267	0.0991914	0	0	0	0.0458221	0.0975741	0	0	0	0.138814	0.000269542	0	0	0	0	0.000269542	0.06469	0	0	0	0	0	0	0	0	0	0	0	0	0	0	0	0.0420485	0	0	0	0	0	0	0
CN8C	CN	8	C	Herbaceous crops	0.0147125	0.590841	0	0	0	0.00497963	0.136261	0	0	0.00754489	0.14705	0	0.00377245	0.0328203	0.00769579	0.000603591	0.00829938	0	0	0	0	0	0	0	0.0180323	0	0	0	0.00362155	0	0	0	0	0	0.000226347	0	0	0.0201449	0	0	0	0	0	0	0
CN9A	CN	9	A	Woody crops	0.0495036	0.43845	0.0249948	0	0.0898424	0.104492	0	6.943e-05	0	0.00319378	0.0430466	0	0	0	0.0399917	0	0	0.00124974	0	0	0	0.0566549	0	0	0	0	0.0692911	0	0	0	0	0	0	0	0	0	0	0.0419357	0	0	0	0	0	0	0
CN9B	CN	9	B	Hedgerows	0.283248	0.0715641	0.286071	0	0.00675832	0.0524927	0.0416609	0	0	0.00222191	0.0155071	0	0	0.0112484	0.0455029	0	0	0	0	0	0	0	0	0	0.0864695	0	0	0.0181456	0	0	0	0	0	0	0.0205064	0	0.0547146	0.00115725	0	0	4.62899e-05	0	0	0	0
CN9C	CN	9	C	Herbaceous crops	0.0543876	0.00182815	0.0201097	0	0.00137112	0.0329068	0.0936929	0	0	0	0.0150823	0	0	0.0754113	0.305759	0	0	0	0	0	0	0.217093	0	0	0.0731261	0	0	0	0	0	0	0	0	0	0.000457038	0	0.103748	0	0	0	0	0	0	0	0
CN10A	CN	10	A	Woody crops	0.164263	0.114678	0.00100649	0.0428478	0.000821625	0	0	0.103155	0	2.05406e-05	0.0323104	0	0	0.0839085	0	0	0.22303	0	0.012879	0	0	0.00714814	0	0	0	0	0	0	0	0	0	0	0.0224304	0	4.10813e-05	0.182421	0	0	0	2.05406e-05	0	0	0	0	0
CN10C	CN	10	C	Herbaceous crops	0.570216	0.0285342	0.358969	0	0.00432179	0	0	0.00588388	5.20698e-05	0	0.00546733	0	0	0	0.0122364	0	0	0	5.20698e-05	0	0	0	5.20698e-05	0	0.0118719	0	0	0	0	0	0	0	0	0	0	0	0.000937256	0	0	0	0.00010414	0	0	0	0
CN11A	CN	11	A	Herbaceous crops	0.386266	0.367862	0.00109115	0	0.0880919	0	0	0	0	0	0.0867826	0	0	0	0.044737	0	0	0	0	0	7.27431e-05	0.0241507	0	0	0	0	0	0	0	0	7.27431e-05	0	0	0	0	0	0	0	0	0	0	0	0	0	0
CN11B	CN	11	B	Hedgerows	0.193993	0.149177	0.145822	0	0.00865048	0.175002	0.0372752	2.522e-05	0	0.000680941	0.0487756	0	0	0.0172253	0.0456735	0	0	0	2.522e-05	0	0	0.0105672	0	0	0.072205	0	0	0	0	0	0	0	0	0	0.0404025	0	0.042975	0.000428741	0	0	2.522e-05	0	0	0	0
CN11C	CN	11	C	Herbaceous crops	0.00184162	0	0.000460405	0	0	0.075046	0.634899	0	0	0	0	0	0	0	0	0	0	0	0	0.000460405	0	0	0	0	0.051105	0	0	0	0	0	0	0	0	0	0.0303867	0	0.172192	0	0	0.000460405	0	0	0	0	0
CN12A	CN	12	A	Herbaceous crops	0.195482	0.406895	0.115043	0	0.00561504	0.0564116	0	0	0	0	0.058958	0	0	0.0454427	0.0178898	0	0	0	0	0	0	0	0	0	0.0331026	0	0.00724732	0	0	0	0	0	0	0	0.0404805	0	0.0157352	0	0	0	0	0	0	0	0
CN12B	CN	12	B	Hedgerows	0.24856	0.108066	0	0	0	0.197173	0.326879	0	0	0	0.0222096	0	0	0	0.0598285	0	3.34986e-05	0	0	0	0	0	0	0	0	0	0.0328956	0	0	0	0	0	0	0	0	0	0	0	0	0	0	0	0	0	0
CN12C	CN	12	C	Herbaceous crops	0.0243036	0.000186951	9.34754e-05	9.34754e-05	0	0	0.684894	0	0	0	0	0	0	9.34754e-05	0.234904	0	0	0	0	0	0	0	0	0	0.0373902	0	0.0178538	0	0	0	0	0	0	0	0	0	0	0	0	0	0	0	0	0	0
CN13A	CN	13	A	Herbaceous crops	0.182879	0.0016925	0	0	0	0.291021	0.504988	0	5.93859e-05	0.00807649	0.000623552	0	0	0	0.0097393	0	0	0	0	0	0	0	0	0	0	0	0	0	0	0	0	0	0	0	0	0	0	0	0	0	0.000148465	0	0	0	0
CN13B	CN	13	B	Hedgerows	0.0841946	0.279482	0.16573	0.0914499	0	6.99872e-05	0	0.0204596	0.00156305	0	0.0156771	0.00177301	0.135005	2.33291e-05	0	0.0779657	2.33291e-05	0.00170302	0.0493876	0	0	0.00522571	0	0	0.0187099	0	0	0	0	0	0	6.99872e-05	0.00443252	0	0.000303278	0	0.0104048	0.000209962	0	2.33291e-05	0	0	0	0	0
CN13C	CN	13	C	Herbaceous crops	0.518732	0.0389213	0.187682	0	0.0188047	0.0145044	0	7.28863e-05	0	0	0.00196793	0	0	0	0.202041	0	0	0.000728863	0.00327988	0	0	0	0	0	0.00182216	0	0	0	0	0	0	0	0	0.0105685	0	0	0	0	0	0	0	0	0	0	0
CN14A	CN	14	A	Herbaceous crops	0.103909	0.0884054	0	2.34187e-05	0.11358	0	0	0.0318962	0.0123885	0.00393433	0.000468373	0.241985	0	0	0	0	0	0.00199059	0.0766493	0.00290391	0.00744713	0	0	2.34187e-05	0.0919651	0	0	0	0	0	0	0	0.00344254	0	0.00154563	0	0.0357837	0	0	0	0	0	0.0142385	0	0.00915669
CN14B	CN	14	B	Hedgerows	0.252951	0.162584	0.0623149	0.163103	0	1.92271e-05	0	0.000576812	0.0408191	0	0.0208998	0	0.00867141	0	0	0.0373582	0	0.00209575	0.000519131	0	0.0511056	0	0	0	5.76812e-05	0	0	0	0.181157	0	0	3.84541e-05	0.000153817	0	0.000173044	0	0.000211498	0.00032686	0	0	0	0	0	0	0
CN15A	CN	15	A	Herbaceous crops	0.0851613	0.472719	0.157296	0	0.00359447	0	0	0	0.114347	0	0.000675883	0	0	0.0119508	0.00442396	0	0	0.0139171	0	0	0	0.0789247	0	0	0.000215054	0	0	0	0	0	0	0	0	0.0172965	0	0	0	0	0	0	0	0	0	0	0
CN15B	CN	15	B	Hedgerows	0.164237	0.0424817	0.328085	0	0.114966	0.176684	0	0	0.0310045	0	0	0	0	0.0118328	0	0	0	6.466e-05	0	0	0	0.0487213	0	0	0	0	0	0	0	0	0	0	0	0.0773981	0.00164883	0	0	0	0	0	0	0	0	0	0
CN16A	CN	16	A	Herbaceous crops	0.334881	0.0221515	0.24169	0	0	0.0148155	0.256677	0	0	0.000831041	0.0114053	0	0	0	0.0551639	0	0	0	0	0.0260488	0	0	0	0	0	0	0	0	0	0	0	0	0	0.027453	0	0	0	0.00825309	0	0	0.000114626	0	0	0	0
CN16B	CN	16	B	Hedgerows	0.137371	0.110115	0.479225	0.000121139	0	0.211508	0	0	0	0	0.0238643	0	0	0.0231375	0.00254391	0.000121139	0	0	0	0	0	0.0037553	0	0	0	0	0	0	0	0	0	0	0	0	0.00254391	0	0	0	0	0	0	0	0	0	0
CN16C	CN	16	C	Herbaceous crops	0.840996	0.0351391	0.02694	0	0.0143485	0	0	0.000292826	0	0	0	0	0	0	0.0427526	0	0	0	0	0	0	0	0	0	0.00204978	0	0	0	0	0	0	0	0	0.031918	0	0	0	0	0	0	0	0	0	0	0
CN17A	CN	17	A	Herbaceous crops	0.336252	0.398078	2.51629e-05	0	0.00374928	0	0	0.00966257	0.197277	0	0.0249365	0	0	0	0.00611459	0	0	0.00704562	0	0	0	0	0	0	0	0	0	0	0	0	0	0	0.00183689	0.00722176	0	0	0	0.00329634	0	0	0	0	0	0	0
CN17B	CN	17	B	Hedgerows	0.50643	0.000430743	0.340133	0	0	0.019045	0	0	0	0	0	0	0	0	0.096794	0	0	0	0	0	0	0.0279675	0	0	0	0	0	0	0	0	0	0	0	0	0.00092302	0	0	0	0	0	0	0	0	0	0
CN17C	CN	17	C	Herbaceous crops	0.115783	0.0637128	0.397154	0	0.000323415	0	0	0	0	0	0	0	0	0	0.237387	0	0	0	0	0	0	0	0	0	0.0967012	0	0	0	0	0	0	0	0	0	0	0	0.087969	0	0	0	0	0	0	0	0
CN18A	CN	18	A	Herbaceous crops	0.216191	0.368551	0.0567058	0.00608096	0.156911	0	0	0	0	0	0.0144376	0	0.000969968	0	0.00473792	0.00429024	0	0.0405148	0	0.088379	0	0	0	0	0.00156687	0	0	0	0	0	0	0	0	0.00305913	0	0	0	0	0	0	0	0	0	0	0
CN18B	CN	18	B	Hedgerows	0.020489	0.0763908	0.563624	0	0.0166747	2.08433e-05	0	0.00616962	0.0149447	0	0.0115472	0.000229277	0.020885	0.000896263	0	0.0249078	0	0.000521083	0.000396023	0.00043771	0.0223857	0	0	0	0.0150697	0	0	0	0.112929	0	0	0.00281385	0.00068783	0	0.000979636	0	0.00719095	0	0	0	0	0	0	0	0
CN18C	CN	18	C	Herbaceous crops	0.0590387	0.18301	0	0	0	0	0	0	0	0	0.035159	0	0	0	0.0953155	0	0	0	0	0	0	0	0	0	0.259831	0	0	0	0	0	0	0	0	0.0565999	0	0	0.310436	0	0	0	0	0	0	0	0
CN19A	CN	19	A	Herbaceous crops	0.492106	0.104527	0	3.7278e-05	0.0136624	0	0	0.0619001	0.112468	0.111144	0.019776	0	0.0254236	0.0105683	0	0.011202	0	0.000223668	0	0	0.00762334	0	0	0	0	0	0	0.00559169	0	0	0	0.000652364	0.00984138	0.000559169	0.00915174	0	0	0	0	0	0	0	0	0	0
CN19B	CN	19	B	Hedgerows	0.155447	0.148946	0.190731	0.106506	0.00128447	0	0.00020971	0	0.192723	0	0.0349953	0	0.0251389	0.0024903	0	0.0243787	0	0.00049806	0	0	0.00099612	0.00886023	0	0	0	0	0	0	0.0730051	0	0	0	0	0.000131068	2.62137e-05	0	0	0	0	0	0	0	0	0	0
CN19C	CN	19	C	Herbaceous crops	0.232486	0	0.0155367	0	0	0	0	0	0	0	0	0	0.000282486	0	0.144068	0	0	0	0	0	0	0.588701	0	0	0.0115819	0	0	0	0	0	0	0	0	0	0	0	0	0	0	0	0	0	0	0	0
CN20A	CN	20	A	Herbaceous crops	0.258784	0.333752	0.022372	0	0.233293	0.00161337	0	0	0.0453894	7.17051e-05	0.0140901	0	0.00250968	0	0.0117238	0.000179263	0	0	0	0	0	0.00419475	0	0	3.58526e-05	0	0	0	0	0	0	0	0	0.00247383	0	0	0	0	0	0	0	0	0	0	0
CN20B	CN	20	B	Hedgerows	0.426314	0.205912	0.0115147	0.000386399	0.071677	0.058694	0	0	0	3.86399e-05	0.0398764	0	0.0399923	0.00274343	0	0.0253864	0	0	0	0	0	0.111669	0	0	0.000231839	0	0	0	0	0	0	0.00104328	0	0	0	0	0.00112056	0	0	0	0	0	0	0	0
CN20C	CN	20	C	Herbaceous crops	0.934766	0.0214932	0	0	0	0	0	0	0	0	0	0.000188537	0	0	0.0354449	0	0	0	0	0	0	0	0	0	0.00320513	0	0	0	0	0	0	0	0	0	0	0	0	0	0	0	0	0	0	0	0
OD1B	OD	1	B	Hedgerows	0.304145	0.077831	9.70058e-05	0.426437	0.000582035	3.23353e-05	0	0.00497963	0	0.000646705	0.00960357	0	0.061049	0.0309125	0.00116407	0.0103796	0	0.0028455	0	0.0126107	0	0.000420358	0	0	0	0	0	0.000291017	0	0	0	0	0.000355688	0.0010994	0.00326586	0	0	0	0	0.04417	0	0	0	0	0
OD1C	OD	1	C	Woody crops	5.58067e-05	0.475808	0.000223227	0	5.58067e-05	0	0	0.00329259	0	0.269379	0	0.0327585	0.126737	0	0	0.0165188	0	0.0360511	0	0	0	5.58067e-05	0	0	0	0	0.00965456	0	0	0.00457615	0.00792455	0	0.0058597	0	0	0.00228807	0	0	0	0	0	0	0	0	0
OD2B	OD	2	B	Hedgerows	0.23552	0.0129466	3.39807e-05	0.209287	0	3.39807e-05	0	0	0	0.00519904	0.00127427	0.281853	0.0036869	0.00596361	0	0.0154612	0.0102112	0.000407768	0.00609953	0.171908	0	0	0	0	0	0	0.00618448	0	0	0	0	0	0	0.0015801	1.69903e-05	0	0	0	0	0.0192331	0.00606555	0	0	0	0
OD2C	OD	2	C	Woody crops	0	0.89853	2.37857e-05	0	2.37857e-05	2.37857e-05	0	0	0	0	0	0	0.00575615	0	2.37857e-05	0.00104657	0	0.0844156	0	0	0	0	0	0.00787308	0	0	0.00223586	0	0	0	0	0	0	0	0	0	0	0	0	0	0	0	0	0	0
OD3B	OD	3	B	Hedgerows	0.0031757	0.345372	0	0.00170333	0	2.887e-05	0	0	0	0.14894	0.0793637	0	2.887e-05	0.00698655	0	0	0	0	0	0	0.00190542	0.00170333	0	0	0	0	0.030198	0	0	0	0	0.287748	0	0	0	0	0	0	0	0	0	0	0.00043305	0	0
OD3C	OD	3	C	Woody crops	0.00686468	0.134456	2.70263e-05	2.70263e-05	0	0	0	0	0.00345937	0	0	0	0.00140537	0	0	0	0	0.0115132	0	0	0.00689171	0.00808086	0.00151347	0	0	0	0	0	0	0.406367	0.322964	0	0	0	0	0	0	0	0.00137834	0	0	0	0	0	0
OD4B	OD	4	B	Hedgerows	0.499045	0.270219	0	0.0459595	0	0	0	0.00246154	0	0.0042753	0.0652955	0.0362105	0.000874494	0.038834	0.000453441	0	0	0.00123077	0.00696356	0	0	0.00796761	0	0.0151903	0	0	0	0	0	0	0	0	0.000161943	0	0.0020081	0	0	0	0.000129555	0	0	0	0	0	0
OD4C	OD	4	C	Woody crops	0	0.91777	0.000833411	0	0	0	0	0.000926012	0	0	0	0	0	0	0	0	0	0.0788962	0	0	0	0	0	0	0	0	0	0	0	0	0	0.000555607	0	0	0	0	0	0	0	0	0	0	0	0	0
OD5A	OD	5	A	Woody crops	0	0.107884	2.93962e-05	0	0	0	0	0.383944	0	0	0.00299841	0.00276324	0	0.00141102	0	0	0	0.00817214	0.00340996	0.00314539	0	0	0.0179905	0	0	0.001558	0.00646716	0.330972	0	0	0	0	0.085102	0	0	0.00126404	0	0	0.0084955	0	0.0286907	0	0	0	0
OD5B	OD	5	B	Hedgerows	0.529904	0.0671712	2.55696e-05	0.308829	0	2.55696e-05	0	0	0	0	0.00506277	0	0.0319364	0.0129382	0	0.0208903	0	0.00552303	0	0	0	0.000946074	0	0	0	0	0	0	0	0	0	0	0	0	0.00946074	0	0	0	0	0	0	0	0	0	0
OD5C	OD	5	C	Woody crops	0.00444181	0.523764	0	0.00455286	0	0	0	0	0	0	0	0	0.0410868	0	0	0.00155463	0	0.0919085	0	0.0429375	0	0	0	0	0	0	0.221498	0	0	0	0	0	0	0	0	0	0	0	0	0	0	0	0	0	0
OD6B	OD	6	B	Hedgerows	0.179961	0.102164	0	0.380507	0	0	0	0.21588	0	0	0	0	0.00375466	0.0078244	0	0.00693168	0	0.00351835	0	0	0	0	0	0	0	0	0	0	0	0	0	0.0134958	0.0496245	0	0	0	0	0	0	0.0220816	0	0	0	0	0
OD6C	OD	6	C	Woody crops	4.24151e-05	0.806269	2.12076e-05	0.000890717	0	0	0	0.00125125	0	0	0.0105614	0	0.0116429	0	0	0.00186627	2.12076e-05	0.0968549	0.0272941	0	0	0	0	0	0	0	0.000615019	0.0425212	0	0	0	0	0	0	0	0	0	0	0	0	0	0	0	0	0
OD7A	OD	7	A	Woody crops	0	0.875586	0	0.000901179	2.5748e-05	2.5748e-05	5.1496e-05	0	0	0	0	2.5748e-05	0	2.5748e-05	0	0	0	0.120089	0	0	0	0	0	0	0	0	2.5748e-05	0	0	0	0	0	0	0	0	0	0	0	0	0	0	0	0	0	0
OD7B	OD	7	B	Hedgerows	0.357271	0.198958	0	0.136756	0.0170903	0	0	0.0327253	0	0.0477174	0.0144506	0	0.0308978	0.0729297	0	0.00280889	0	0.0121155	0.000406105	0	0	0.00859589	0	0	0	0	0.00785137	0	0	0	0	3.38421e-05	0.00588852	0.00247047	0.0251785	0	0	0	0	0.014789	0	0	0	0	0
OD7C	OD	7	C	Woody crops	0.42243	0.0699428	7.11162e-05	0.151264	0.0247129	3.55581e-05	0	0	0.00611599	0.000284465	0.0105252	0.0188458	0.0482879	0.00117342	0	0.0070405	0.000817836	0.000462255	0.00017779	0.0108097	0	0.000106674	0	0.141628	0	0	0	0	0	0	0	0.0452299	0	0	0	0.00160011	0	0	0	0.0125164	0	0.0088184	0.000533371	0	0.0011023
OD8A	OD	8	A	Woody crops	0.00184843	0.627072	0	0.00739372	0	0	0	0.00924214	0	0	0.0619375	0	0.150601	0	0	0.0209994	3.03021e-05	0.031696	0	0	0	0	0	0.00936335	0	0	0.0122421	0.00915124	0	0	0	0	0.00130299	0	0	0	0	0	0	0.000121208	0	0	0	0	0
OD8B	OD	8	B	Hedgerows	0.612024	0.0382078	0	0.100287	0.0845514	0	0	0.00286733	0	0.000209805	0.00685363	0	0.0140103	0	0	0.000629415	2.33117e-05	0.0020048	0.117421	0	0	0	2.33117e-05	0	0	0	0.00692356	0	0	0	0	0	0.000745973	0	0	0	0	0	2.33117e-05	0.0092081	0.000209805	0	0	0	0
OD8C	OD	8	C	Woody crops	0.379729	0.0330456	0	0.0717756	0.110624	0	0	0.0312765	0.0794886	2.35871e-05	0.00108501	0	0.0358524	0.00106142	0	0.00955279	0.00115577	0.00306633	0.0256392	0.000849137	0	0.00191056	0	0	0	0	0	0.0104727	0	0	0	0	0.00610907	0	0.00809039	0	0	0	0	0.0101661	0	0	0.0747004	0	0.0775545
OD9A	OD	9	A	Woody crops	8.09236e-05	0.822615	0	0.0085779	0	0	0	0.00261653	0	0	0	0	0.00294022	0	0	8.09236e-05	0	0.0929003	0	0	0	0	0	0	0	0.0494983	0.0113563	0.00515214	0	0	0.00385736	0	0	0	0	0	0	0	0	0	0	0	0	0	0
OD9B	OD	9	B	Hedgerows	0.732563	0.0224187	0	0.0441346	2.2668e-05	0	0	0.071767	2.2668e-05	0	0	0	0.0157996	0.000294684	0.00181344	0.0684348	0	0.00267483	0.00265216	0	0	0.0168877	0	2.2668e-05	0	0	0.000362688	0.000702709	0	0	0	0	0.0138955	0	0	0	0	0	0	0.00519098	0	0	0	0	0
OD9C	OD	9	C	Woody crops	0.103541	0.17198	0.000119232	0.371861	2.38464e-05	2.38464e-05	0	0.185644	0	0	0.0327411	0	0.00469775	0	0	0.0422082	0	0.00202695	0.0329558	2.38464e-05	0	0	0	0	0	0	0.00376774	0.00205079	2.38464e-05	0	0	0	0.0344342	0	0	0	0	0	0	0.00913318	0	0	0	0	0
OD10A	OD	10	A	Woody crops	7.84991e-05	0.642908	0	0	0	0	0	0.0519664	0	0	0	0.040898	0.0142868	0	0	0.00549494	0	0.00714342	0.00824241	0	0	0	0	0.0323416	0	0.00926289	0.00612293	0.00926289	0	0.0279457	0.108329	0	0.00706492	0	0	0	0	0	0	0	0	0	0	0	0
OD10B	OD	10	B	Hedgerows	0.295326	0.207532	0.265815	0.0024615	0	2.73501e-05	0	0.000437601	0	0.00511446	0.0400131	0.0112956	0.0520472	0.00188715	0	0.0530318	5.47001e-05	0.00571616	0.00344611	0	0.00183245	0	0	0	0	0	0	0.00497771	0	0	0	0.0130733	0.000711101	0	0.0246697	0	0	0	0	0	0	0	0	0	0
OD10C	OD	10	C	Woody crops	0	0.457014	6.43501e-05	0	6.43501e-05	0	0	0	0	0	0	0.219434	0	0	0	0	0	0.0775418	0	0	0	0	0	0	0	0	0.0159588	0	0	0.0375161	0.122265	0.0261261	0	0	0	0	0	0	0	0	0	0	0	0	0
OD11A	OD	11	A	Woody crops	0.000115567	0.699122	0	0	0	0	0	0.00491159	0	0	0	0	5.77834e-05	0	0	0	0	0.0320698	0.00554721	0	0	0	0	0	0	0	0	0.0219577	0	0.0327632	0.0771409	0	0.000982318	0	0	0.0115567	0	0	0.0910667	0	0	0	0.000693401	0	0
OD11B	OD	11	B	Hedgerows	0.244191	0.147338	2.7468e-05	0.241773	0.140224	0	0	0	0	0.0194748	0.00041202	0	0.0246937	0.00640004	0	0.137587	0	0.0126078	0	0	0	0	0	0	0	0	0.00203263	0	0	0	5.4936e-05	0	0	0	2.7468e-05	0	0	0	0	0.021425	2.7468e-05	0	0	0	0
OD11C	OD	11	C	Woody crops	0.11909	0.0413085	3.16056e-05	0.250253	3.16056e-05	0	0	3.16056e-05	0	3.16056e-05	0.000663717	3.16056e-05	0.0394121	0.00189633	0	0.0227876	0.00180152	0.00628951	0.253034	0.00442478	0	0	0	0.086378	0	0	0.0325221	0.000379267	0	0	0	0	0	0	0	0.0368205	0	0	0	0.0366941	0	0	0.0252845	0	0.0247155
ON1B	ON	1	B	Hedgerows	0.00119156	0.118751	0.0100395	0	0	0	0	0.0166058	0	0	0	0	0.0515668	0.00354934	0	0.190802	0.297941	0.000177467	0	0.000709867	0.295533	0	2.53524e-05	0	0	2.53524e-05	0	0	0	0	0	0	0.00471555	0	0.000811277	0	0	0.00613528	0	0	0	0	0	0	0
ON1C	ON	1	C	Woody crops	0.00947315	0.0102412	0.245704	0.00423873	2.84479e-05	0.0060025	0	0	0.636436	0	0.000768093	0	2.84479e-05	0	0	0.00452321	0.0543355	0	2.84479e-05	0.0149067	0.00173532	0.000142239	0.0033284	0	0	0	0	0	0	0	0	0	0	0	0	0	0	0	0.0080792	0	0	0	0	0	0
ON2B	ON	2	B	Hedgerows	0.00600721	0.0161606	0.795708	0.000471154	0	0.0302481	0	0.0231808	0.107635	0	0	2.35577e-05	0.00386346	0.00113077	0.0010601	0.00654904	0	0	0	0	0	0	0.000636057	0	0.000117788	0	0	0	0	0	0	4.71154e-05	0.00459375	0	0	0	0	0	0.00195529	0.000541827	0	0	0	0	0
ON2C	ON	2	C	Woody crops	0.137639	0.0587552	0	0.00126116	0	0.435471	0.00333836	2.47286e-05	0	0	0.0129578	0	7.41858e-05	0	0.0210935	0	0	0	0	0.199065	0	0	0	0	0	0	2.47286e-05	0	0	0	0	0	0	0.0003462	0.00514355	0	0	0.121566	0	0	2.47286e-05	0	0	0	0
ON3B	ON	3	B	Hedgerows	0.0167687	0.00311976	0.543033	0.039036	0.0366572	0.149748	0	0.110478	0.0246071	0	0	0	7.7994e-05	0.0331474	0.00850135	0.0145459	0	0	3.8997e-05	0	0	0	0	0	0	0	0	0	0	0	0	0	0.00955426	0.0026518	0.00506961	0	0	0.00101392	0	0	3.8997e-05	0	0	0	0
ON4B	ON	4	B	Hedgerows	0.410059	0.0864321	0.17194	0.0013985	0	0.00566891	0	0.0425792	0	0	0	0	0.0889294	0.00142347	0.0559399	0.0190046	0.0515696	0.00294683	0	0	0.0333891	0	0	0	0.000374597	0	0	0	0	0	0	0.00454511	0.000224758	2.49732e-05	0.000124866	0	0.00352121	0.0114377	0	0	0	0	0	0	0
ON4C	ON	4	C	Woody crops	0.0102358	0.00241035	0	0.0507825	0	0	0	0.341973	0	0	0.000198111	0	0	0.0607872	0	0	0	3.30186e-05	0	0	0.00161791	0	0.383643	0	0	0	0	0	0	0	0	0	0.109027	0	0.000198111	0	0	0	0.00221224	0	0	0	0	0	0
ON5A	ON	5	A	Woody crops	0.884078	0.0876663	0.00625534	0	3.05139e-05	0	0	0	0	0	0.00720127	3.05139e-05	0	0	0.00271573	0	3.05139e-05	0	0	0	0	0.00537044	0	0	3.05139e-05	0	0	0	0	0	0	3.05139e-05	0	0	0	0	0	0	0	0	0	0	0	0	0
ON5C	ON	5	C	Woody crops	0.0535701	0.68578	1.79585e-05	0	0.0600711	0	0.0820343	0	0	0	0.117233	0	0	0	0	0	0	0	0.00125709	0	0	0	0	0	0	0	0	0	0	0	0	0	0	0	0	0	0	0	0	0	0	0	0	0	0
ON6A	ON	6	A	Herbaceous crops	0	0.110293	0	0	2.44499e-05	0.082445	0.734841	0	0	0	0.00298289	0	0	0.0176039	0	0	0	0	0	0	0	0	0	0	0	0	0	0	0	0	0	0	0	0	2.44499e-05	0	0	0	0	0	2.44499e-05	0	0	0	0
ON6B	ON	6	B	Hedgerows	0.607935	0.0579685	0.204719	0	0	0.0882097	0.00681982	0	0	0	0.0061478	0	0	0.0148592	0	0	0	0	0	0	0	0	0	0	0	0	0	0	0	0	0	0	0	0.000423128	0.011748	0	0.000248899	0	0	0	2.48899e-05	0	0	0	0
ON6C	ON	6	C	Woody crops	0.750076	0.0479862	0.00790549	0	0.000713814	0.0508414	0	0	0	1.78454e-05	0.0235023	0	0	0.0927066	0.00230205	0	0	0	0	0	0	0.00101719	0	0	0.0183986	0	0	0	0	0	0	3.56907e-05	0	7.13814e-05	0.00023199	0	0.00178454	0	0	0	1.78454e-05	0	0	0	0
ON7A	ON	7	A	Herbaceous crops	0.425515	0.262386	0.0454507	0.00162624	0.00266368	0	0	0	0.126595	0	0.0714146	0	0.00793495	0	0	0.0013739	0	0.00114959	0.0021029	0	0	0.00263564	0	0	0.000112155	0	0	0	0	0	0	0.042731	0	0	0	0	0	0	0	0	0	0	0	0	0
ON7B	ON	7	B	Hedgerows	0.139718	0.0181348	0.706537	0	0.0207217	0.0367763	0	0	0	0	0.00472038	0	0	0.00826733	0.029629	0	0	0	0	0	0	0.00250687	0	0	0.00445369	0	0	0	0	0	0	0	0	0	2.66688e-05	0	0.00125343	8.00064e-05	0	0	0	0	0	0	0
ON7C	ON	7	C	Woody crops	0.430731	0.00397567	0.285284	0	0	0.240883	0	0	0	0	0.00183038	0	0	0	0.000177134	0	0	0	0	0	0	0.000314905	0	0	0.00702631	0	0.00157452	0	0	0	0	0	0	0	0.00541243	0	0.00566829	0	0	0	0	0	0	0	0
ON8C	ON	8	C	Woody crops	0.637669	0.125988	0.0834572	0	0.0530524	0.0235095	0	0	0	0	0	0	0	0.00992689	0	0	0	0.000326933	0	0	0	0	0	0	0	0	0.0176544	0	0	0	0	2.97212e-05	0	0.00383404	0.00858943	0	0	0	0	0	0	0	0	0	0
ON9B	ON	9	B	Hedgerows	0.0112096	0.4546	0.0538024	1.93603e-05	0.18584	0.113355	0	0	0	0	0.129172	0	0	0.0113452	0	0	0	0	0	0	0	0.0317703	0	0	0.00410439	0	0	0	0	0	0	0	0	0	0	0	0.00435608	0	0	0	3.87207e-05	0	0	0	0
ON9C	ON	9	C	Woody crops	0.119907	0.00106143	0.735328	0	3.42395e-05	0.0544751	0	0	0	0	0.000102719	0	0	0.00879956	0.0123947	0	0	0	0	0	0	0.00712182	0	0	0.000342395	0	0	0	0	0	0	0	0	0.0389646	0.0210916	0	0	0	0	0	3.42395e-05	0	0	0	0
OV1A	OV	1	A	Woody crops	0.00118265	0.106187	0.000680918	0.000304621	0.232408	0	0	0.00754386	1.79189e-05	0.633272	0	1.79189e-05	0	0.00206067	0	0	0	5.37567e-05	0.000591324	0	0	0	0.000465891	0	0	0	0	0	0	0	0	0.000107513	0.00338667	0	0	0	0	0	0	0	0	0	0	0	0
OV1B	OV	1	B	Hedgerows	0.0163636	0.00987013	0.0578247	0.0217208	0.00204545	0	0	0.1175	0	0	0.00207792	3.24675e-05	0.0237338	0.0036039	0.00025974	0.0443182	0.0706494	0.000551948	0.154253	0.0443506	0.000422078	0.000162338	0.20961	0.00301948	0	0	3.24675e-05	0	0	0	0	0.000714286	0.0227922	9.74026e-05	0	0.00422078	0	0	0	0.00211039	0.176331	0.000357143	0.000551948	0.00574675	0
OV1C	OV	1	C	Herbaceous crops	0.215776	0.634897	0	0	0.0106232	0	0	0	0	0	0	0	0.00120425	0	0.0326868	0.000129027	0	0.0350523	0	0	0	0	0	0	0	0	0	0	0	0	0	4.30089e-05	0	0.05303	0	0	0	0	0	0	0	0	0	0	0
OV2A	OV	2	A	Woody crops	0.360867	0.170218	0	0.0019645	0.247619	0	0	0.0299066	0	0.000138671	0.0147915	0	0.0290746	0.00422945	0	0.00450679	0	0.00221873	0.0011787	0	0	0	0.0108625	0	0	0	0	0	0	0.0169178	0.00272719	0.00744199	0.0116714	0	0.0437968	0	0	0	0.00873625	0	0	0	0	0	0
OV2B	OV	2	B	Hedgerows	0.130141	0.0734952	0.184043	0.178859	0.0122365	0	0	0.00285899	0	0	0.0108261	0	0.0304197	0.00941562	0.0001906	0.0752487	0.190714	0.0017154	0.0628216	0	0.000533679	0.00533679	0	0.00293523	0	0	0	0	0	0	3.81199e-05	0.00712843	0.000457439	0	0.000762399	0	0	0	0	0.0091869	0	0.00377387	0	0	0
OV2C	OV	2	C	Herbaceous crops	0.254336	0.483537	3.20605e-05	0	0.0148761	3.20605e-05	3.20605e-05	0	0	0	0.00221218	0	0	0	0.118175	0	0	0.0355872	0	0	0	0.0751819	0	0	0	0	0	0	0	0	0	6.41211e-05	0	0.00814337	0	0	0	0	0	0	0	0	0	0	0
OV3A	OV	3	A	Woody crops	0.0256548	0.527855	0	0.0558113	0	0	0	0	0	0	0.0037344	0	0.259336	0	0	0.0495959	0	0.0395437	0	0	0.00138122	0	0.000409249	0	0	0.0157561	0.00194393	0	0	0	0	0.00836403	0	0	0	0	0	0	0	0.00667587	0	0	0	0	0
OV3B	OV	3	B	Hedgerows	0.162345	0.0161761	0	0.168348	0.0244309	0	0	0.00333528	0.0288502	0	0.000250146	0	0.0686234	0.0459435	0.00541983	0.0209289	0	0.00275161	0.0182607	0	0.168348	0.0564496	0.0662887	0	0	0	0	0	0	0	0	0	0	0	0.00200117	0	0	0	0.120153	0.0112566	0	0	0	0	0
OV3C	OV	3	C	Herbaceous crops	0.610668	0.240613	0	2.45248e-05	0.0986634	0	0	0	0	0	0.00421827	0.000833844	0.00132434	0	0.00654813	0	0	0.0224893	0	0	0	0.00289393	0	0	0	0	0	0	0	0	0	0.00174126	0	0.00598406	0	0	0	2.45248e-05	0	0	0	0	0	0	0
OV4A	OV	4	A	Woody crops	0.138912	0.37132	4.93121e-05	0	0.302332	2.4656e-05	0	0	0	0	0.0622565	0.00187386	0	0.0390552	0	0	0	0.00885152	0	0	0	0	0	0	0	0	0.0320036	0	0	0.00216973	0	0	0	0	4.93121e-05	0	0	0	0	0	0	0	0	0	0
OV4B	OV	4	B	Hedgerows	0.236647	0.095158	0	0.000815058	0.0514505	0	0	0.0416953	0	0.000382059	0.00504317	0.0359899	0.038537	0.00193576	0	0.0158172	0.0773032	0.014722	0.00257253	0	0.132549	0.0015537	0.0282469	0	0	0	0	0	0	0.000687705	0.000407529	0	0.00776852	0	0.000789588	0.0490563	0	0	0.115585	2.54706e-05	0	0	0	0	0
OV4C	OV	4	C	Herbaceous crops	0.242443	0.690773	0.00492091	0	0	0	0	0	0	0	0.00219684	0	0.0123023	0	0	0.000351494	0	0.0182777	0	0	0	0	0	0	0	0	0	0	0	0	0	0.000351494	0	0	0	0	0	0	0	0	0	0	0	0	0
OV5A	OV	5	A	Woody crops	0.122601	0.5742	0.000438596	0.000541796	0.17936	0	0	0	0	0	0.00701754	0	0	0.00123839	0.00118679	0	0	0.0259804	0.0322497	0	0	0.00113519	0	0	0	0	0.0331011	0	0	0	0	0	0	2.57998e-05	0	0	0	0	0	0	0	0	0	0	0
OV5B	OV	5	B	Hedgerows	0.144468	0.101041	0.21104	0.00229799	0.260353	0	0	0.00499461	0	2.34489e-05	0.0198143	0.0636168	0.0503681	0.00187591	0.000422079	0.0456784	0.0308118	7.03466e-05	0	0	0.0118182	0.00279041	0.00579187	0	0	0	0	0	0	0	0	0.00703466	0.000351733	0	0.00757398	0	0	0	0	0.000140693	0	0	0	0	0
OV5C	OV	5	C	Woody crops	0	0	0	0	0.00589333	0	0	0.0349671	0	0	0.001768	0.00844711	0	0	0	0	0	0	0	0	0	0	0	0	0	0.827031	0.00279933	0	0	0	0	0	0	0	0	0	0	0	0	0	0	0	0	0	0
[truncated: 73 more columns]
