# Supplementary material for: Hedgerows increase the diversity and modify the composition of arbuscular mycorrhizal fungi in Mediterranean agricultural landscapes
Source: Mycorrhiza. 2022 Sep 10;32(5-6):397–407. doi: 10.1007/s00572-022-01090-5 (PMC9561024; doi:10.1007/s00572-022-01090-5)
Supplement: Supplementary file 12 — Supplementary file12 (TXT 3.29 MB) [file 572_2022_1090_MOESM12_ESM.txt]

>seq1 [isolate=CN10A VTX00065] [clone=M04428:585:000000000-JR65G:1:1101:11397:2018] [lat-lon=40.016667 N 4.233333 W] [collection-date=Nov-2020] [environmental-sample=TRUE] [altitude=560m.] [organism=uncultured Glomeromycotina] [country=Spain] [moltype=DNA] [isolation-source=mediterranean shrubland]
CCAATAGCGTATATTAAAGTTGTTGCAGTTAAAAAGCTCGTAGTTGAATTTCGGGATCAATGTTTCGGTCATGCCGTTGGTATGTACTGATATTATTGATTTCTCACCTTCTAAAGAACCGTAATGCCATTAATTTGGTGTCACGGGGAATTAGGACTGTTACCTTGAAAAAATTAGAGTGTTTAAAGCAGGCTCACGCTTGAATACATTAGCATGGAATAATGAAATAGGACATCCGATTCTATTTTGTTGGTTTCTAGGATCGATGTAATGATTAATAGGGATAGTTGGGGGCATTAGTATTCAATTGTCAGAGGTGAAATTCTTGGATTTATTGAAGACTAACTACTGCGAAAGCATTTGCCAAGGATGTTTTCATTAATCAAGAACGAAAGTTAGGGGATCGAAGACGATCAGATACCGTCGTAGTCTTAACCATAAACTATGCCGACTAGGGATCGGATGATGTTAATTTTTTAATGACTCATTCGGCGCCTTACG
>seq2 [isolate=CN10A VTX00065] [clone=M04428:585:000000000-JR65G:1:1101:11406:2034] [lat-lon=40.016667 N 4.233333 W] [collection-date=Nov-2020] [environmental-sample=TRUE] [altitude=560m.] [organism=uncultured Glomeromycotina] [country=Spain] [moltype=DNA] [isolation-source=mediterranean shrubland]
CCAATAGCGTATATTAAAGTTGTTGCAGTTAAAAAGCTCGTAGTTGAATTTCGGGATCAATGTTTCGGTCATGCCGTTGGTATGTACTGATATTATTGATTTCTCACCTTCTAAAGAACCGTAATGCCATTAATTTGGTGTCACGGGGAATTAGGACTGTTACCTTGAAAAAATTAGAGTGTTTAAAGCAGGCTCACGCTTGAATACATTAGCATGGAATAATGAAATAGGACATCCGATTCTATTTTGTTGGTTTCTAGGATCGATGTAATGATTAATAGGGATAGTTGGGGGCATTAGTATTCAATTGTCAGAGGTGAAATTCTTGGATTTATTGAAGACTAACTACTGCGAAAGCATTTGCCAAGGATGTTTTCATTAATCAAGAACGAAAGTTAGGGGATCGAAGACGATCAGATACCGTCGTAGTCTTAACCATAAACTATGCCGACTAGGGATCGGATGATGTTAATTTTTTAATGACTCATTCGGCGCCTTACG
>seq3 [isolate=CN10A VTX00155] [clone=M04428:585:000000000-JR65G:1:1101:9252:8928] [lat-lon=40.016667 N 4.233333 W] [collection-date=Nov-2020] [environmental-sample=TRUE] [altitude=560m.] [organism=uncultured Glomeromycotina] [country=Spain] [moltype=DNA] [isolation-source=mediterranean shrubland]
CCAATAGCGTATATTAAAGTTGCTGCAGTTAAAAAGCTCGTAGTTGAATTTCGGGACCAATATGTCGGTCGTGCTTCGGTACGTACTGTCATAATTGGTTTCTCCCTTCTGAAGAACCTTGATGTCATTAATTTGGTGTCTTGGGGAATCAGGACTGTTACTTTGAAAAAATTAGAGTGTTTAAAGCAGGCTCGCGCTTGAATACATTAGCATGGAATAATGAAATAGGACGTTTGATTCTATTTTGTTGGTTTCTAGGATCGACGTAATGATTAATAGGGATAGTTGGGGGCATTAGTATTCAATTGTCAGAGGTGAAATTCTTGGATTTATTGAAGACTAACTACTGCGAAAGCATTTGCCAAGGATGTTTTCATTAATCAAGAACGAAAGTTAGGGGATCGAAGACGATCAGATACCGTCGTAGTCTTAACCATAAACTATGCCGACTAGGGATCGGATGATGTTAATTTTTTAATGACTCATTCGGCGCCTTACG
>seq4 [isolate=CN10A VTX00155] [clone=M04428:585:000000000-JR65G:1:2111:21668:19287] [lat-lon=40.016667 N 4.233333 W] [collection-date=Nov-2020] [environmental-sample=TRUE] [altitude=560m.] [organism=uncultured Glomeromycotina] [country=Spain] [moltype=DNA] [isolation-source=mediterranean shrubland]
CCAATAGCGTATATTAAAGTTGCTGCAGTTAAAAAGCTCGTAGTTGAATTTCGGGACCAATATGTCGGTCGTGCTTCGGTACGTACTGTCATAATTGGTTTCTCCCTTCTGAAGAACCTTGATGTCATTAATTTGGTGTCTTGGGGAATCAGGACTGTTACTTTGAAAAAATTAGAGTGTTTAAAGCAGGCTCGCGCTTGAATACATTAGCATGGAATAATGAAATAGGACGTTTGATTCTATTTTGTTGGTTTCTAGGATCGACGTAATGATTAATAGGGATAGTTGGGGGCATTAGTATTCAATTGTCAGAGGTGAAATTCTTGGATTTATTGAAGACTAACTACTGCGAAAGCATTTGCCAAGGATGTTTTCATTAATCAAGAACGAAAGTTAGGGGATCGAAGACGATCAGATACCGTCGTAGTCTTAACCATAAACTATGCCGACTAGGGATCGGATGATGTTAATTTTTTAATGACTCATTCGGCGCCTTACG
>seq5 [isolate=CN10A VTX00193] [clone=M04428:585:000000000-JR65G:1:1101:26685:9968] [lat-lon=40.016667 N 4.233333 W] [collection-date=Nov-2020] [environmental-sample=TRUE] [altitude=560m.] [organism=uncultured Glomeromycotina] [country=Spain] [moltype=DNA] [isolation-source=mediterranean shrubland]
CCAATAGCGTATATTAAAGTTGTTGCAGTTAAAAAGCTCGTAGTTGAATTTCGGGATTGACACATCGGTCGTGCCTTAAGGGGTATGAACTGGTGTAGTCAATTTCTCACCTTCTGGAGAACCGCGATGCCCTTAATTGGGTGTCGCGGGGAACCAGGACCTTTACTTTGAAAAAATTAGAGTGTTTAAAGCAGGCATTTTGCTTGAATACATTAGCATGGAATAATAAAATAGGACGGCATGATTCTATTTTGTTGGTTTCTAGGATCACCGTAATGATTAATAGGGATAGTTGGGGGCATTAGTATTCAATTGTCAGAGGTGAAATTCTTGGATTTATTGAAGACTAACTACTGCGAAAGCATTTGCCAAGGATGTTTTCATTAATCAAGAACGAAAGTTAGGGGATCGAAGACGATCAGATACCGTCGTAGTCTTAACCATAAACTATGCCGACTAGGAATCAGACGATGTTAATTTTTTAATGACTCGTTTGGCACCTTACG
>seq6 [isolate=CN10A VTX00193] [clone=M04428:585:000000000-JR65G:1:2117:10569:5901] [lat-lon=40.016667 N 4.233333 W] [collection-date=Nov-2020] [environmental-sample=TRUE] [altitude=560m.] [organism=uncultured Glomeromycotina] [country=Spain] [moltype=DNA] [isolation-source=mediterranean shrubland]
CCAATAGCGTATATTAAAGTTGTTGCAGTTAAAAAGCTCGTAGTTGAATTTCGGGATTGACACATCGGTCGTGCCTTAAGGGGTATGAACTGGTGTAGTCAATTTCTCACCTTCTGGAGAACCGCGATGCCCTTAATTGGGTGTCGCGGGGAACCAGGACCTTTACTTTGAAAAAATTAGAGTGTTTAAAGCAGGCATTTTGCTTGAATACATTAGCATGGAATAATAAAATAGGACGGCATGATTCTATTTTGTTGGTTTCTAGGATCACCGTAATGATTAATAGGGATAGTTGGGGGCATTAGTATTCAATTGTCAGAGGTGAAATTCTTGGATTTATTGAAGACTAACTACTGCGAAAGCATTTGCCAAGGATGTTTTCATTAATCAAGAACGAAAGTTAGGGGATCGAAGACGATCAGATACCGTCGTAGTCTTAACCATAAACTATGCCGACTAGGAATCAGACGATGTTAATTTTTTAATGACTCGTTTGGCACCTTACG
>seq7 [isolate=CN10A VTX00143] [clone=M04428:585:000000000-JR65G:1:1102:12796:9301] [lat-lon=40.016667 N 4.233333 W] [collection-date=Nov-2020] [environmental-sample=TRUE] [altitude=560m.] [organism=uncultured Glomeromycotina] [country=Spain] [moltype=DNA] [isolation-source=mediterranean shrubland]
CCAATAGCGTATATTAAAGTTGTTGCAGTTAAAAAGCTCGTAGTTGAATTTCGGGATCAGACTGTCGGTCGTGCCTCGGTACGCACTGGCATTATTGGTTCCTACCTTCTGAAGAACCGCGATGTCATTAATTTGGTGTCGTGGGGAATCAGGACTGTTACTTTGAAAAAATTAGAGTGTTTAAAGCAGGCGCACGCTTGAATACATTAGCATGGAATAATGAAATAGGACGTTTGATTCTATTTTGTTGGTTTCTAGGATCGACGTAATGATTAATAGGGATAGTTGGGGGCATTAGTATTCAATTGTCAGAGGTGAAATTCTTGGATTTATTGAAGACTAACTACTGCGAAAGCATTTGCCAAGGATGTTTTCATTAATCAAGAACGAAAGTTAGGGGATCGAAGACGATCAGATACCGTCGTAGTCTTAACCATAAACTATGCCGACTAGGGATCGGATGATGTTAATTTTATAATGACTCATTCGGCGCCTTACG
>seq8 [isolate=CN10A VTX00143] [clone=M04428:585:000000000-JR65G:1:2104:13961:16357] [lat-lon=40.016667 N 4.233333 W] [collection-date=Nov-2020] [environmental-sample=TRUE] [altitude=560m.] [organism=uncultured Glomeromycotina] [country=Spain] [moltype=DNA] [isolation-source=mediterranean shrubland]
CCAATAGCGTATATTAAAGTTGTTGCAGTTAAAAAGCTCGTCGTTGAATTTCGGGATCAGACTGTCGGTCGTGCCTCGGTACGCACTGGCATTATTGGTTCCTACCTTCTGAAGAACCGCGATGTCATTAATTTGGTGTCGTGGGGAATCAGGACTGTTACTTTGAAAAAATTAGAGTGTTTAAAGCAGGCGCACGCTTGAATACATTAGCATGGAATAATGAAATAGGACGTTTGATTCTATTTTGTTGGTTTCTAGGATCGACGTAATGATTAATAGGGATAGTTGGGGGCATTAGTATTCAATTGTCAGAGGTGAAATTCTTGGATTTATTGAAGACTAACTACTGCGAAAGCATTTGCCAAGGATGTTTTCATTAATCAAGAACGAAAGTTAGGGGATCGAAGACGATCAGATACCGTCGTAGTCTTAACCATAAACTATGCCGACTAGGGATCGGATGATGTTAATTTTATAATGACTCATTCGGCGCCTTACG
>seq9 [isolate=CN10A VTX00338] [clone=M04428:585:000000000-JR65G:1:2114:20471:7193] [lat-lon=40.016667 N 4.233333 W] [collection-date=Nov-2020] [environmental-sample=TRUE] [altitude=560m.] [organism=uncultured Glomeromycotina] [country=Spain] [moltype=DNA] [isolation-source=mediterranean shrubland]
CCAATAGCGTATATTAAAGTTGTTGCAGTTAAAAAGCTCGTAGTTGAATTTTGGGTTTGGCCGGTTGGTCCGTTCTTGTAACGAGTACTGGTCGGTCGGGCCTCACCGCCTGGTGATGCGTAATGCCCTTTATTGGGTGTTGCGAGCAGCCAGGACCTTTACCTTGAAAAAATTAGAGTGTTTAAAGCAGGCATATGCCGGAATACATTAGCATGGAATAATAGAATAGGACGATGATTCTATTTTGTTGGTTTCTAGGAGCATCGTAATGATTAATAGGGATAGTTGGGGGCATTAGTATTCAATTGTCAGAGGTGAAATTCTTGGATTTATTGAAGACTAACTACTGCGAAAGCATTTGCCAAGGATGTTTTCATTAATCAAGAACGAAAGTTAGGGGATCGAAGACGATCAGATACCGTCGTAGTCTTAACCATAAACTATGCCGACTAGGGATCGGGCGATGTTGTTTCAATGACTCGCTCGGCACCTTATG
>seq10 [isolate=CN10A VTX00338] [clone=M04428:585:000000000-JR65G:1:2106:24958:16281] [lat-lon=40.016667 N 4.233333 W] [collection-date=Nov-2020] [environmental-sample=TRUE] [altitude=560m.] [organism=uncultured Glomeromycotina] [country=Spain] [moltype=DNA] [isolation-source=mediterranean shrubland]
CCAATAGCGTATATTAAAGTTGTTGCAGTTAAAAAGCTCGTAGTTGAATTTTGGGTTTGGCCGGTTGGTCCGTTCTTGTAACGAGTACTGGTCGGTCGGGCCTCACCGCCTGGTGATGCGTAATGCCCTTTATTGGGTGTTGCGAGCAGCCAGGACCTTTACCTTGAAAAAATTAGAGTGTTTAAAGCAGGCATATGCCGGAATACATTAGCATGGAATAATAGAATAGGACGATGATTCTATTTTGTTGGTTTCTAGGAGCATCGTAATGATTAATAGGGATAGTTGGGGGCATTAGTATTCAATTGTCAGAGGTGAAATTCTTGGATTTATTGAAGACTAACTACTGCGAAAGCATTTGCCAAGGATGTTTTCATTAATCAAGAACGAAAGTTAGGGGATCGAAGACGATCAGATACCGTCGTAGTCTTAACCATAAACTATGCCGACTAGGGATCGGGCGATGTTGTTTCAATGACTCGCTCGGCACCTTATG
>seq11 [isolate=CN10A SK-C7] [clone=M04428:585:000000000-JR65G:1:2114:26796:7714] [lat-lon=40.016667 N 4.233333 W] [collection-date=Nov-2020] [environmental-sample=TRUE] [altitude=560m.] [organism=uncultured Glomeromycotina] [country=Spain] [moltype=DNA] [isolation-source=mediterranean shrubland]
CCAATAGCGTATATTAAAGTTGTTGCAGTTAAAAAGCTCGTAGTTGAATTTTGGGTTTGGCCGGTTGGTCCGTTCTTGTAACGAGTACTGGTCGGTCGGGCCTCACCGCCTGGTGATGCGTAATGCACTTTATTGGGTGTTGCGAGCAGCCAGGACCTTTACCTTGAAAAAATTAGAGTGTTTAAAGCAGGCATATGCCGGAATACATTAGCATGGAATAATAGAATAGGACGATGATTCTATTTTGTTGGTTTCTAGGAGCATCGTAATGATTAATAGGGATAGTTGGGGGCATTAGTATTCAATTGTCAGAGGTGAAATTCTTGGATTTATTGAAGACTAACTACTGCGAAAGCATTTGCCAAGGATGTTTTCATTAATCAAGAACGAAAGTTAGGGGATCGAAGACGATCAGATACCGTCGTAGTCTTAACCATAAACTATGCCGACTAGGGATCGGGCGATGTTGTTTCAATGACTCGCTCGGCACCTTATG
>seq12 [isolate=CN10A SK-C7] [clone=M04428:585:000000000-JR65G:1:1119:9247:17957] [lat-lon=40.016667 N 4.233333 W] [collection-date=Nov-2020] [environmental-sample=TRUE] [altitude=560m.] [organism=uncultured Glomeromycotina] [country=Spain] [moltype=DNA] [isolation-source=mediterranean shrubland]
CCAATAGCGTATATTAAAGTTGTTGCAGTTAAAAAGCTCGTAGTTGAATTTTGGGTTTGGCCGGTTGGTCCGTTCTTGTAACGAGTACTGGTCGGTCGGGCCTCACCGCCTGGTGATGCGTAATGCCCTTTATTGGGTGTTGCGAGCAGCCAGGACCTTTACCTTGATAAAATTAGAGTGTTTAAAGCAGGCATATGCCGGAATACATTAGCATGGAATAATAGAATAGGACGATGATTCTATTTTGTTGGTTTCTAGGAGCATCGTAATGATTAATAGGGATAGTTGGGGGCATTAGTATTCAATTGTCAGAGGTGAAATTCTTGGATTTATTGAAGACTAACTACTGCGAAAGCATTTGCCAAGGATGTTTTCATTAATCAAGAACGAAAGTTAGGGGATCGAAGACGATCAGATACCGTCGTAGTCTTAACCATAAACTATGCCGACTAGGGATCGGGCGATGTTGTTTCAATGACTCGCTCGGCACCTTATG
>seq13 [isolate=CN10A VTX00380] [clone=M04428:585:000000000-JR65G:1:2115:5661:3512] [lat-lon=40.016667 N 4.233333 W] [collection-date=Nov-2020] [environmental-sample=TRUE] [altitude=560m.] [organism=uncultured Glomeromycotina] [country=Spain] [moltype=DNA] [isolation-source=mediterranean shrubland]
CCAATAGCGTATATTAAAGTTGTTGCAGTTAAAAAGCTCGTAGTTGAACTTCGGGGTCTACCCATTGGTCAGGCTTAATTGTCTGTACTGGTGAGATGGATCTCTACCTTCTGAGGAACTTTCATGCCATTTATTTGGTGTGATTGGAAATCAGGACTGTTACTTTGAAAAAATTAGAGTGTTTAAAGCAGACTATCGTCTGAATACATTAGCATGGAATAATGAAATAGGACGGACTGATTCTATTTCGTTGGTTTCTAGGATCACCGTAATGATTAATAGGGATAGTTGGGGGCATTAGTATTCAATTGTCAGAGGTGAAATTCTTGGATTTATTGAAGACTAACTACTGCGAAAGCATTTGCCAAGGATGTTTTCATTAATCAAGAACGAAAGTTAGGGGATCGAAGACGATCAGATACCGTCGTAGTCTTAACCATAAACTATGCCGACTAGGGATCGGATGATGTTAATTTTTTAATGACTCATTCGGCGCCTTACG
>seq14 [isolate=CN10A VTX00380] [clone=M04428:585:000000000-JR65G:1:2117:24406:22235] [lat-lon=40.016667 N 4.233333 W] [collection-date=Nov-2020] [environmental-sample=TRUE] [altitude=560m.] [organism=uncultured Glomeromycotina] [country=Spain] [moltype=DNA] [isolation-source=mediterranean shrubland]
CCAATAGCGTATATTAAAGTTGTTGCAGTTAAAAAGCTCGTAGTTGAACTTCGGGGTCTACCCATTGGTCAGGCTTAATTGTCTGTACTGGTGAGATGGATCTCTACCTTCTGAGGAACTTTCATGCCATTTATTTGGTGTGATTGGAAATCAGGACTGTTACTTTGAAAAAATTAGAGTGTTTAAAGCAGACTATCGTCTGAATACATTAGCATGGAATAATGAAATAGGACGGACTGATTCTATTTCGTTGGTTTCTAGGATCACCGTAATGATTAATAGGGATAGTTGGGGGCATTAGTATTCAATTGTCAGAGGTGAAATTCTTGGATTTATTGAAGACTAACTACTGCGAAAGCATTTGCCAAGGATGTTTTCATTAATCAAGAACGAAAGTTAGGGGATCGAAGACGATCAGATACCGTCGTAGTCTTAACCATAAACTATGCCGACTAGGGATCGGATGATGTTAATTTTTTAATGACTCATTCGGCGCCTTACG
>seq15 [isolate=CN10A VTX00402] [clone=M04428:585:000000000-JR65G:1:2110:20557:20375] [lat-lon=40.016667 N 4.233333 W] [collection-date=Nov-2020] [environmental-sample=TRUE] [altitude=560m.] [organism=uncultured Glomeromycotina] [country=Spain] [moltype=DNA] [isolation-source=mediterranean shrubland]
CCAATAGCGTATATTAGTGTTGTTGCGGTTAAAAAGCTCGTAGTTGAATTTCGGGATTGGGATATATCGGTCATGCCTTTAGGGACATGAATCGGTGTGTGATCAATTCTCACCTTCTGGTGAATTGGGATGCTCTTGGGTGTTTCGATGAACTAGGACATTTACTTTGAAAAAATTAGAGTGTTTAAAGCGGGCATTTTTGCTTGAATACATTAGCATGGAATAATAAAATAGGACGATGGTTCTATTTTGTTGGTTTTAGGACCACGTAATGATTAATAGGGATAGTTGGGGGCATTAGTATTCAATTGTCAGAGGTGAAATTCTTGGATTTATTGAGGACTAACTACTGCGAAAGCATTTGCCAAGGATGTTTTCATTAATCAAGAACGAAAGTTAGGGGATCGAAGACGATTTATGCACGTCGTAGTCTTAACCATAAACTATGCCGACTAGGAATCAGACAAAGTTAATTTTTTAACGACTTGTTTGGTACCTTACG
>seq16 [isolate=CN10A VTX00402] [clone=M04428:585:000000000-JR65G:1:2116:19229:5711] [lat-lon=40.016667 N 4.233333 W] [collection-date=Nov-2020] [environmental-sample=TRUE] [altitude=560m.] [organism=uncultured Glomeromycotina] [country=Spain] [moltype=DNA] [isolation-source=mediterranean shrubland]
CCAATAGCGTATATTAGTGTTGTTGCGGTTAAAAAGCTCGTAGTTGAATTTCGGGATTGGGATATATCGGTCATGCCTTTAGGGACATGAATCGGTGTGTGATCAATTCTCACCTTCTGGTGAATTGGGATGCTCTTGGGTGTTTCGATGAACTAGGACATTTACTTTGAAAAAATTAGAGTGTTTAAAGCGGGCATTTTTGCTTGAATACATTAGCATGGAATAATAAAATAGGACGATGGTTCTATTTTGTTGGTTTTAGGACCACGTAATGATTAATAGGGATAGTTGGGGGCATTAGTATTCAATTGTCAGAGGTGAAATTCTTGGATTTATTGAGGACTAACTACTGCGAAAGCATTTGCCAAGGATGTTTTCATTAATCAAGAACGAAAGTTAGGGGATCGAAGACGATTTATGCACGTCGTAGTCTTAACCATAAACTATGCCGACTAGGAATCAGACAAAGTTAATTTTTTAACGACTTGTTTGGTACCTTACG
>seq17 [isolate=CN10A VTX00063] [clone=M04428:585:000000000-JR65G:1:2110:24964:20651] [lat-lon=40.016667 N 4.233333 W] [collection-date=Nov-2020] [environmental-sample=TRUE] [altitude=560m.] [organism=uncultured Glomeromycotina] [country=Spain] [moltype=DNA] [isolation-source=mediterranean shrubland]
CCAATAGCGTATATTAAAGTTGTTGCAGTTAAAAAGCTCGTAGTTGAACCTCGGGATCAATGGATCGGTCATGCCATCGGTATGTACTGGTCTCATTGGTTCTCACCTTCTAAGGAACCATGATGTCATTCAGTTGATGTTGTGGGGAATTAGGACTGTTACCTTGAAAAAATTAGAGTGTTTAAAGCAGGCTAACGCTTGAATACATTAGCATGGAATAATGAAATAGGACATCGCATTCTATTTTGTTGGTTTCTAGGATCGATGTAATGATTAATAGGGATAGTTGGGGGCATTAGTATTCAATTGTCAGAGGTGAAATTCTTGGATTTATTGAAGACTAACTACTGCGAAAGCATTTGCCAAGGATGTTTTCATTAATCAAGAACGAAAGTTAGGGGATCGAAGACGATCAGATACCGTCGTAGTCTTAACCATAAACTATGCCGACTAGGGATCGGATGATGTTGATTTTTTAATGACTCATTCGGCACCTTACG
>seq18 [isolate=CN10A VTX00063] [clone=M04428:585:000000000-JR65G:1:2116:4765:14460] [lat-lon=40.016667 N 4.233333 W] [collection-date=Nov-2020] [environmental-sample=TRUE] [altitude=560m.] [organism=uncultured Glomeromycotina] [country=Spain] [moltype=DNA] [isolation-source=mediterranean shrubland]
CCAATAGCGTATATTAAAGTTGTTGCAGTTAAAAAGCTCGTAGTTGAACCTCGGGATCAATGGATCGGTCATGCCATCGGTATGTACTGGTCTCATTGGTTCTCACCTTCTAAGGAACCATGATGTCATTCAGTTGATGTTGTGGGGAATTAGGACTGTTACCTTGAAAAAATTAGAGTGTTTAAAGCAGGCTAACGCTTGAATACATTAGCATGGAATAATGAAATAGGACATCGCATTCTATTTTGTTGGTTTCTAGGATCGATGTAATGATTAATAGGGATAGTTGGGGGCATTAGTATTCAATTGTCAGAGGTGAAATTCTTGGATTTATTGAAGACTAACTACTGCGAAAGCATTTGCCAAGGATGTTTTCATTAATCAAGAACGAAAGTTAGGGGATCGAAGACGATCAGATACCGTCGTAGTCTTAACCATAAACTATGCCGACTAGGGATCGGATGATGTTGATTTTTTAATGACTCATTCGGCACCTTACG
>seq19 [isolate=CN10A VTX00342] [clone=M04428:585:000000000-JR65G:1:2108:16586:22416] [lat-lon=40.016667 N 4.233333 W] [collection-date=Nov-2020] [environmental-sample=TRUE] [altitude=560m.] [organism=uncultured Glomeromycotina] [country=Spain] [moltype=DNA] [isolation-source=mediterranean shrubland]
CCAATAGCGTATATTAAAGTTGCTGCAGTTAAAAAGCTCGTAGTTGAATTTCGGGACCAATATGTCGGTCGTGCCTCGGTACGTACTGGCATCGTTGGTTTCTCCTTTCTGAAGAACCATGATGTCATTTATTTGGTGTCGTGGGGAATCAGGACTGTTACTTTGAAAAAATTAGAGTGTTTAAAGCAGGCTCACGCTTGAATACATTAGCATGGAATAATGAAATAGGACGTTTGATTCTATTTTGTTGGTTTCTAGGATCGACGTAATGATTAATAGGGATAGTTGGGGGCATTAGTATTCAATTGTCAGAGGTGAAATTCTTGGATTTATTGAAGACTAACTACTGCGAAAGCATTTGCCAAGGATGTTTTCATTAATCAAGAACGAAAGTTAGGGGATCGAAGACGATCAGATACCGTCGTAGTCTTAACCATAAACTATGCCGACTAGGGATCGGATGATGTTAATTTTTTAATGACTCATTCGGCGCCTTACG
>seq20 [isolate=CN10A VTX00342] [clone=M04428:585:000000000-JR65G:1:2116:8645:24292] [lat-lon=40.016667 N 4.233333 W] [collection-date=Nov-2020] [environmental-sample=TRUE] [altitude=560m.] [organism=uncultured Glomeromycotina] [country=Spain] [moltype=DNA] [isolation-source=mediterranean shrubland]
CCAATAGCGTATATTAAAGTTGCTGCAGTTAAAAAGCTCGTAGTTGAATTTCGGGACCAATATGTCGGTCGTGCCTCGGTACGTACTGGCATCGTTGGTTTCTCCTTTCTGAAGAACCATGATGTCATTTATTTGGTGTCGTGGGGAATCAGGACTGTTACTTTGAAAAAATTAGAGTGTTTAAAGCAGGCTCACGCTTGAATACATTAGCATGGAATAATGAAATAGGACGTTTGATTCTATTTTGTTGGTTTCTAGGATCGACGTAATGATTAATAGGGATAGTTGGGGGCATTAGTATTCAATTGTCAGAGGTGAAATTCTTGGATTTATTGAAGACTAACTACTGCGAAAGCATTTGCCAAGGATGTTTTCATTAATCAAGAACGAAAGTTAGGGGATCGAAGACGATCAGATACCGTCGTAGTCTTAACCATAAACTATGCCGACTAGGGATCGGATGATGTTAATTTTTTAATGACTCATTCGGCGCCTTACG
>seq21 [isolate=CN10A VTX00167] [clone=M04428:585:000000000-JR65G:1:2109:10661:2630] [lat-lon=40.016667 N 4.233333 W] [collection-date=Nov-2020] [environmental-sample=TRUE] [altitude=560m.] [organism=uncultured Glomeromycotina] [country=Spain] [moltype=DNA] [isolation-source=mediterranean shrubland]
CCAATAGCGTATATTAAAGTTGTTGCAGTTAAAAAGCTCGTAGTTGAATTTCGGGATCAATATGTCGGTCGTGCCTCCGTTACTTACTGGCGTCATGGTTTTCTCCCTTCTGATGAACCACGATGTCATTAATTTGGTGTCATGGGGAATCAGGACGTTTACTTTGAAAAAATTAGAGTGTTTAAAGCAGGCTCACGCTTGAATACATTAGCAGGGAATAATGAAATAGAACGTTTGATTCTATTTTGTTGGTTTCTAGAATCGACGTAATGATTAATAGGGATAGTTGGGGGCATTAGTATTCAATTGTCAGAGGTGAAATTCTTGGATTTATTGAAGACTAACTACTGCGAAAGCATTTGCCAAGGATGTTTTCATTAATCAAGAACGAAAGTTAGGGGATCGAAGACGATCAGATACCGTCGTAGTCTTAACCATAAACTATGCCGACTAGGGATCGGATGATGTTAATTTTTTAATGACTCATTCGGCGCCTTACG
>seq22 [isolate=CN10A VTX00306] [clone=M04428:585:000000000-JR65G:1:2109:18647:6493] [lat-lon=40.016667 N 4.233333 W] [collection-date=Nov-2020] [environmental-sample=TRUE] [altitude=560m.] [organism=uncultured Glomeromycotina] [country=Spain] [moltype=DNA] [isolation-source=mediterranean shrubland]
CCAATAGCGTATATTAAAGTTGTTGCAGTTAAAAAGCTCGTAGTTGAACTTCGGGGTCTACCCATTGGTCAGGCTTAATTGTCTGTACTGGTGAGATGGATCTCTACCTTCTGAGGAACTTTCATGCCATTTATTTGGTGTGGTTGGAAATCAGGACTGTTACTTTGAAAAAATTAGAGTGTTTAAAGCAGACTATCGTCTGAATACATTAGCATGGAATAATGAAATAGGACGGACTGATTCTATTTCGTTGGTTTCTAGGATCACCGTAATGATTAATAGGGATAGTTGGGGGCATTAGTATTCAATTGTCAGAGGTGAAATTCTTGGATTTATTGAAGACTAACTACTGCGAAAGCATTTGCCAAGGATGTTTTCATTAATCAAGAACGAAAGTTAGGGGATCGAAGACGATCAGATACCGTCGTAGTCTTAACCATAAACTATGCCGACTAGGGATCGGACGAAGTTAATTTTATAATGACGCGTTCGGCACCTTACG
>seq23 [isolate=CN10A VTX00306] [clone=M04428:585:000000000-JR65G:1:2102:23875:14536] [lat-lon=40.016667 N 4.233333 W] [collection-date=Nov-2020] [environmental-sample=TRUE] [altitude=560m.] [organism=uncultured Glomeromycotina] [country=Spain] [moltype=DNA] [isolation-source=mediterranean shrubland]
CCAATAGCGTATATTAAAGTTGTTGCAGTTAAAAAGCTCGTAGTTGAACTTCGGGGTCTACCCATTGGTCAGGCTTAATTGTCTGTACTGGTGAGATGGATCTCTACCTTCTGAGGAACTTTCATGCCATTTATTTGGTGTGGTTGGAAATCAGGACTGTTACTTTGAAAAAATTAGAGTGTTTAAAGCAGACTATCGTCTGAATACATTAGCATGGAATAATGAAATAGGACGGACTGATTCTATTTCGTTGGTTTCTAGGATCACCGTAATGATTAATAGGGATAGTTGGGGGCATTAGTATTCAATTGTCAGAGGTGAAATTCTTGGATTTATTGAAGACTAACTACTGCGAAAGCATTTGCCAAGGATGTTTTCATTAATCAAGAACGAAAGTTAGGGGATCGAAGACGATCAGATACCGTCGTAGTCTTAACCATAAACTATGCCGACTAGGGATCGGACGAAGTTAATTTTATAATGACGCGTTCGGCACCTTACG
>seq24 [isolate=CN10A VTX00056] [clone=M04428:585:000000000-JR65G:1:2109:25559:15761] [lat-lon=40.016667 N 4.233333 W] [collection-date=Nov-2020] [environmental-sample=TRUE] [altitude=560m.] [organism=uncultured Glomeromycotina] [country=Spain] [moltype=DNA] [isolation-source=mediterranean shrubland]
CCAATAGCGTATATTAAAGTTGTTGCAGTTAAAAAGCTCGTAGTTGAATTTCGGGATTGACGTGATGGTCATGCCTTAAGGGGTATGAACTGTTACTGTTGATTTCTCACCTTCTGGAGAAACTTGATGTCCTTTATTGGGTGTCTTGCGGATCCAGGACCTTTACCTTGAAAAAATTAGAGTGTTTAAAGCAGGCATTTTTGCTCGAATACATTAGCATGGAATAATAGAATAGGACGGCATGGTTCTATTTTGTTGGTTTCTAGGATCACCGTAATGATTAATAGGGATAGTTGGGGGCATTAGTATTCAATTGTCAGAGGTGAAATTCTTGGATTTATTGAAGACTAACTACTGCGAAAGCATTTGCCAAGGATGTTTTCATTAATCAAGAACGAAAGTTAGGGGATCGAAGACGATCAGATACCGTCGTAGTCTTAACCATAAACTATGCCGACTAGGAATCAGACGATGTTAATTTTTTAATGACTCGTTTGGCACCTTACG
>seq25 [isolate=CN10A VTX00056] [clone=M04428:585:000000000-JR65G:1:2107:16218:7809] [lat-lon=40.016667 N 4.233333 W] [collection-date=Nov-2020] [environmental-sample=TRUE] [altitude=560m.] [organism=uncultured Glomeromycotina] [country=Spain] [moltype=DNA] [isolation-source=mediterranean shrubland]
CCAATAGCGTATATTAAAGTTGTTGCAGTTAAAAAGCTCGTAGTTGAATTTCGGGATTGACGTGATGGTCATGCCTTAAGGGGTATGAACTGTTACTGTTGATTTCTCACCTTCTGGAGAAACTTGATGTCCTTTATTGGGTGTCTTGCGGATCCAGGACCTTTACCTTGAAAAAATTAGAGTGTTTAAAGCAGGCATTTTTGCTCGAATACATTAGCATGGAATAATAGAATAGGACGGCATGGTTCTATTTTGTTGGTTTCTAGGATCACCGTAATGATTAATAGGGATAGTTGGGGGCATTAGTATTCAATTGTCAGAGGTGAAATTCTTGGATTTATTGAAGACTAACTACTGCGAAAGCATTTGCCAAGGATGTTTTCATTAATCAAGAACGAAAGTTAGGGGATCGAAGACGATCAGATACCGTCGTAGTCTTAACCATAAACTATGCCGACTAGGAATCAGACGATGTTAATTTTTTAATGACTCGTTTGGCACCTTACG
>seq26 [isolate=CN10A VTX00163] [clone=M04428:585:000000000-JR65G:1:2109:11435:17381] [lat-lon=40.016667 N 4.233333 W] [collection-date=Nov-2020] [environmental-sample=TRUE] [altitude=560m.] [organism=uncultured Glomeromycotina] [country=Spain] [moltype=DNA] [isolation-source=mediterranean shrubland]
CCAATAGCGTATATTAAAGTTGCTGCAGTTAAAAAGCTCGTAGTTGAATTTCGGGACCAATATGTCGGTCGTGCCTCGGTACGTACTGGCATTGTTGGTTTCTCCTTTCTGAAGAACCATGATGTCATTTATTTGGTGTCGTGGGGAATCAGGACTGTTACTTTGAAAAAATTAGAGTGTTTAAAGCAGGCTCACGCTTGAATACATTAGCATGGAATAATGAAATAGGACGTTTGATTCTATTTTGTTGGTTTCTAGGATCGACGTAATGATTAATAGGGATAGTTGGGGGCATTAGTATTCAATTGTCAGAGGTGAAATTCTTGGATTTATTGAAGACTAACTACTGCGAAAGCATTTGCCAAGGATGTTTTCATTAATCAAGAACGAAAGTTAGGGGATCGAAGACGATCAGATACCGTCGTAGTCTTAACCATAAACTATGCCGACTAGGGATCGGATGATGTTAATTTTTTAATGACTCATTCGGCGCCTTACG
>seq27 [isolate=CN10A VTX00163] [clone=M04428:585:000000000-JR65G:1:1106:2585:13213] [lat-lon=40.016667 N 4.233333 W] [collection-date=Nov-2020] [environmental-sample=TRUE] [altitude=560m.] [organism=uncultured Glomeromycotina] [country=Spain] [moltype=DNA] [isolation-source=mediterranean shrubland]
CCAATAGCGTATATTAAAGTTGCTGCAGTTAAAAAGCTCGTAGTTGAATTTCGGGACTAATATGTCGGTCGTGCCTCGGTACGTACTGGCATCGTTGGTTTCTCCTTTCTGAAGAACCATGATGTCATTTATTTGGTGTCGTGGGGAATCAGGACTGTTACTTTGAAAAAATTAGAGTGTTTAAAGCAGGCTCACGCTTGAATACATTAGCATGGAATAATGAAATAGGACGTTTGATTCTATTTTGTTGGTTTCTAGGATCGACGTAATGATTAATAGGGATAGTTGGGGGCATTAGTATTCAATTGTCAGAGGTGAAATTCTTGGATTTATTGAAGACTAACTACTGCGAAAGCATTTGCCAAGGATGTTTTCATTAATCAAGAACGAAAGTTAGGGGATCGAAGACGATCAGATACCGTCGTAGTCTTAACCATAAACTATGCCGACTAGGGATCGGATGATGTTAATTTTTTAATGACTCATTCGGCGCCTTACG
>seq28 [isolate=CN10A VTX00335] [clone=M04428:585:000000000-JR65G:1:2109:15677:20280] [lat-lon=40.016667 N 4.233333 W] [collection-date=Nov-2020] [environmental-sample=TRUE] [altitude=560m.] [organism=uncultured Glomeromycotina] [country=Spain] [moltype=DNA] [isolation-source=mediterranean shrubland]
CCAATAGCGTATATTAAAGTTGTTGCAGTTAAAAAGCTCGTAGTTGAACTTCAGGCCTGTCCAGATGGTCCGCCTTAATTGGTGTGTACTGTCCTTGGGTGGGTCCTACCTTCTGGCGAAGCGGCATGGCCTTAATTGGTTGTGTTGGGGAACCAGGACTTTTACTGTGAAAAAATTAGAGTGTTCAAAGCAGGCATTATATGCTCGAATACATTAGCATGGAATAATGGAATAGGACGATGGTTCTATTTTGTTGGTTCTAGGACCGTTGTAATGATTAATAGGGATAGTTGGGGGCATTAGTATTCAATTGTCAGAGGTGAAATTCTTGGATTTATTGAAGACTAACTACTGCGAAAGCATTTGCCAAGGATGTTTTCATTAATCAAGAACGAAAGTTAGGGGATCGAAGACGATCAGATACCGTCGTAGTCTTAACCATAAACTATGCCGACTAGGAATCGGGCGATGTTGACAAAATGACTCGCTCGGCACCTCATG
>seq29 [isolate=CN10A VTX00335] [clone=M04428:585:000000000-JR65G:1:1109:25691:13246] [lat-lon=40.016667 N 4.233333 W] [collection-date=Nov-2020] [environmental-sample=TRUE] [altitude=560m.] [organism=uncultured Glomeromycotina] [country=Spain] [moltype=DNA] [isolation-source=mediterranean shrubland]
CCAATAGCGTATATTAAAGTTGTTGCAGTTAAAAAGCTCGTAGTTGAACTTCAGGCCTGTCCAGATGGTCCGCCTTAATTGGTGTGTACTGTCCTTGGGTGGGTCCTACCTTCTGGCGAAGCGGCATGGCCTTAATTGGTTGTGTTGGGGAACCAGGACTTTTACTGTGAAAAAATTAGAGTGTTCAAAGCAGGCATTATATGCTCGAATACATTAGCATGGAATAATGGAATAGGACGATGGTTCTATTTTGTTGGTTCTAGGACCGTTGTAATGATTAATAGGGATAGTTGGGGGCATTAGTATTCAATTGTCAGAGGTGAAATTCTTGGATTTATTGAAGACTAACTACTGCGAAAGCATTTGCCAAGGATGTTTTCATTAATCAAGAACGAAAGTTAGGGGATCGAAGACGATCAGATACCGTCGTAGTCTTAACCATAAACTATGCCGACTAGGAATCGGGCGATGTTGACAAAATGACTCGCTCGGCACCTCATG
>seq30 [isolate=CN10A VTX00054] [clone=M04428:585:000000000-JR65G:1:2106:7068:4460] [lat-lon=40.016667 N 4.233333 W] [collection-date=Nov-2020] [environmental-sample=TRUE] [altitude=560m.] [organism=uncultured Glomeromycotina] [country=Spain] [moltype=DNA] [isolation-source=mediterranean shrubland]
CCAATAGCGTATATTAAAGTTGTTGCAGTTAAAAAGCTCGTAGTTGAACTTCGGGGTCTACCCATTGGTCAGGCTTAATTGTCTGTACTGGTGAGTTGGATCTCTACCTTCTGAGGAACTTTCATGCCATTTATTTGGTGGGATGGGAAATCAGGAGTGACACTTTGAAAAAATTAGAGTGTTTAACGCAGGCTCTCGTCAGTATACATGAGCATGGAATAATGAAATAGGACGGACTGATTCTATTTCGTTGGTTTCTAGGATCACCGTAATGATTAATAGGGATAGTTGGGGGCATTAGTATTCAATTGTCAGAGGTGAAATTCTTGGATTTATTGAAGACTAACTACTGCGAAAGCATTTGCCAAGGATGTTTTCATTAATCAAGAACGAAAGTTAGGGGATCGAAGACGATCAGATACCGTCGTAGTCTTAACCATAAACTATGCCGACTAGGGATCGGACGAAGTTAATTTTATAATGACGCGTTCGGCACCTTACG
>seq31 [isolate=CN10A VTX00054] [clone=M04428:585:000000000-JR65G:1:2105:12481:10228] [lat-lon=40.016667 N 4.233333 W] [collection-date=Nov-2020] [environmental-sample=TRUE] [altitude=560m.] [organism=uncultured Glomeromycotina] [country=Spain] [moltype=DNA] [isolation-source=mediterranean shrubland]
CCAATAGCGTATATTAAAGTTGTTGCAGTTAAAAAGCTCGTAGTTGAACTTCGGGGTTTACCCATTGGTCAGGCCTAATTGTCTGTACTGGTGAGATGGATCTCTACCTTCTGAGGAACTTTCATGCCATTTATTTGGTGTGATCGGAAATCAGGACTGTTACTTTGAAAAAATTAGAGTGTTTAAAGCAGACTATCGTCTGAATACATTAGCATGGAATAATGAAATAGGACGGACTGATTCTATTTCGTTGGTTTCTAGGATCACCGTAATGATTAATAGGGATAGTTGGGGGCATTAGTATTCAATTGTCAGAGGTGAAATTCTTGGATTTATTGAAGACTAACTACTGCGAAAGCATTTGCCAAGGATGTTTTCATTAATCAAGAACGAAAGTTAGGGGATCGAAGACGATCAGATACCGTCGTAGTCTTAACCATAAACTATGCCGACTAGGGATCGGACGAAGTTAATTTTATAATGACGCGTTCGGCACCTTACG
>seq32 [isolate=CN10A VTX00125] [clone=M04428:585:000000000-JR65G:1:2106:4752:9253] [lat-lon=40.016667 N 4.233333 W] [collection-date=Nov-2020] [environmental-sample=TRUE] [altitude=560m.] [organism=uncultured Glomeromycotina] [country=Spain] [moltype=DNA] [isolation-source=mediterranean shrubland]
CCAATAGCGTATATTAAAGTTGTTGCAGTTAAAAAGCTCGTAGTTGAATTTCGAGACCGGATTACTGGTCGTGCCTTTGTACGTACTGGCATTATTGGTTTCTCCTTTCTGACGAATCATAATGCCATTAATTTGGTGTTTTGGGGAATCAGGACTGTTACTTTGAAAAAATTAGAGTGTTTAAAGCAGGCTCACGCTTGAATACATTAGCATGGAATAATGAAATAGGACGTTTGATTTTATTTTGTTGGTTTCTAGGATCGACGTAATGATTAATAGGGATAGTTGGGGGCATTAGTATTCAATTGTCAGAGGTGAAATTCTTGGATTTATTGAAGACTAACTACTGCGAAAGCATTTGCCAAGGATGTTTTCATTAATCAAGAACGAAAGTTAGGGGATCGAAGACGATCAGATACCGTCGTAGTCTTAACCATAAACTATGCCGACTAGGGATTGGATGATGTTAATTTTTTAATGACTCATTCGGCGCCTTACG
>seq33 [isolate=CN10A VTX00060] [clone=M04428:585:000000000-JR65G:1:2106:20277:17132] [lat-lon=40.016667 N 4.233333 W] [collection-date=Nov-2020] [environmental-sample=TRUE] [altitude=560m.] [organism=uncultured Glomeromycotina] [country=Spain] [moltype=DNA] [isolation-source=mediterranean shrubland]
CCAATAGCGTATATTAAAGTTGTTGCAGTTAAAAAGCTCGTAGTTGAACTTCGGGGTCTACCCATTGGTCAGGCTTAATTGTCTGTACTGGTGAGATGGATCTCTACCTTCTGAGGAACTTTCATGCCATTTATTTGGTGTGATTGGAAATCAGGACTGTTACTTTGAAAAAATTAGAGTGTTTAAAGCAGACTATCGTCTGAATACATTAGCATGGAATAATGAAATAGGACGGACTGATTCTATTTCGTTGGTTTCTAGGATCACCGTAATGATTAATAGGGATAGTTGGGGGCATTAGTATTCAATTGTCAGAGGTGAAATTCTTGGATTTATTGAAGACTAACTACTGCGAAAGCATTTGCCAAGGATGTTTTCATTAATCAAGAACGAAAGTTAGGGGATCGAAGACGATCAGATACCGTCGTAGTCTTAACCATAAACTATGCCGACTAGGAATCAGACGATGTTAATTTTTTAATGACTCGTTTGGCACCTTACG
>seq34 [isolate=CN10A VTX00060] [clone=M04428:585:000000000-JR65G:1:2116:4794:10503] [lat-lon=40.016667 N 4.233333 W] [collection-date=Nov-2020] [environmental-sample=TRUE] [altitude=560m.] [organism=uncultured Glomeromycotina] [country=Spain] [moltype=DNA] [isolation-source=mediterranean shrubland]
CCAATAGCGTATATTAAAGTTGTTGCAGTTAAAAAGCTCGTAGTTGAACTTCGGGGTCTACCCATTGGTCAGGCTTAATTGTCTGTACTGGTGAGATGGATCTCTACCTTCTGAGGAACTTTCATGCCATTTATTTGGTGTGATTGGAAATCAGGACTGTTACTTTGAAAAAATTAGAGTGTTTAAAGCAGACTATCGTCTGAATACATTAGCATGGAATAATGAAATAGGACGGACTGATTCTATTTCGTTGGTTTCTAGGATCACCGTAATGATTAATAGGGATAGTTGGGGGCATTAGTATTCAATTGTCAGAGGTGAAATTCTTGGATTTATTGAAGACTAACTACTGCGAAAGCATTTGCCAAGGATGTTTTCATTAATCAAGAACGAAAGTTAGGGGATCGAAGACGATCAGATACCGTCGTAGTCTTAACCATAAACTATGCCGACTAGGAATCAGACGATGTTAATTTTTTAATGACTCGTTTGGCACCTTACG
>seq35 [isolate=CN10A VTX00062] [clone=M04428:585:000000000-JR65G:1:2117:13211:9099] [lat-lon=40.016667 N 4.233333 W] [collection-date=Nov-2020] [environmental-sample=TRUE] [altitude=560m.] [organism=uncultured Glomeromycotina] [country=Spain] [moltype=DNA] [isolation-source=mediterranean shrubland]
CCAATAGCGTATATTAAAGTTGTTGCAGTTAAAAAGCTCGTAGTTGAACTTCGGGGTCTACCCATTGGTCAGGCTTAATTGTCTGTACTGGTGAGATGGATCTCTACCTTCTGAGGAACTTTCATGCCATTTATTTGGTGTGGTTGGAATCAGGACTGTTACTTTGAAAAAATTAGAGTGTTTAAAGCAGACTATCGTCTGAATACATTAGCATGGAATAATGAAATAGGACGGACTGATTCTATTTCGTTGGTTTCTAGGATCACCGTAATGATTAATAGGGATAGTTGGGGGCATTAGTATTCAATTGTCAGAGGTGAAATTCTTGGATTTATTGAAGACTAACTACTGCGAAAGCAGTTGCCAAGGATGTTTTCATTAATCAAGAACGAAAGTTAGGGGATCGAAGACGATCAGATACCGTCGTAGTCTTAACCATAAACTATGCCGACTAGGGATCGTACGAAGTTAATTTTATAATGACGCGGTTGGCACCTTACG
>seq36 [isolate=CN10A VTX00062] [clone=M04428:585:000000000-JR65G:1:1115:15716:24003] [lat-lon=40.016667 N 4.233333 W] [collection-date=Nov-2020] [environmental-sample=TRUE] [altitude=560m.] [organism=uncultured Glomeromycotina] [country=Spain] [moltype=DNA] [isolation-source=mediterranean shrubland]
CCAATAGCGTATATTAAAGTTGTTGCAGTTAAAAAGCTCGTCGTTGAACTTCGGGGTCTACCCATTGGTCAGGCTTAATTGTCTGTACTGGTGAGATGGATCTCTACCTTCTGAGGAACTTTCATGCCATTTATTTGGTGTGGTTGGAAATCAGGACTGTTACTTTGAAAAAATTAGAGTGTTTAAAGCAGACTATCGTCTGAATACATTAGCATGGAATAATGAAATAGGACGGACTGATTCTATTTCGTTGGTTTCTAGGATCACCGTAATGATTAATAGGGATAGTTGGGGGCATTAGTATTCAATTGTCAGAGGTGAAATTCTTGGATTTATTGAAGACTAACTACTGCGAAAGCATTTGCCAAGGATGTTTTCATTAATCAAGAACGAAAGTTAGGGGATCGAAGACGATCAGATACCGTCGTAGTCTTAACCATAAACTATGCCGACTAGGGATCGGTGGGAGTTAGTTTTATGACTCCATCGGCACCTCATG
>seq37 [isolate=CN10A VTX00064] [clone=M04428:585:000000000-JR65G:1:2117:16636:13827] [lat-lon=40.016667 N 4.233333 W] [collection-date=Nov-2020] [environmental-sample=TRUE] [altitude=560m.] [organism=uncultured Glomeromycotina] [country=Spain] [moltype=DNA] [isolation-source=mediterranean shrubland]
CCAATAGCGTATATTAAAGTTGTTGCAGTTAAAAAGCTCGTAGTTGAATTTCGGGATCAAGGGATCGGTCATGCCTTGGTATGTACTGGTTTTATTGGTTCTCACCTTCTAAAGAACCATGATGTCATTCATTTGATGTTATGGGGAATTAGGACTGTTACCTTGAAAAAATTAGAGTGTTTAAAGCAAGCTTACGCTTGAATACATTAGCATGGAATAATGAAATAGGACATCAGATTCTATTTTGTTGGTTTCTAGGATCGATGTAATGATTAATAGGGATAGTTGGGGGCATTAGTATTCAATTGTCAGAGGTGAAATTCTTGGATTTATTGAAGACTAACTACTGCGAAAGCATTTGCCAAGGATGTTTTCATTAATCAAGAACGAAAGTTAGGGGATCGAAGACGATCAGATACCGTCGTAGTCTTAACCATAAACTATGCCGACTAGGGATCGGATGATGTTAATTTTTTAATGACTCATTCGGCACCTTACG
>seq38 [isolate=CN10A VTX00064] [clone=M04428:585:000000000-JR65G:1:1116:20364:21122] [lat-lon=40.016667 N 4.233333 W] [collection-date=Nov-2020] [environmental-sample=TRUE] [altitude=560m.] [organism=uncultured Glomeromycotina] [country=Spain] [moltype=DNA] [isolation-source=mediterranean shrubland]
CCAATAGCGTATATTAAAGTTGTTGCAGTTAAAAAGCTCGTAGTTGAATTTCGGGATCAAGGGATCGGTCATGCCTTGGTATGTACTGGTTTTATTGGTTCTCACCTTCTAAAGAACCATGATGTCATTCATTTGATGTTATGGGGAATTAGGACTGTTACCTTGAAAAAATTAGAGTGTTTAAAGCAAGCTTACGCTTGAATACATTAGCATGGAATAATGAAATAGGACATCAGATTCTATTTTGTTGGTTTCTAGGATCGATGTAATGATTAATAGGGATAGTTGGGGGCATTAGTATTCAATTGTCAGAGGTGAAATTCTTGGATTTATTGAAGACTAACTACTGCGAAAGCATTTGCCAAGGATGTTTTCATTAATCAAGAACGAAAGTTAGGGGATCGAAGACGATCAGATACCGTCGTAGTCTTAACCATAAACTATGCCGACTAGGGATCGGATGATGTTAATTTTTTAATGACTCATTCGGCACCTTACG
>seq39 [isolate=CN10A VTX00279] [clone=M04428:585:000000000-JR65G:1:2117:14839:22278] [lat-lon=40.016667 N 4.233333 W] [collection-date=Nov-2020] [environmental-sample=TRUE] [altitude=560m.] [organism=uncultured Glomeromycotina] [country=Spain] [moltype=DNA] [isolation-source=mediterranean shrubland]
CCAATAGCGTATATTAGTGTTGTTGCGGTTAAAAAGCTCGTAGTTGAATTTCGGGATTGGGATATATCGGTCATGACTTTAGGGACATGAATCGGTGTGTGATGAATTCTCACCTTCTGGTGAATTGGGATGCTCTTGGGTGTTTCGATGAACTAGGACATTTACTTTGAAAAAATTAGAGTGTTTAAAGCGGGCATTTTTGCTTGAATACATTAGCATGGAATAATAAAATAGGACGGCATGATTCTATTTTGTTGGTTTCTAGGATCACCGTAATGATTAATAGGGATAGTTGGGGGCATTAGTATTCAATTGTCAGAGGTGAAATTCTTGGATTTATTGAAGACTAACTACTGCGAAAGCATTTGCCAAGGATGTTTTCATTAATCAAGAACGAAAGTTAGGGGATCGAAGACGATCAGATACCGTCGTAGTCTTAACCATAAACTATGCCGACTAGGAATCAGACGATGTTAATTTTTTAATGACTCGTTTGGCACCTTACG
>seq40 [isolate=CN10A VTX00409] [clone=M04428:585:000000000-JR65G:1:1119:19174:9196] [lat-lon=40.016667 N 4.233333 W] [collection-date=Nov-2020] [environmental-sample=TRUE] [altitude=560m.] [organism=uncultured Glomeromycotina] [country=Spain] [moltype=DNA] [isolation-source=mediterranean shrubland]
CCAATAGCGTATATTAAAGTTGTTGCAGTTAAAAAGCTCGTAGTTGAATTTTGGGATCAATGGGTTGGTCATGCCCTCGGTATGTACTGATTTCATTAGTTCTCACCTTCTAAGGAACCATGATGTCATTCGTTTGATGTTGTGGGGAATTAGGACTGTTACCTTGAAAAAATTAGAGTGTTTAAAACAGGCTAACGCTTGAATACATTAGCATGGAATAATGAAATAGGACATCCGATTCTATTTTGTTGGTTTCTAGGATCGATGTAATGATTAATAGGGATAGTTAGGGGCATTAGTATTCAATTGTCAGAGGTGAAATTCTTGGATTTATTGAAGACTAACTACTGCGAAAGCATTTGCTAAGGATGTTTTCATTAATCAAGAACGAAAGTTAGGGGATCAAAGACGATCAGATACCATCGTAATCTTAACCATAAACTATGCCGACTAGGGATCGGATGATGCTTATTTTTTAATGACTCATTTGGCACCTTACG
>seq41 [isolate=CN10A VTX00409] [clone=M04428:585:000000000-JR65G:1:2101:20503:14599] [lat-lon=40.016667 N 4.233333 W] [collection-date=Nov-2020] [environmental-sample=TRUE] [altitude=560m.] [organism=uncultured Glomeromycotina] [country=Spain] [moltype=DNA] [isolation-source=mediterranean shrubland]
CCAATAGCGTATATTAAAGTTGTTGCAGTTAAAAAGCTCGTAGTTGAATTTTGGGATCAATGGGTTGGTCATGCCCTCGGTATGTACTGATTTCATTAGTTCTCACCTTCTAAGGAACCATGATGTCATTCGTTTGATGTTGTGGGGAATTAGGACTGTTACCTTGAAAAAATTAGAGTGTTTAAAACAGGCTAACGCTTGAATACATTAGCATGGAATAATGAAATAGGACATCCGATTCTATTTTGTTGGTTTCTAGGATCGATGTAATGATTAATAGGGATAGTTAGGGGCATTAGTATTCAATTGTCAGAGGTGAAATTCTTGGATTTATTGAAGACTAACTACTGCGAAAGCATTTGCTAAGGATGTTTTCATTAATCAAGAACGAAAGTTAGGGGATCAAAGACGATCAGATACCATCGTAATCTTAACCATAAACTATGCCGACTAGGGATCGGATGATGCTTATTTTTTAATGACTCATTTGGCACCTTACG
>seq42 [isolate=CN10A VTX00067] [clone=M04428:585:000000000-JR65G:1:1111:19817:4467] [lat-lon=40.016667 N 4.233333 W] [collection-date=Nov-2020] [environmental-sample=TRUE] [altitude=560m.] [organism=uncultured Glomeromycotina] [country=Spain] [moltype=DNA] [isolation-source=mediterranean shrubland]
CCAATAGCGTATATTAAAGTTGTTGCAGTTAAAAAGCTCGTAGTTGAATTTCGGGATCAATATTTCGGTCATGTCGTTGGTATGCACTGTTATCATTGATTTCTCACCTTCTAAAGAACCGTAATGCCATTAATTTGGTGTTACGGGGAATTAGGACTGTTACCTTGAAAAAATTAGAGTGTTTAAAGCAGGCTCACGCTTGAATACATTAGCATGGAATAATGAAATAGGACATCCGATTCTATTTTGTTGGTTTCTAGGATCGATGTAATGATTAATAGGGATAGTTGGGGGCATTAGTATTCAATTGTCAGAGGTGAAATTCTTGGATTTATTGAAGACTAACTACTGCGAAAGCATTTGCCAAGGATGTTTTCATTAATCAAGAACGAAAGTTAGGGGATCGAAGACGATCAGATACCGTCGTAGTCTTAACCATAAACTATGCCGACTAGGGATCGGATGATGTTAATTTTTTAATGACTCATTCGGCGCCTTACG
>seq43 [isolate=CN10A KEX-CG1] [clone=M04428:585:000000000-JR65G:1:1109:16027:15892] [lat-lon=40.016667 N 4.233333 W] [collection-date=Nov-2020] [environmental-sample=TRUE] [altitude=560m.] [organism=uncultured Glomeromycotina] [country=Spain] [moltype=DNA] [isolation-source=mediterranean shrubland]
CCAATAGCGTATATTAAGGTTGCTGCGGTTAAAAAGCTCGTAGTTGAATTTTGGGACTGATACATCGGTCGTGCCTTAAGGGGTATGAACTGGCGTAGCCAATTCCTCACCTTCTGGTGAATTGTGATGCCTCCTTAACCGGGTGTTTCAATGAACTAGGACTTTTACTTTGAAAAAATTAGTGTTTAAAGCAGGCATTATTGCTTGAATACATTAGCATGGAATAATAAAATAGGACGATGATTCTATTTTGTTGGTTTCTAGGATCACCATAATGATTAATAGGGACAGTTGGGGACATTAGTATTCAATTGTCAGAGGTGAAATTCTTGGACTAATTGAAGACTAACTACTGCGAAAGCATTTGCCAAGGATGTTTTCATTAATCAAGAACGAAAGTTAGGGGATCGAAGACGATTAGGTACGTCGTAGTCCTAACCATAAACTATGCCGACTAGGTATCAGACAACGTTAAATTTTTAATGACTCGTTTGGCACCTTATG
>seq44 [isolate=CN10A KEX-CG1] [clone=M04428:585:000000000-JR65G:1:1118:2897:9827] [lat-lon=40.016667 N 4.233333 W] [collection-date=Nov-2020] [environmental-sample=TRUE] [altitude=560m.] [organism=uncultured Glomeromycotina] [country=Spain] [moltype=DNA] [isolation-source=mediterranean shrubland]
CCAATAGCGTATATTAAGGTTGCTGCGGTTAAAAAGCTCGTAGTTGAATTTTGGGACTGATACATCGGTCGTGCCTTAAGGGGTATGAACTGGCGTAGCCAATTCCTCACCTTCTGGTGAATTGTGATGCCTCCTTAACCGGGTGTTTCAATGAACTAGGACTTTTACTTTGAAAAAATTAGTGTTTAAAGCAGGCATTATTGCTTGAATACATTAGCATGGAATAATAAAATAGGACGATGATTCTATTTTGTTGGTTTCTAGGATCACCATAATGATTAATAGGGACAGTTGGGGACATTAGTATTCAATTGTCAGAGGTGAAATTCTTGGACTAATTGAAGACTAACTACTGCGAAAGCATTTGCCAAGGATGTTTTCATTAATCAAGAACGAAAGTTAGGGGATCGAAGACGATTAGGTACGTCGTAGTCCTAACCATAAACTATGCCGACTAGGTATCAGACAACGTTAAATTTTTAATGACTCGTTTGGCACCTTATG
>seq45 [isolate=CN10A VTX00347] [clone=M04428:585:000000000-JR65G:1:1103:22983:15059] [lat-lon=40.016667 N 4.233333 W] [collection-date=Nov-2020] [environmental-sample=TRUE] [altitude=560m.] [organism=uncultured Glomeromycotina] [country=Spain] [moltype=DNA] [isolation-source=mediterranean shrubland]
CCAATAGCGTATATTAAAGTTGTTGCAGTTAAAAAGCTCGTAGTTGAACTTCTGGGTTTACCCATTGGTCAGGCTCAATTGTCTGTACTGGTGAGATGGATCTTTACCTTCTGAGGAACTTTCATGCCATTTATTTGGTGTGGTTGGAAATCAGTACTGTTACTTTGAAAAAATTATATTGTTTAAAGCAGTCTATCGTCTGAATATATTAGCATGGAATAATGAAATAGGACGGACTGGTTCTATTTCGTTGGTTTCTATGATCACCGTAATGATTAATAGGGATAGTTGGGGGCATTAGTATTCAATTGTCAGAGGTGAAATTCTTGGATTTATTGAAGACTAACTACTGCGAAAGCATTTGCCAAGGATGTTTTCATTAATCAAGAACGAAAGTTAGGGGATCGAAGACGATCAGATACCGTCGTAGTCTTAACCATAAACTATGCCGACTAGGGATCGGACGAAGTTAATTTTATAATGACGCGTTCGGCACCTTACG
>seq46 [isolate=CN10A VTX00395] [clone=M04428:585:000000000-JR65G:1:1103:8442:24736] [lat-lon=40.016667 N 4.233333 W] [collection-date=Nov-2020] [environmental-sample=TRUE] [altitude=560m.] [organism=uncultured Glomeromycotina] [country=Spain] [moltype=DNA] [isolation-source=mediterranean shrubland]
CCAATAGCGTATATTAAAGTTGTTGCAGTTAAAAAGCTCGTAGTTGAATTTCGGGACCAATATGTTGGTCGTGCCTCGGTACGTACTGGCATCGTTGGTTTCTCCTTTCTGAAGAACTATGATGTCATTAATTTGGTGTCGTGGGGAATCAGGACTGTTACTTTGAAAAAATTAGAGTGTTTAAAGCAGGCTCACGCTTGAATACATTAGCATGGAATAATGAAATAGGACGTTTGATTCTATTTTGTTGGTTTCTAGGATTGACGTAATGATTAATAGGGATAGTTGGGGGCATTAGTATTCAATTGTCAGAGGTGAAATTCTTGGATTTATTGAAGACTAACTACTGCGAAAGCATTTGCCAAGGATGTTTTCATTAATCAAGAACGAAAGTTAGGGGATCGAAGACGATCAGATACCGTCGTAGTCTTAACCATAAACTATGCCGACTAGGAATCAGATGATGTTAATTTTTAAATGACTCATTCGGCGCCTTACG
>seq47 [isolate=CN10C VTX00056] [clone=M04428:585:000000000-JR65G:1:1101:25831:7907] [lat-lon=40.016667 N 4.233333 W] [collection-date=Nov-2020] [environmental-sample=TRUE] [altitude=560m.] [organism=uncultured Glomeromycotina] [country=Spain] [moltype=DNA] [isolation-source=mediterranean shrubland]
CCAATAGCGTATATTAAAGTTGTTGCAGTTAAAAAGCTCGTAGTTGAATTTCGGGATTGACGTAATGGTCATGCCTTAAGGGGTATGAACTGTTACTGTTGATTTCTCACCTTCTGGAGAAACTTGATGTCCTTTATTGGGTGTCTTGCGGATCCAGGACCTTTACCTTGAAAAAATTAGAGTGTTTAAAGCAGGCATTTTTGCTCGAATACATTAGCATGGAATAATAGAATAGGACGGCATGGTTCTATTTTGTTGGTTTCTAGGATCACCGTAATGATTAATAGGGATAGTTGGGGGCATTAGTATTCAATTGTCAGAGGTGAAATTCTTGGATTTATTGAAGACTAACTACTGCGAAAGCATTTGCCAAGGATGTTTTCATTAATCAAGAACGAAAGTTAGGGGATCGAAGACGATCAGATACCGTCGTAGTCTTAACCATAAACTATGCCGACTAGGAATCAGACGATGTTAATTTTTTAATGACTCGTTTGGCACCTTACG
>seq48 [isolate=CN10C VTX00056] [clone=M04428:585:000000000-JR65G:1:2114:13356:14112] [lat-lon=40.016667 N 4.233333 W] [collection-date=Nov-2020] [environmental-sample=TRUE] [altitude=560m.] [organism=uncultured Glomeromycotina] [country=Spain] [moltype=DNA] [isolation-source=mediterranean shrubland]
CCAATAGCGTATATTAAAGTTGTTGCAGTTAAAAAGCTCGTAGTTGAATTTCGGGATTGACGTAATGGTCATGCCTTAAGGGGTATGAACTGTTACTGTTGATTTCTCACCTTCTGGAGAAACTTGATGTCCTTTATTGGGTGTCTTGCGGATCCAGGACCTTTACCTTGAAAAAATTAGAGTGTTTAAAGCAGGCATTTTTGCTCGAATACATTAGCATGGAATAATAGAATAGGACGGCATGGTTCTATTTTGTTGGTTTCTAGGATCACCGTAATGATTAATAGGGATAGTTGGGGGCATTAGTATTCAATTGTCAGAGGTGAAATTCTTGGATTTATTGAAGACTAACTACTGCGAAAGCATTTGCCAAGGATGTTTTCATTAATCAAGAACGAAAGTTAGGGGATCGAAGACGATCAGATACCGTCGTAGTCTTAACCATAAACTATGCCGACTAGGAATCAGACGATGTTAATTTTTTAATGACTCGTTTGGCACCTTACG
>seq49 [isolate=CN10C VTX00005] [clone=M04428:585:000000000-JR65G:1:1102:15333:13905] [lat-lon=40.016667 N 4.233333 W] [collection-date=Nov-2020] [environmental-sample=TRUE] [altitude=560m.] [organism=uncultured Glomeromycotina] [country=Spain] [moltype=DNA] [isolation-source=mediterranean shrubland]
CCAATAGCGTATATTAAAGTTGTTGCAGTTAAAAAGCTCGTAGTTGAATTTTAGGCCTGGCCGGGCGGTCCGTCTTTGGCGAGTACTGTCCTGTGTCGGGTCCACCTTCTGGTGAACCAGTATGTCCTTTATTGGGTGTGCCGGGGAGCCAGGACCATTACCTTGAAAAAATTAGAGTGTTTAAAGCGGGCATTTGCTTGAATAGATTAGCATGGAATAATAGAATAGGACGTTGTGGTTCTATTTTGTTGGTTTCTAGGACCACCGTAATGATTAATAGGGATAGTTGGGGGCATTAGTATTCAATTGTCAGAGGTGAAATTCTTGGATTTATTGAAGACTAACTATTGCGAAAGCATTTGCCAAGGATGTTTTCATTAATCAAGAACGAAAGTTAGGGGATCGAAGACGATCAGATACCGTCGTAGTCTTAACCATAAACTATGCCGACTAGGAATCGGGCGACGTTATTTTCATGACTCGCTCGGCGCCTTATG
>seq50 [isolate=CN10C VTX00005] [clone=M04428:585:000000000-JR65G:1:2110:15332:23525] [lat-lon=40.016667 N 4.233333 W] [collection-date=Nov-2020] [environmental-sample=TRUE] [altitude=560m.] [organism=uncultured Glomeromycotina] [country=Spain] [moltype=DNA] [isolation-source=mediterranean shrubland]
CCAATAGCGTATATTAAAGTTGTTGCAGTTAAAAAGCTCGTAGTTGAATTTTAGGCCTGGCCGGGCGGTCCGTCTTTGGCGAGTACTGTCCTGTGTCGGGTCCACCTTCTGGTGAACCAGTATGTCCTTTATTGGGTGTGCCGGGGAGCCAGGACCATTACCTTGAAAAAATTAGAGTGTTTAAAGCGGGCATTTGCTTGAATAGATTAGCATGGAATAATAGAATAGGACGTTGTGGTTCTATTTTGTTGGTTTCTAGGACCACCGTAATGATTAATAGGGATAGTTGGGGGCATTAGTATTCAATTGTCAGAGGTGAAATTCTTGGATTTATTGAAGACTAACTATTGCGAAGGCATTTGCCAAGGATGTTTTCATTAATCAAGAACGAAAGTTAGGGGATCGAAGACGATCAGATACCGTCGTAGTCTTAACCATAAACTATGCCGACTAGGAATCGGGCGACGTTATTTTCATGACTCGCTCGGCGCCTTATG
>seq51 [isolate=CN10C VTX00009] [clone=M04428:585:000000000-JR65G:1:1102:18779:15292] [lat-lon=40.016667 N 4.233333 W] [collection-date=Nov-2020] [environmental-sample=TRUE] [altitude=560m.] [organism=uncultured Glomeromycotina] [country=Spain] [moltype=DNA] [isolation-source=mediterranean shrubland]
CCAATAGCGTATATTAAAGTTGTTGCAGTTAAAAAGCTCGTAGTTGAATTTTAGGCCTGGCCGGGCGGTCCGTCTTTGGCGAGTACTGTTCTGTGTCGGGTCTTACCTTCTGGTGAACCGGCATGTTCTTTATTGAGTGTACCGGGGAGCCAGGACCATTACCTTGAAAAAATTAGAGTGTTTAAAGCAGGCATTTGCTTGAATAGATTAGCATGGAATAATAGAATAGGACGTTGGTTCTATTTTGTTGGTCTAGGACCACCGTAATGATTAATAGGGATAGTTGGGGGCATTAGTATTCAATTGTCAGAGGTGAAATTCTTGGATTTATTGAAGACTAACTATTGCGAAAGCATTTGCCAAGGATGTTTTCATTAATCAAGAACGAAAGTTAGGGGATCGAAGACGATCAGATACCGTCGTAGTCTTAACCATAAACTATGCCGACTAGGAATCGGGCGACGTTATTTTCATGACTCGCTCGGCGCCTTATG
>seq52 [isolate=CN10C VTX00009] [clone=M04428:585:000000000-JR65G:1:2119:6333:15526] [lat-lon=40.016667 N 4.233333 W] [collection-date=Nov-2020] [environmental-sample=TRUE] [altitude=560m.] [organism=uncultured Glomeromycotina] [country=Spain] [moltype=DNA] [isolation-source=mediterranean shrubland]
CCAATAGCGTATATTAAAGTTGTTGCAGTTAAAAAGCTCGTAGTTGAATTTTAGGCCTGGCCGGGCGGTCCGTCTTTGGCGAGTACTGTTCTGTGTCGGGTCTTACCTTCTGGTGAACCGGCATGTTCTTTATTGAGTGTACCGGGGAGCCAGGACCATTACCTTGAAAAAATTAGAGTGTTTAAAGCAGGCATTTGCTTGAATAGATTAGCATGGAATAATAGAATAGGACGTTGGTTCTATTTTGTTGGTCTAGGACCACCGTAATGATTAATAGGGATAGTTGGGGGCATTAGTATTCAATTGTCAGAGGTGAAATTCTTGGATTTATTGAAGACTAACTATTGCGAAAGCATTTGCCAAGGATGTTTTCATTAATCAAGAACGAAAGTTAGGGGATCGAAGACGATCAGATACCGTCGTAGTCTTAACCATAAACTATGCCGACTAGGAATCGGGCGACGTTATTTTCATGACTCGCTCGGCGCCTTATG
>seq53 [isolate=CN10C VTX00402] [clone=M04428:585:000000000-JR65G:1:2114:3967:7911] [lat-lon=40.016667 N 4.233333 W] [collection-date=Nov-2020] [environmental-sample=TRUE] [altitude=560m.] [organism=uncultured Glomeromycotina] [country=Spain] [moltype=DNA] [isolation-source=mediterranean shrubland]
CCAATAGCGTATATTAGTGTTGTTGCGGTTAAAAAGCTCGTAGTTGAATTTCGGGATTGGGATATATCGGTCGTGCCTTTAGGGGCATGAATCGGTGTGTGGCCAATTCTCACCTTCTGGTGAATTGGGATGCTCTCGGGTGTTTCAATGAACTAGGACTTTTACTTTGAAAAAATTAGAGTGTTTAAAGCGGGCATTTTTGCTTGAATACGTTAGCATGGAATAATAAAATAGGACGATGGTTCTATTTTGTTGGTTTTAGGACCACGTAATGATTAATAGGGATAGTTGGGGGCATTAGTATTCAATTGTCAGAGGTGAAATTCTTGGATTTATTGAGGACTAACTATTGCGAAAGCATTTGCCAAGGATGTTTTCATTAATCAAGAACGAAAGTTAGGGGATCAAAGACGATTTATGTACGTCGTAGTCTTAACCATAAACTATGCCGACTAGGAATCAGACAAAGTTAATTTTTTAACGACTTGTTTGGTACCTTACG
>seq54 [isolate=CN10C VTX00402] [clone=M04428:585:000000000-JR65G:1:1103:9545:1960] [lat-lon=40.016667 N 4.233333 W] [collection-date=Nov-2020] [environmental-sample=TRUE] [altitude=560m.] [organism=uncultured Glomeromycotina] [country=Spain] [moltype=DNA] [isolation-source=mediterranean shrubland]
CCAATAGCGTATATTAGTGTTGTTGCGGTTAAAAAGCTCGTAGTTGAATTTCGGGATTGGGATATATCGGTCGTGCCTTTAGGGGCATGAATCGGTGTGTGGCCAATTCTCACCTTCTGGTGAATTGGGATGCTCTCGGGTGTTTCAATGAACTAGGACTTTTACTTTGAAAAAATTAGAGTGTTTAAAGCGGGCATTTTTGCTTGAATACGTTAGCATGGAATAATAAAATAGGACGATGGTTCTATTTTGTTGGTTTTAGGACCACGTAATGATTAATAGGGATAGTTGGGGGCATTAGTATTCAATTGTCAGAGGTGAAATTCTTGGATTTATTGAGGACTAACTATTGCGAAAGCATTTGCCAAGGATGTTTTCATTAATCAAGAACGAAAGTTAGGGGATCAAAGACGATTTATGTACGTCGTAGTCTTAACCATAAACTATGCCGACTAGGAATCAGACAAAGTTAATTTTTTAACGACTTGTTTGGTACCTTACG
>seq55 [isolate=CN10C VTX00063] [clone=M04428:585:000000000-JR65G:1:2114:16019:9560] [lat-lon=40.016667 N 4.233333 W] [collection-date=Nov-2020] [environmental-sample=TRUE] [altitude=560m.] [organism=uncultured Glomeromycotina] [country=Spain] [moltype=DNA] [isolation-source=mediterranean shrubland]
CCAATCGCGTATCTTAAAGTTGTTGCCGTTAAAAAGCTCGTCGTTGAACCTCGGGATCAATGGATCGGTCATGCCATCGGTATGTACTGGTCTCATTGGTTCTCACCTTCTAAGGAACCATGATGTCATTCAGTTGATGTTGTGGGGAATTAGGACTGTTACCTTGAAAAAATTAGAGTGTTTAAAGCAGGCTAACGCTTGAATACATTAGCATGGAATAATGAAATAGGACATCGCATTCTATTTTGTTGGTTTCTAGGATCGATGTAATGATTAATAGGGATAGTTGGGGGCATTAGTATTCAATTGTCAGAGGTGAAATTCTTGGATTTATTGAAGACTAACTACTGCGAAAGCATTTGCCAAGGATGTTTTCATTAATCAAGAACGAAAGTTAGGGGATCGAAGACGATCAGATACCGTCGTAGTCTTAACCATAAACTATGCCGACTAGGGATCGGATGATGTTGATTTTTTAATGACTCATTCGGCACCTTACG
>seq56 [isolate=CN10C VTX00063] [clone=M04428:585:000000000-JR65G:1:1108:19917:12481] [lat-lon=40.016667 N 4.233333 W] [collection-date=Nov-2020] [environmental-sample=TRUE] [altitude=560m.] [organism=uncultured Glomeromycotina] [country=Spain] [moltype=DNA] [isolation-source=mediterranean shrubland]
CCAATAGCGTATATTAAAGTTGTTGCAGTTAAAAAGCTCGTAGTTGAACCTCGGGATCAATGGATCGGTCATGCCATCGGTATGTACTGGTCTCATTGGTTCTCACCTTCTAAGGAACCATGATGTCATTCAGTTGATGTTGTGGGGAATTAGGACTGATACCTTGAAAAAATTAGAGTGTTTAAAGCAGGCTAACGCTTGAATACATTAGCATGGAATAATGAAATAGGACATCGCATTCTATTTTGTTGGTTTCTAGGATCGATGTAATGATTAATAGGGATAGTTGGGGGCATTAGTATTCAATTGTCAGAGGTGAAATTCTTGGATTTATTGAAGACTAACTACTGCGAAAGCATTTGCCAAGGATGTTTTCATTAATCAAGAACGAAAGTTAGGGGATCGAAGACGATCAGATACCGTCGTAGTCTTAACCATAAACTATGCCGACTAGGGATCGGATGATGTTGATTTTTTAATGACTCATTCGGCACCTTACG
>seq57 [isolate=CN10C VTX00143] [clone=M04428:585:000000000-JR65G:1:2111:8633:22553] [lat-lon=40.016667 N 4.233333 W] [collection-date=Nov-2020] [environmental-sample=TRUE] [altitude=560m.] [organism=uncultured Glomeromycotina] [country=Spain] [moltype=DNA] [isolation-source=mediterranean shrubland]
CCAATAGCGTATATTAAAGTTGTTGCAGTTAAAAAGCTCGTAGTTGAATTTCGGGATCAGACTGTCGGTCGTGCCTCGGTACGCACTGGCATTATTGGTTCCTACCTTCTGAAGAACCGCGATGTCATTAATTTGGTGTCGTGGGGAATCAGGACTGTTACTTTGAAAAAATTAGAGTGTTTAAAGCAGGCGCACGCTTGAATACATTAGCATGGAATAATGAAATAGGACGTTTGATTCTATTTTGTTGGTTTCTAGGATCGACGTAATGATTAATAGGGATAGTTGGGGGCATTAGTATTCAATTGTCAGAGGTGAAATTCTTGGATTTATTGAAGACTAACTACTGCGAAAGCATTTGCCAAGGATGTTTTCATTAATCAAGAACGAAAGTTAGGGGATCGAAGACGATCAGATACCGTCGTAGTCTTAACCATAAACTATGCCGACTAGGGATCGGATGATGTTAATTTTATAATGACTCATTCGGCGCCTTACG
>seq58 [isolate=CN10C VTX00143] [clone=M04428:585:000000000-JR65G:1:1116:22786:11939] [lat-lon=40.016667 N 4.233333 W] [collection-date=Nov-2020] [environmental-sample=TRUE] [altitude=560m.] [organism=uncultured Glomeromycotina] [country=Spain] [moltype=DNA] [isolation-source=mediterranean shrubland]
CCAATAGCGTATATTAAAGTTGTTGCAGTTAAAAAGCTCGTAGTTGAATTTCGGGATCAGACTGTCGGTCGTGCCTCGGTACGCACTGGCATTATTGGTTCCTACCTTCTGAAGAACCGCGATGTCATTAATTTGGTGTCGTGGGGAATCAGGACTGTTACTTTGAAAAAATTAGAGTGTTTAAAGCAGGCGCACGCTTGAATACATTAGCATGGAATAATGAAATAGGACGTTTGATTCTATTTTGTTGGTTTCTAGGATCGACGTAATGATTAATAGGGATAGTTGGGGGCATTAGTATTCAATTGTCAGAGGTGAAATTCTTGGATTTATTGAAGACTAACTACTGCGAAAGCATTTGCCAAGGATGTTTTCATTAATCAAGAACGAAAGTTAGGGGATCGAAGACGATCAGATACCGTCGTAGTCTTAACCATAAACTATGCCGACTAGGGATCGGATGATGTTAATTTTATAATGACTCATTCGGCGCCTTACG
>seq59 [isolate=CN10C VTX00065] [clone=M04428:585:000000000-JR65G:1:2109:14575:19223] [lat-lon=40.016667 N 4.233333 W] [collection-date=Nov-2020] [environmental-sample=TRUE] [altitude=560m.] [organism=uncultured Glomeromycotina] [country=Spain] [moltype=DNA] [isolation-source=mediterranean shrubland]
CCAATAGCGTATATTAAAGTTGTTGCAGTTAAAAAGCTCGTAGTTGAATTTCGGGATCAATGTTTCGGTCATGCCGTTGGTATGTACTGATATTATTGGTTTCTCACCTTCTAAAGAACCGTAATGCCATTAATTTGGTGTCACGGGGAATTAGGACTGTTACCTTGAAAAAATTAGAGTGTTTAAAGCAGGCTCACGCTTGAATACATTAGCATGGAATAATGAAATAGGACATCCGATTCTATTTTGTTGGTTTCTAGGATCGATGTAATGATTAATAGGGATAGTTGGGGGCATTAGTATTCAATTGTCAGAGGTGAAATTCTTGGATTTATTGAAGACTAACTACTGCGAAAGCATTTGCCAAGGATGTTTTCATTAATCAAGAACGAAAGTTAGGGGATCGAAGACGATCAGATACCGTCGTAGTCTTAACCATAAACTATGCCGACTAGGGATCGGATGATGTTAATTTTTTAATGACTCATTCGGCGCCTTACG
>seq60 [isolate=CN10C VTX00065] [clone=M04428:585:000000000-JR65G:1:1117:15731:19898] [lat-lon=40.016667 N 4.233333 W] [collection-date=Nov-2020] [environmental-sample=TRUE] [altitude=560m.] [organism=uncultured Glomeromycotina] [country=Spain] [moltype=DNA] [isolation-source=mediterranean shrubland]
CCAATAGCGTATATTAAAGTTGTTGCAGTTAAAAAGCTCGTAGTTGAATTTCGGGATCAATGTTTCGGTCATGCCGTTGGTATGTACTGATATTATTGGTTTCTCACCTTCTAAAGAACCGTAATGCCATTAATTTGGTGTCACGGGGAATTAGGACTGTTACCTTGAAAAAATTAGAGTGTTTAAAGCAGGCTCACGCTTGAATACATTAGCATGGAATAATGAAATAGGACATCCGATTCTATTTTGTTGGTTTCTAGGATCGATGTAATGATTAATAGGGATAGTTGGGGGCATTAGTATTCAATTGTCAGAGGTGAAATTCTTGGATTTATTGAAGACTAACTACTGCGAAAGCATTTGCCAAGGATGTTTTCATTAATCAAGAACGAAAGTTAGGGGATCGAAGACGATCAGATACCGTCGTAGTCTTAACCATAAACTATGCCGACTAGGGATCGGATGATGTTAATTTTTTAATGACTCATTCGGCGCCTTACG
>seq61 [isolate=CN10C VTX00444] [clone=M04428:585:000000000-JR65G:1:2109:9196:17226] [lat-lon=40.016667 N 4.233333 W] [collection-date=Nov-2020] [environmental-sample=TRUE] [altitude=560m.] [organism=uncultured Glomeromycotina] [country=Spain] [moltype=DNA] [isolation-source=mediterranean shrubland]
CCAATAGCGTATATTAAAGTTGTTGTGGTTAAAAAGCTCGTAGTTGAACCTTGGGCCTGGCTGGCCGGTCCGCCTCACCGCGTGTACTGGTCCGGCCGGGCCTTTCCCTCTGTGGAACCCCATGCCCTTCACTGGGTGTGGCGGGGAAACAGGACTTTTACTGTGAAAAAATTAGAGTGCTCCAGGCAGGCCTATGCTCGAATACATTAGCATGGAATAATAGAATAGGACGTGTGGTTCTATTTTGTTGGTTTCTAGGACCGCCGTAATGATTAATAGGGACAGTCGGGGGCATCAGTATTCAATTGTCAGAGGTGAAATTCTTGGATTTATTGAAGACTAACTACTGCGAAAGCATTTGCCAAGGATGTTTTCATTAATCAGGAACGAAAGTTAGGGGATCGAAGACGATCAGATACCGTCGTAGTCTTAACCATAAACTATGCCGACTAGGGATCGGACGGTGTTATTTTTTGACCCGTTCGGCACCTTACG
>seq62 [isolate=CN10C VTX00444] [clone=M04428:585:000000000-JR65G:1:2101:8937:7517] [lat-lon=40.016667 N 4.233333 W] [collection-date=Nov-2020] [environmental-sample=TRUE] [altitude=560m.] [organism=uncultured Glomeromycotina] [country=Spain] [moltype=DNA] [isolation-source=mediterranean shrubland]
CCAATAGCGTATATTAAAGTTGTTGTGGTTAAAAAGCTCGTAGTTGAACCTTGGGCCTGGCTGGCCGGTCCGCCTCACCGCGTGTACTGGTCCGGCCGGGCCTTTCCCTCTGTGGAACCCCATGCCCTTCACTGGGTGTGGCGGGGAAACAGGACTTTTACTTTGAAAAAATTAGAGTGCTCCAGGCAGGCCTATGCTCGAATACATTAGCATGGAATAATAGAATAGGACGTGTGGTTCTATTTTGTTGGTTTCTAGGACCGCCGTAATGATTAATAGGGACAGTCGGGGGCATCAGTATTCAATTGTCAGAGGTGAAATTCTTGGATTTATTGAAGACTAACTACTGCGAAAGCATTTGCCAAGGATGTTTTCATTAATCAGGAACGAAAGTTAGGGGATCGAAGACGATCAGATACCGTCGTAGTCTTAACCATAAACTATGCCGACTAGGGATCGGACGATGTTATTATTTGACTCGTTCGGCACCTTACG
>seq63 [isolate=CN10C VTX00245] [clone=M04428:585:000000000-JR65G:1:2104:23378:11854] [lat-lon=40.016667 N 4.233333 W] [collection-date=Nov-2020] [environmental-sample=TRUE] [altitude=560m.] [organism=uncultured Glomeromycotina] [country=Spain] [moltype=DNA] [isolation-source=mediterranean shrubland]
CCAATAGCGTATATTAAAGTTGTTGCAGTTAAAAAGCTCGTAGTTGAATTTTGGATTCTGCGATTCGGTCCATCTTTTAGATGAGTACTGAGTGTGTAGGGTCTATTCGCCTGGTGATACGTAATGTCCTTTATTGGATGTTGCGGGTAGTCAGGACTTTTACCTTGAAAAAATTAGAGTGTTTAAAGCAGGCTTATGCCGGAATACATTAGCATGGAATAATAGAATAGGACGAAGTTGTTTTATTTTGTTGGTTTCTAGGACAACCGTAATGATTAATAGGGATAGTTGGGGGCATTAGTATTCAATTGTCAGAGGTGAAATTCTTGGATTTATTGAAGACTAACTACTGCGAAAGCATTTGCCAAGGATGTTTTCATTAATCAAGAACGAAAGTTAGGGGATCGAAGACGATCAGATACCGTCGTAGTCTTAACCATAAACTATGCCGACTAGGGATCGGGCGATGTTGTTTCAATGACTCGCTCGGCACCTTATG
>seq64 [isolate=CN10C VTX00245] [clone=M04428:585:000000000-JR65G:1:1110:12161:19933] [lat-lon=40.016667 N 4.233333 W] [collection-date=Nov-2020] [environmental-sample=TRUE] [altitude=560m.] [organism=uncultured Glomeromycotina] [country=Spain] [moltype=DNA] [isolation-source=mediterranean shrubland]
CCAATAGCGTATATTAAAGTTGTTGCAGTTAAAAAGCTCGTAGTTGAATTTTGGATTCTGCCATTTGGTCCATCTTTTAGATGAGTACTGAGTGTGTAGGGTCTATTCGCCTGGTAATACGTAATGTCCTTTATTGGATGTTGCGGGTAGTCAGGACTTTTACCTTGAAAAAATTAGAGTGTTTAAAGCAGGCTTATGCCGGAATACATTAGCATGGAATAATAGAATAGGACGAAGTTGTTTTATTTTGTTGGTTTCTAGGACAACCGTAATGATTAATAGGGATAGTTGGGGGCATTAGTATTCAATTGTCAGAGGTGAAATTCTTGGATTTATTGAAGACTAACTACTGCGAAAGCATTTGCCAAGGATGTTTTCATTAATCAAGAACGAAAGTTAGGGGATCGAAGACGATCAGATACCGTCGTAGTCTTAACCATAAACTATGCCGACTAGGGATCGGGCGATGTTGTTTCAATGACTCGCTCGGCACCTTATG
>seq65 [isolate=CN10C VTX00193] [clone=M04428:585:000000000-JR65G:1:1113:15098:7267] [lat-lon=40.016667 N 4.233333 W] [collection-date=Nov-2020] [environmental-sample=TRUE] [altitude=560m.] [organism=uncultured Glomeromycotina] [country=Spain] [moltype=DNA] [isolation-source=mediterranean shrubland]
CCAATAGCGTATATTAAAGTTGTTGCAGTTAAAAAGCTCGTAGTTGAATTTCGGGATTGACACATCGGTCGTGCCTTAAGGGGTATGAACTGGTGTAGTCAATTTCTCACCTTCTGGAGAACCGCGATGCCCTTAATTGGGTGTCGCGGGGAACCAGGACCTTTACTTTGAAAAAATTAGAGTGTTTAAAGCAGGCATTTTGCTTGAATACATTAGCATGGAATAATAAAATAGGACGGCATGATTCTATTTTGTTGGTTTCTAGGATCACCGTAATGATTAATAGGGATAGTTGGGGGCATTAGTATTCAATTGTCAGAGGTGAAATTCTTGGATTTATTGAAGACTAACTACTGCGAAAGCATTTGCCAAGGATGTTTTCATTAATCAAGAACGAAAGTTAGGGGATCGAAGACGATCAGATACCGTCGTAGTCTTAACCATAAACTATGCCGACTAGGAATCAGACGATGTTAATTTTTTAATGACTCGTTTGGCACCTTACG
>seq66 [isolate=CN10C VTX00193] [clone=M04428:585:000000000-JR65G:1:1110:19386:14434] [lat-lon=40.016667 N 4.233333 W] [collection-date=Nov-2020] [environmental-sample=TRUE] [altitude=560m.] [organism=uncultured Glomeromycotina] [country=Spain] [moltype=DNA] [isolation-source=mediterranean shrubland]
CCAATAGCGTATATTAAAGTTGTTGCAGTTAAAAAGCTCGTAGTTGAATTTCGGGATTGACACATCGGTCGTGCCTTAAGGGGTATGAACTGGTGTAGTCAATTTCTCACCTTCTGGAGAACCGCGATGCCCTTAATTGGGTGTCGCGGGGAACCAGGACCTTTACTTTGAAAAAATTAGAGTGTTTAAAGCAGGCATTTTGCTTGAATACATTAGCATGGAATAATAAAATAGGACGGCATGATTCTATTTTGTTGGTTTCTAGGATCACCGTAATGATTAATAGGGATAGTTGGGGGCATTAGTATTCAATTGTCAGAGGTGAAATTCTTGGATTTATTGAAGACTAACTACTGCGAAAGCATTTGCCAAGGATGTTTTCATTAATCAAGAACGAAAGTTAGGGGATCGAAGACGATCAGATACCGTCGTAGTCTTAACCATAAACTATGCCGACTAGGAATCAGACGATGTTAATTTTTTAATGACTCGTTTGGCACCTTACG
>seq67 [isolate=CN10C VTX00312] [clone=M04428:585:000000000-JR65G:1:1109:19493:19992] [lat-lon=40.016667 N 4.233333 W] [collection-date=Nov-2020] [environmental-sample=TRUE] [altitude=560m.] [organism=uncultured Glomeromycotina] [country=Spain] [moltype=DNA] [isolation-source=mediterranean shrubland]
CCAATAGCGTATATTAAAGTTGTTGCAGTTAAAAAGCTCGTAGTTGAATTTCGGGGTCAGTAGGTTGGTCGTGCCACTGGTACGTACTGGTCTCACTGATTCCTCCTTCCTGATGAACCGTAATGCCATTAATTTGGTGTTGCGGGGAAACTGGACTGTTACTTTGAAAAAATTAGAGTGTTTAAAGCAGGCTAACGCTTGAATACATTAGCATGGAATAATGAAATAGGACGTTCGATCTTATTTTGTTGGTTTCTAGGATTGACGTAATGATTAATAGGGATAGTTGGGGGCATTAGTATTCAATTGTCAGAGGTGAAATTCTTGGATTTATTGAAGACTAACTACTGCGAAAGCATTTGCCAAGGATGTTTTCATTAATCAAGAACGAAAGTTAGGGGATCGAAGACGATCAGATACCGTCGTAGTCTTAACCATAAACTATGCCGACTAGGGATCGGATGATGTTAATTTTTTAATGACTCATTCGGCGCCTTACG
>seq68 [isolate=CN10C VTX00312] [clone=M04428:585:000000000-JR65G:1:1108:25642:13008] [lat-lon=40.016667 N 4.233333 W] [collection-date=Nov-2020] [environmental-sample=TRUE] [altitude=560m.] [organism=uncultured Glomeromycotina] [country=Spain] [moltype=DNA] [isolation-source=mediterranean shrubland]
CCAATAGCGTATATTAAAGTTGTTGCAGTTAAAAAGCTCGTAGTTGAATTTCGGGGTCAGTAGGTTGGTCGTGCCACTGGTACGTACTGGTCTCACTGATTCCTCCTTCCTGATGAACCGTAATGCCATTAATTTGGTGTTGCGGGGAAACTGGACTGTTACTTTGAAAAAATTAGAGTGTTTAAAGCAGGCTAACGCTTGAATACATTAGCATGGAATAATGAAATAGGACGTTCGATCCTATTTTGTTGGTTTCTAGGATTGACGTAATGATTAATAGGGATAGTTGGGGGCATTAGTATTCAATTGTCAGAGGTGAAATTCTTGGATTTATTGAAGACTAACTACTGCGAAAGCATTTGCCAAGGATGTTTTCATTAATCAAGAACGAAAGTTAGGGGATCGAAGACGATCAGATACCGTCGTAGTCTTAACCATAAACTATGCCGACTAGGGATCGGATGATGTTATTTTTAATGACTCATTCGGCGCCTTACG
>seq69 [isolate=CN10C VTX00064] [clone=M04428:585:000000000-JR65G:1:1108:13983:5728] [lat-lon=40.016667 N 4.233333 W] [collection-date=Nov-2020] [environmental-sample=TRUE] [altitude=560m.] [organism=uncultured Glomeromycotina] [country=Spain] [moltype=DNA] [isolation-source=mediterranean shrubland]
CCAATAGCGTATATTAAAGTTGTTGCAGTTAAAAAGCTCGTAGTTGAATTTCGGGATCAAGGAATCGGTCATGCCTCGGTATGTACTGGTTTTATTGGTTCTCACCTTCTCAAGAACCATAATGTCATTCATTTGATGTTATGGGGAATTAGGACTGTTACCTTGAAAAAATTAGAGTGTTTAAAGCAGGCTTACGCTTGAATACATTAGCATGGAATAATGAAATAGGACATCAGATTCTATTTTGTTGGTTTCTAGGATCGATGTAATGATTAATAGGGATAGTTGGGGGCATTAGTATTCAATTGTCAGAGGTGAAATTCTTGGATTTATTGAAGACTAACTACTGCGAAAGCATTTGCCAAGGATGTTTTCATTAATCAAGAACGAAAGTTAGGGGATCGAAGACGATCAGATACCGTCGTAGTCTTAACCATAAACTATGCCGACTAGGGATCGGATGATGTTAATTTTATAATGACTCATTCGGCACCTTACG
>seq70 [isolate=CN10C VTX00214] [clone=M04428:585:000000000-JR65G:1:1106:8368:24525] [lat-lon=40.016667 N 4.233333 W] [collection-date=Nov-2020] [environmental-sample=TRUE] [altitude=560m.] [organism=uncultured Glomeromycotina] [country=Spain] [moltype=DNA] [isolation-source=mediterranean shrubland]
CCAATAGCGTATATTAAAGTTGTTGCAGTTAAAAAGCTCGTAGTTGAATTTCGAGATCAGTACGCTGGTCGTGCCTTCGGTATGTACTGGTGTCACTGGTTTCTCCCTTCTGAAGAACCGTTATGTCATTAAGTTGGTGTGGCGGGGAATCAGGACTGTTACTTTGAAAAAATTAGAGTGTTTAAAGCAGGCTCGCGCTTGAATACATTAGCATGGAATAATGAAATAGGACGTTTGACCCTATTTTGTTGGTTTCTAGGATCGACGTAATGATTAATAGGGATAGTTGGGGGCATTAGTATTCAATTGTCAGAGGTGAAATTCTTGGATTTATTGAAGACTAACTACTGCGAAAGCATTTGCCAAGGATGTTTTCATTAATCAAGAACGAAAGTTAGGGGATCGAAGACGATCAGATACCGTCGTATTCTTAACCATAAACTATGCCGACTAGGGATCGGATGATGTTGATTTTTTAATGACTCATTCGGCGCCTTACG
>seq71 [isolate=CN10C VTX00354] [clone=M04428:585:000000000-JR65G:1:1118:3635:18388] [lat-lon=40.016667 N 4.233333 W] [collection-date=Nov-2020] [environmental-sample=TRUE] [altitude=560m.] [organism=uncultured Glomeromycotina] [country=Spain] [moltype=DNA] [isolation-source=mediterranean shrubland]
CCAATAGCGTATATTAAAGTTGTTGCAGTTAAAAAGCTCGTAGTTGAATTTCGGGATTCGTCCATTGGTCAGGCTTAACTGTCTGTACTGGTGTGCCGGATTTCTATCTTCTGAAGAACCTTCATGCCATTAATTTGGTGTGTTGGGGCATCAGGACTGTTACTTTGAAAAAATTAGAGTGTTTAAAGCAGGCTAACGTCTGAATCCATTAGCATGGAATAATGGAATAGGACGGTACGGTTCTATTTTGTTGGTTTCTAGGATCGCCGTAATGATTAATAGGGATAGTTGGGGGCATTAGTATTCAATTGTCAGAGGTGAAATTCTTGGATTTATTGAAGACTAACTACTGCGAAAGCATTTGCCAAGGATGTTTTCATTAATCAAGAACGAAAGTTAGGGGATCGAAGACGATCAGATACCGTCGTAGTCTTAACCATAAACTATGCCGACTAGGAATTGGACGATGTTAATTTTTTAATGACTCGTTCGGCACCTTACG
>seq72 [isolate=CN11A VTX00143] [clone=M04428:585:000000000-JR65G:1:1101:13356:7548] [lat-lon=40.016667 N 4.233333 W] [collection-date=Nov-2020] [environmental-sample=TRUE] [altitude=560m.] [organism=uncultured Glomeromycotina] [country=Spain] [moltype=DNA] [isolation-source=mediterranean shrubland]
CCAATAGCGTATATTAAAGTTGTTGCAGTTAAAAAGCTCGTAGTTGAATTTCGGGATCAGACTGTCGGTCGTGCCTCGGTACGCACTGGCATTATTGGTTCCTACCTTCTGAAGAACCGCGATGTCATTAATTTGGTGTCGCGGGGAATCAGGACTGTTACTTTGAAAAAATTAGAGTGTTTAAAGCAGGCTTACGCTTGAATACATTAGCATGGAATAATGAAATAGGACGTTTGATTCTATTTTGTTGGTTTCTAGGATCGACGTAATGATTAATAGGGATAGTTGGGGGCATTAGTATTCAATTGTCAGAGGTGAAATTCTTGGATTTATTGAAGACTAACTACTGCGAAAGCATTTGCCAAGGATGTTTTCATTAATCAAGAACGAAAGTTAGGGGATCGAAGACGATCAGATACCGTCGTAGTCTTAACCATAAACTATGCCGACTAGGGATCGGATGATGTTAATTTTATAATGACTCATTCGGCGCCTTACG
>seq73 [isolate=CN11A VTX00143] [clone=M04428:585:000000000-JR65G:1:2112:6771:8519] [lat-lon=40.016667 N 4.233333 W] [collection-date=Nov-2020] [environmental-sample=TRUE] [altitude=560m.] [organism=uncultured Glomeromycotina] [country=Spain] [moltype=DNA] [isolation-source=mediterranean shrubland]
CCAATAGCGTATATTAAAGTTGTTGCAGTTAAAAAGCTCGTAGTTGAATTTCGGGATCAGACTGTCGGTCGTGCCTCGGTACGCACTGGCATTATTGGTTCCTACCTTCTGAAGAACCGCGATGTCATTAATTTGGTGTCGCGGGGAATCAGGACTGTTACTTTGAAAAAATTAGAGTGTTTAAAGCAGGCTTACGCTTGAATACATTAGCATGGAATAATGAAATAGGACGTTTGATTCTATTTTGTTGGTTTCTAGGATCGACGTAATGATTAATAGGGATAGTTGGGGGCATTAGTATTCAATTGTCAGAGGTGAAATTCTTGGATTTATTGAAGACTAACTACTGCGAAAGCATTTGCCAAGGATGTTTTCATTAATCAAGAACGAAAGTTAGGGGATCGAAGACGATCAGATACCGTCGTAGTCTTAACCATAAACTATGCCGACTAGGGATCGGATGATGTTAATTTTATAATGACTCATTCGGCGCCTTACG
>seq74 [isolate=CN11A VTX00065] [clone=M04428:585:000000000-JR65G:1:2114:8978:20482] [lat-lon=40.016667 N 4.233333 W] [collection-date=Nov-2020] [environmental-sample=TRUE] [altitude=560m.] [organism=uncultured Glomeromycotina] [country=Spain] [moltype=DNA] [isolation-source=mediterranean shrubland]
CCAATAGCGTATATTAAAGTTGTTGCAGTTAAAAAGCTCGTAGTTGAATTTCGGGATCAATGTTTCGGTCATGCCGTTGGTATGTACTGATATTATTGATTTCTCACCTTCTAAAGAACCGTAATGCCATTAATTTGGTGTCACGGGGAATTAGGACTGTTACCTTGAAAAAATTAGAGTGTTTAAAGCAGGCTCACGCTTGAATACATTAGCATGGAATAATGAAATAGGACATCCGATTCTATTTTGTTGGTTTCTAGGATCGATGTAATGATTAATAGGGATAGTTGGGGGCATTAGTATTCAATTGTCAGAGGTGAAATTCTTGGATTTATTGAAGACTAACTACTGCGAAAGCATTTGCCAAGGATGTTTTCATTAATCAAGAACGAAAGTTAGGGGATCGAAGACGATCAGATACCGTCGTAGTCTTAACCATAAACTATGCCGACTAGGGATCGGATGATGTTAATTTTTTAATGACTCATTCGGCGCCTTACG
>seq75 [isolate=CN11A VTX00065] [clone=M04428:585:000000000-JR65G:1:2110:6990:20373] [lat-lon=40.016667 N 4.233333 W] [collection-date=Nov-2020] [environmental-sample=TRUE] [altitude=560m.] [organism=uncultured Glomeromycotina] [country=Spain] [moltype=DNA] [isolation-source=mediterranean shrubland]
CCAATAGCGTATATTAAAGTTGTTGCAGTTAAAAAGCTCGTAGTTGAATTTCGGGATCAATGTTTCGGTCATGCCGTTGGTATGTACTGATATTATTGATTTCTCACCTTCTAAAGAACCGTAATGCCATTAATTTGGTGTCACGGGGAATTAGGACTGTTACCTTGAAAAAATTAGAGTGTTTAAAGCAGGCTCACGCTTGAATACATTAGCATGGAATAATGAAATAGGACATCCGATTCTATTTTGTTGGTTTCTAGGATCGATGTAATGATTAATAGGGATAGTTGGGGGCATTAGTATTCAATTGTCAGAGGTGAAATTCTTGGATTTATTGAAGACTAACTACTGCGAAAGCATTTGCCAAGGATGTTTTCATTAATCAAGAACGAAAGTTAGGGGATCGAAGACGATCAGATACCGTCGTAGTCTTAACCATAAACTATGCCGACTAGGGATCGGATGATGTTAATTTTTTAATGACTCATTCGGCGCCTTACG
>seq76 [isolate=CN11A VTX00338] [clone=M04428:585:000000000-JR65G:1:2107:23146:5266] [lat-lon=40.016667 N 4.233333 W] [collection-date=Nov-2020] [environmental-sample=TRUE] [altitude=560m.] [organism=uncultured Glomeromycotina] [country=Spain] [moltype=DNA] [isolation-source=mediterranean shrubland]
CCAATAGCGTATATTAAAGTTGTTGCAGTTAAAAAGCTCGTAGTTGAATTTTGGGTTTGGCCGGTTGGTCCGTTCTTGTAACGAGTACTGGTCGGTCGGGCCTCACCGCCTGGTGATGCGTAATGCCCTTTATTGGGTGTTGCGAGCAGCCAGGACCTTTACCTTGAAAAAATTAGAGTGTTTAAAGCAGGCATATGCCGGAATACATTAGCATGGAATAATAGAATAGGACGATGATTCTATTTTGTTGGTTTCTAGGAGCATCGTAATGATTAATAGGGATAGTTGGGGGCATTAGTATTCAATTGTCAGAGGTGAAATTCTTGGATTTATTGAAGACTAACTACTGCGAAAGCATTTGCCAAGGATGTTTTCATTAATCAAGAACGAAAGTTAGGGGATCGAAGACGATCAGATACCGTCGTAGTCTTAACCATAAACTATGCCGACTAGGGATCGGGCGATGTTGTTTCAATGACTCGCTCGGCACCTTATG
>seq77 [isolate=CN11A VTX00338] [clone=M04428:585:000000000-JR65G:1:2101:5649:16663] [lat-lon=40.016667 N 4.233333 W] [collection-date=Nov-2020] [environmental-sample=TRUE] [altitude=560m.] [organism=uncultured Glomeromycotina] [country=Spain] [moltype=DNA] [isolation-source=mediterranean shrubland]
CCAATAGCGTATATTAAAGTTGTTGCAGTTAAAAAGCTCGTAGTTGAATTTTGGGTTTGGCCGGTTGGTCCGTTCTTGTAACGAGTACTGGTCGGTCGGGCCTCACCGCCTGGTGATGCGTAATGCCCTTTATTGGGTGTTGCGAGTAGCCAGGACCTTTACCTTGAAAAAATTAGAGTGTTTAAAGCAGGCATATGCCGGAATACATTAGCATGGAATAATAGAATAGGACGATGATTCTATTTTGTTGGTTTCTAGGAGCATCGTAATGATTAATAGGGATAGTTGGGGGCATTAGTATTCAATTGTCAGAGGTGAAATTCTTGGATTTATTGAAGACTAACTACTGCGAAAGCATTTGCCAAGGATGTTTTCATTAATCAAGAACGAAAGTTAGGGGATCGAAGACGATCAGATACCGTCGTAGTCTTAACCATAAACTATGCCGACTAGGGATCGGGCGATGTTGTTTCAATGACTCGCTCGGCACCTTATG
>seq78 [isolate=CN11A VTX00245] [clone=M04428:585:000000000-JR65G:1:2107:13812:8156] [lat-lon=40.016667 N 4.233333 W] [collection-date=Nov-2020] [environmental-sample=TRUE] [altitude=560m.] [organism=uncultured Glomeromycotina] [country=Spain] [moltype=DNA] [isolation-source=mediterranean shrubland]
CCAATCGCGTATATTAAAGTTGTTGCAGTTAAAAAGCTCGTAGTTGAATTTTGGATTCTGCCAGTTGGTCCATCTTTTGATGAGTACTGATTGTGTGGGGTCTATCCGCCTGGTGAGACGTAATGTACTTTATTGTATGTTGCGGGTAGCCAGGACCTTTACCTTGAAAAAATTAGAGTGTTTAAAGCAGGCTTATGCCGGAATACATTAGCATGGAATAATAGAATAGGACGATGTTGTTTTATTTTGTTGGTTTCTAGGACAACCGTAATGATTAATAGGGATAGTTGGGGGCATTAGTATTCAATTGTCAGAGGTGAAATTCTTGGATTTATTGAAGACTAACTACTGCGAAAGCATTTGCCAAGGATGTTTTCATTAATCAAGAACGAAAGTTAGGGGATCGAAGACGATCAGATACCGTCGTAGTCTTAACCATAAACTATGCCGACTAGGGATCGGGCGATGTTGTTTCCATGACTCGCTCGGCACCTTATG
>seq79 [isolate=CN11A VTX00245] [clone=M04428:585:000000000-JR65G:1:1104:16419:10087] [lat-lon=40.016667 N 4.233333 W] [collection-date=Nov-2020] [environmental-sample=TRUE] [altitude=560m.] [organism=uncultured Glomeromycotina] [country=Spain] [moltype=DNA] [isolation-source=mediterranean shrubland]
CCAATAGCGTATATTAAAGTTGTTGCAGTTAAAAAGCTCGTAGTTGAATTTTGGATTCTGCCAGTTGGTCCATCTTTTGATGAGTACTGATTGTGTGGGGTCTATCCGCCTGGTGAGACGTAATGTACTTTATTGTATGTTGCGGGTAGCCAGGACCTTTACCTTGAAAAAATTAGAGTGTTGAAAGCAGGCTTATGCCGGAATACATTAGCATGGAATAATAGAATAGGACGATGTTGTTTTATTTTGTTGGTTTCTAGGACAACCGTAATGATTAATAGGGATAGTTGGGGGCATTAGTATTCAATTGTCAGAGGTGAAATTCTTGGATTTATTGAAGACTAACTACTGCGAAAGCATTTGCCAAGGATGTTTTCATTAATCAAGAACGAAAGTTAGGGGATCGAAGACGATCAGATACCGTCGTAGTCTTAACCATAAACTATGCCGACTAGGGATCGGGCGATGTTGTTTCCATGACTCGCTCGGCACCTTATG
>seq80 [isolate=CN11A VTX00444] [clone=M04428:585:000000000-JR65G:1:2102:6789:6825] [lat-lon=40.016667 N 4.233333 W] [collection-date=Nov-2020] [environmental-sample=TRUE] [altitude=560m.] [organism=uncultured Glomeromycotina] [country=Spain] [moltype=DNA] [isolation-source=mediterranean shrubland]
CCAATAGCGTATATTAAAGTTGTTGTGGTTAAAAAGCTCGTAGTTGAACCTTGGGCCTGGCTGGCCGGTCCGCCTCACCGCGTGTACTGGTCCGGCCGGGCCTTTCCCTCTGTGGAACCCCATGCCCTTCACTGGGTGTGGCGGGGAAACAGGACTTTTACTGTGAAAAAATTAGAGTGCTCCAGGCAGGCCTATGCTCGAATACATTAGCATGGAATAATAGAATAGGACGTGTGGTTCTATTTTGTTGGTTTCTAGGACCGCCGTAATGATTAATAGGGACAGTCGGGGGCATCAGTATTCAATTGTCAGAGGTGAAATTCTTGGATTTATTGAAGACTAACTACTGCGAAAGCATTTGCCAAGGATGTTTTAATTAATCAGGAACGAAAGTTAGGGGATCGAAGACGATCAGATACCGTCGTAGTCTTAACCATAAACTATGCCGACTAGGGATCGGACGGTGTTATTTTTTGACCCGTTCGGCACCTTACG
>seq81 [isolate=CN11A VTX00444] [clone=M04428:585:000000000-JR65G:1:2119:25446:9833] [lat-lon=40.016667 N 4.233333 W] [collection-date=Nov-2020] [environmental-sample=TRUE] [altitude=560m.] [organism=uncultured Glomeromycotina] [country=Spain] [moltype=DNA] [isolation-source=mediterranean shrubland]
CCAATAGCGTATATTAAAGTTGTTGTGGTTAAAAAGCTCGTAGTTGAACCTTGGGCCTGGCTGGCCGGTCCGCCTCACCGCGTGTACTGGTCCGGCCGGGCCTTTCCCTCTGTGGAACCCCATGCCCTTCACTGGGTGTGGCGGGGAAACAGGACTTTTACTGTGAAAAAATTAGAGTGCTCCAGGCAGGCCTATGCTCGAATACATTAGCATGGAATAATAGAATAGGACGTGTGGTTCTATTTTGTTGGTTTCTAGGACCGCCGTAATGATTAATAGGGACAGTCGGGGGCATCAGTATTCAATTGTCAGAGGTGAAATTCTTGGATTTATTGAAGACTAACTACTGCGAAAGCATTTGCCAAGGATGTTTTCATTAATCAGGAACGAAAGTTAGGGGATCGAAGACGATCAGATACCGTCGTAGTCTTAACCATAAACTATGCCGACTAGGGATCGGACGGTGTTATTTTTTGACCCGTTCGGCACCTTACG
>seq82 [isolate=CN11A VTX00156] [clone=M04428:585:000000000-JR65G:1:2116:15564:5753] [lat-lon=40.016667 N 4.233333 W] [collection-date=Nov-2020] [environmental-sample=TRUE] [altitude=560m.] [organism=uncultured Glomeromycotina] [country=Spain] [moltype=DNA] [isolation-source=mediterranean shrubland]
CCAATAGCGTATATTAAAGTTGTTGCAGTTAAAAAGCTCGTAGTTGAATTTCGGGACCAGTTTGTTGGTCGTGCCTCGGTACGTACTGGTATTATTGGTTTCTACCTTCTGAAGAACCTTGATGTCATTAATTTGGTGTCTTGGGGAATCAGGACTGTTACTTTGAAAAAATTAGAGTGTTTAAAGCAGGCGTACGCTTGAATACATTAGCATGGAATAATGAAATAGGACGTTTGATTCTATTTTGTTGGTTTCTAGGATCGACGTAATGATTAATAGGGATAGTTGGGGGCATTAGTATTCAATTGTCAGAGGTGAAATTCTTGGATTTATTGAAGACTAACTACTGCGAAAGCATTTGCCAAGGATGTTTTCATTAATCAAGAACGAAAGTTAGGGGATCGAAGACGATCAGATACCGTCGTAGTCTTAACCATAAACTATGCCGACTAGGGATCGGATGATGTTAATTTTTTAATGACTCATTCGGCGCCTTACG
>seq83 [isolate=CN11A VTX00056] [clone=M04428:585:000000000-JR65G:1:2101:5600:9829] [lat-lon=40.016667 N 4.233333 W] [collection-date=Nov-2020] [environmental-sample=TRUE] [altitude=560m.] [organism=uncultured Glomeromycotina] [country=Spain] [moltype=DNA] [isolation-source=mediterranean shrubland]
CCAATAGCGTATATTAAAGTTGTTGCAGTTAAAAAGCTCGTAGTTGAATTTCGGGATTGACGTGATGGTCATGCCTTAAGGGGTATGAACTGTTACTGTTGATTTCTCACCTTCTGGAGAAACTTGATGTCCTTTATTGGGTGTCTTGCGGATCCAGGACCTTTACCTTGAAAAAATTAGAGTGTTTAAAGCAGGCATTTTTGCTCGAATACATTAGCATGGAATAATAGAATAGGACGGCATGGTTCTATTTTGTTGGTTTCTAGGATCACCGTAATGATTAATAGGGATAGTTGGGGGCATTAGTATTCAATTGTCAGAGGTGAAATTCTTGGATTTATTGAAGACTAACTACTGCGAAAGCATTTGCCAAGGATGTTTTCATTAATCAAGAACGAAAGTTAGGGGATCGAAGACGATCAGATACCGTCGTAGTCTTAACCATAAACTATGCCGACTAGGAATCAGACGATGTTAATTTTTTAATGACTCGTTTGGCACCTTACG
>seq84 [isolate=CN11A VTX00056] [clone=M04428:585:000000000-JR65G:1:2118:2476:16045] [lat-lon=40.016667 N 4.233333 W] [collection-date=Nov-2020] [environmental-sample=TRUE] [altitude=560m.] [organism=uncultured Glomeromycotina] [country=Spain] [moltype=DNA] [isolation-source=mediterranean shrubland]
CCAATAGCGTATATTAAAGTTGTTGCAGTTAAAAAGCTCGTAGTTGAATTTCGGGATTGACGTGATGGTCATGCCTTAAGGGGTATGAACTGTTACTGTTGATTTCTCACCTTCTGGAGAAACTTGATGTCCTTTATTGGGTGTCTTGCGGATCCAGGACCTTTACCTTGAAAAAATTAGAGTGTTTAAAGCAGGCATTTTTGCTCGAATACATTAGCATGGAATAATAGAATAGGACGGCATGGTTCTATTTTGTTGGTTTCTAGGATCACCGTAATGATTAATAGGGATAGTTGGGGGCATTAGTATTCAATTGTCAGAGGTGAAATTCTTGGATTTATTGAAGACTAACTACTGCGAAAGCATTTGCCAAGGATGTTTTCATTAATCAAGAACGAAAGTTAGGGGATCGAAGACGATCAGATACCGTCGTAGTCTTAACCATAAACTATGCCGACTAGGAATCAGACGATGTTAATTTTTTAATGACTCGTTTGGCACCTTACG
>seq85 [isolate=CN11A VTX00193] [clone=M04428:585:000000000-JR65G:1:1115:8919:17324] [lat-lon=40.016667 N 4.233333 W] [collection-date=Nov-2020] [environmental-sample=TRUE] [altitude=560m.] [organism=uncultured Glomeromycotina] [country=Spain] [moltype=DNA] [isolation-source=mediterranean shrubland]
CCAATAGCGTATATTAAAGTTGTTGCAGTTAAAAAGCTCGTAGTTGAATTTCGGGATTGACACATCGGTCGTGCCTTAAGGGGTATGAACTGGTGTAGTCAATTTCTCACCTTCTGGAGAACCGCGATGCCCTTAATTGGGTGTCGCGGGGAACCAGGACCTTTACTTTGAAAAAATTAGAGTGTTTAAAGCAGGCATTTTGCTTGAATACATTAGCATGGAATAATAAAATAGGACGGCATGATTCTATTTTGTTGGTTTCTAGGATCACCGTAATGATTAATAGGGATAGTTGGGGGCATTAGTATTCAATTGTCAGAGGTGAAATTCTTGGATTTATTGAAGACTAACTACTGCGAAAGCATTTGCCAAGGATGTTTTCATTAATCAAGAACGAAAGTTAGGGGATCGAAGACGATCAGATACCGTCGTAGTCTTAACCATAAACTATGCCGACTAGGAATCAGACGATGTTAATTTTTTAATGACTCGTTTGGCACCTTACG
>seq86 [isolate=CN11A VTX00193] [clone=M04428:585:000000000-JR65G:1:2118:23920:20431] [lat-lon=40.016667 N 4.233333 W] [collection-date=Nov-2020] [environmental-sample=TRUE] [altitude=560m.] [organism=uncultured Glomeromycotina] [country=Spain] [moltype=DNA] [isolation-source=mediterranean shrubland]
CCAATAGCGTATATTAAAGTTGTTGCAGTTAAAAAGCTCGTAGTTGAATTTCGGGATTGACACATCGGTCGTGCCTTAAGGGGTATGAACTGGTGTAGTCAATTTCTCACCTTCTGGAGAACCGCGATGCCCTTAATTGGGTGTCGCGGGGAACCAGGACCTTTACTTTGAAAAAATTAGAGTGTTTAAAGCAGGCATTTTGCTTGAATACATTAGCATGGAATAATAAAATAGGACGGCATGATTCTATTTTGTTGGTTTCTAGGATCACCGTAATGATTAATAGGGATAGTTGGGGGCATTAGTATTCAATTGTCAGAGGTGAAATTCTTGGATTTATTGAAGACTAACTACTGCGAAAGCATTTGCCAAGGATGTTTTCATTAATCAAGAACGAAAGTTAGGGGATCGAAGACGATCAGATACCGTCGTAGTCTTAACCATAAACTATGCCGACTAGGAATCAGACGATGTTAATTTTTTAATGACTCGTTTGGCACCTTACG
>seq87 [isolate=CN11A VTX00402] [clone=M04428:585:000000000-JR65G:1:1112:19969:19286] [lat-lon=40.016667 N 4.233333 W] [collection-date=Nov-2020] [environmental-sample=TRUE] [altitude=560m.] [organism=uncultured Glomeromycotina] [country=Spain] [moltype=DNA] [isolation-source=mediterranean shrubland]
CCAATAGCGTATATTAGTGTTGTTGCGGTTAAAAAGCTCGTAGTTGAATTTCGGGATTGGGATATATCGGTCGTGCCTTTAGGGGCATGAATCAGTGTGTGGCCAATTCTCACCTTCTGGTGAATTGGGATGCTCTCGGGTGTTTCAATGAACTAGGACTTTTACTTTGAAAAAATTAGAGTGTTTAAAGCGGGCATTTTTGCTTGAATACGTTAGCATGGAATAATAAAATAGGACGATGGTTCTATTTTGTTGGTTTTAGGACCACGTAATGATTAATAGGGATAGTTGGGGGCATTAGTATTCAATTGTCAGAGGTGAAATTCTTGGATTTATTGAGGACTAACTATTGCGAAAGCATTTGCCAAGGATGTTTTCATTAATCAAGAACGAAAGTTAGGGGATCAAAGACGATTTATGTACGTCGTAGTCTTAACCATAAACTATGCCGACTAGGAATCAGACAAAGTTAATTTTTTAACGACTTGTTTGGTACCTTACG
>seq88 [isolate=CN11A VTX00402] [clone=M04428:585:000000000-JR65G:1:1117:23910:2051] [lat-lon=40.016667 N 4.233333 W] [collection-date=Nov-2020] [environmental-sample=TRUE] [altitude=560m.] [organism=uncultured Glomeromycotina] [country=Spain] [moltype=DNA] [isolation-source=mediterranean shrubland]
CCAATAGCGTATATTAGTGTTGTTGCGGTTAAAAAGCTCGTAGTTGAATTTCGGGATTGGGATATATCGGTCGTGCCTTTAGGGGCATGAATCAGTGTGTGGCCAATTCTCACCTTCTGGTGAATTGGGATGCTCTCGGGTGTTTCAATGAACTAGGACTTTTACTTTGAAAAAATTAGAGTGTTTAAAGCGGGCATTTTTGCTTGAATACGTTAGCATGGAATAATAAAATAGGACGATGGTTCTATTTTGTTGGTTTTAGGACCACGTAATGATTAATAGGGATAGTTGGGGGCATTAGTATTCAATTGTCAGAGGTGAAATTCTTGGATTTATTGAGGACTAACTATTGCGAAAGCATTTGCCAAGGATGTTTTCATTAATCAAGAACGAAAGTTAGGGGATCAAAGACGATTTATGTACGTCGTAGTCTTAACCATAAACTATGCCGACTAGGAATCAGACAAAGTTAATTTTTTAACGACTTGTTTGGTACCTTACG
>seq89 [isolate=CN11A VTX00061] [clone=M04428:585:000000000-JR65G:1:1106:21518:3185] [lat-lon=40.016667 N 4.233333 W] [collection-date=Nov-2020] [environmental-sample=TRUE] [altitude=560m.] [organism=uncultured Glomeromycotina] [country=Spain] [moltype=DNA] [isolation-source=mediterranean shrubland]
CCAATAGCGTATATTAAAGTTGTTGCAGTTAAAAAGCTCGTAGTTGAACTTCGGGGTTCACCCATTGGTCAGGCTTAATTGTCTGCACTGGTGAGATGAGTCTCTACCTTCTGAGGAACTTTCATGCCATTTATTTGGTGTGATTGGAAATCAGGACTGTTACTTTGAAAAAATTAGAGTGTTTAAAGCAGGCTAACGTCTGAATACATTAGCATGGAATAATGAAATAGGACGGACTGATTCTATTTCGTTGGTTTCTAGGATCACCGTAATGATTAATAGGGATAGTTGGGGGCATTAGTATTCAATTGTCAGAGGTGAAATTCTTGGATTTATTGAAGACTAACTACTGCGAAAGCATTTGCCAAGGATGTTTTCATTAATCAAGAACGAAAGTTAGGGGATCGAAGACGATCAGATACCGTCGTAGTCTTAACCATAAACTATGCCGACTAGGGATCGGACGAAGTTAATTTTATAATGACGCGTTCGGCACCTTACG
>seq90 [isolate=CN11A SK-C7] [clone=M04428:585:000000000-JR65G:1:1104:4349:19228] [lat-lon=40.016667 N 4.233333 W] [collection-date=Nov-2020] [environmental-sample=TRUE] [altitude=560m.] [organism=uncultured Glomeromycotina] [country=Spain] [moltype=DNA] [isolation-source=mediterranean shrubland]
CCAATAGCGTATATTAAAGTTGTTGCAGTTAAAAAGCTCGTAGTTGAATTTTGGGTTTGGTCGGTTGGTCCGTTCTTGTAACGAGTACTGGTCGGTCGGGCCTCACCGCCTGGTGATGCGTAATGCCCTTTATTGTGTGTTGCGAGCAGCCAGGACCTTTACCTTGAAAAAATTAGAGTGTTTAAAGCAGGCATATGCCGGAATACATTAGCATGGAATAATAGAATAGGACGACGATTCTATTTTGTTGGTTTCTAGGAGCATCGTAATGATTAATAGGGATAGTTGGGGGCATTAGTATTCAATTGTCAGAGGTGAAATTGGTGGATTTATTGAAGACTAACTACTGCGAAAGCATTTGCCAAGGATGTTTTCATTAATCAAGAAAGAAAGTTAGGGGATCGAAGACGATCAGATACCGTCGTAGTCTTAACCATAAACTATGCCGACTAGGGATCGGGCGATGTTGTTTCAATGACTCGCTCGGCACCTTATG
>seq91 [isolate=CN11B VTX00054] [clone=M04428:585:000000000-JR65G:1:1101:24069:6062] [lat-lon=40.016667 N 4.233333 W] [collection-date=Nov-2020] [environmental-sample=TRUE] [altitude=560m.] [organism=uncultured Glomeromycotina] [country=Spain] [moltype=DNA] [isolation-source=mediterranean shrubland]
CCAATAGCGTATATTAAAGTTGTTGCAGTTAAAAAGCTCGTAGTTGAACTTCGGGGTTTACTCATTGGTCAGGCTTAATTGTCTGTACTGGTGAGCTGAATCTCTACCTTCTGAGGAACTTTCATGCCATTTATTTGGTGTGATGGGAAATCAGGACTGTTACTTTGAAAAAATTAGAGTGTTTAAAGCAGGCTAACGTCTGAATACATTAGCATGGAATAATGAAATAGGACGGACTGATTCTATTTCGTTGGTTTCTAGGATCACCGTAATGATTAATAGGGATAGTTGGGGGCATTAGTATTCAATTGTCAGAGGTGAAATTCTTGGATTTATTGAAGACTAACTACTGCGAAAGCATTTGCCAAGGATGTTTTCATTAATCAAGAACGAAAGTTAGGGGATCGAAGACGATCAGATACCGTCGTAGTCTTAACCATAAACTATGCCGACTAGGGATCGGACGAAGTTAATTTTATAATGACGCGTTCGGCACCTTACG
>seq92 [isolate=CN11B VTX00054] [clone=M04428:585:000000000-JR65G:1:1113:21072:17771] [lat-lon=40.016667 N 4.233333 W] [collection-date=Nov-2020] [environmental-sample=TRUE] [altitude=560m.] [organism=uncultured Glomeromycotina] [country=Spain] [moltype=DNA] [isolation-source=mediterranean shrubland]
CCAATAGCGTATATTAAAGTTGTTGCAGTTAAAAAGCTCGTAGTTGAACTTCGGGGTTTACTCATTGGTCAGGCTTAATTGTCTGTACTGGTGAGCTGAATCTCTACCTTCTGAGGAACTTTCATGCCATTTATTTGGTGTGATGGGAAATCAGGACTGTTACTTTGAAAAAATTAGAGTGTTTAAAGCAGGCTAACGTCTGAATACATTAGCATGGAATAATGAAATAGGACGGACTGATTCTATTTCGTTGGTTTCTAGGATCACCGTAATGATTAATAGGGATAGTTGGGGGCATTAGTATTCAATTGTCAGAGGTGAAATTCTTGGATTTATTGAAGACTAACTACTGCGAAAGCATTTGCCAAGGATGTTTTCATTAATCAAGAACGAAAGTTAGGGGATCGAAGACGATCAGATACCGTCGTAGTCTTAACCATAAACTATGCCGACTAGGGATCGGACGAAGTTAATTTTATAATGACGCGTTCGGCACCTTACG
>seq93 [isolate=CN11B VTX00005] [clone=M04428:585:000000000-JR65G:1:1102:13392:4211] [lat-lon=40.016667 N 4.233333 W] [collection-date=Nov-2020] [environmental-sample=TRUE] [altitude=560m.] [organism=uncultured Glomeromycotina] [country=Spain] [moltype=DNA] [isolation-source=mediterranean shrubland]
CCAATAGCGTATATTAAAGTTGTTGCAGTTAAAAAGCTCGTAGTTGAATTTTAGGCCTGGCCGGGCGGTCCGTCTTTGGCGAGTACTGTCCTGTGTCGGGTCCACCTTCTGGTGAACCAGTATGTCCTTTATTGGGTGTGCCGGGGAGCCAGGACCATTACCTTGAAAAAATTAGAGTGTTTAAAGCGGGCATTTGCTTGAATAGATTAGCATGGAATAATAGAATAGGACGTTGTGGTTCTATTTTGTTGGTTTCTAGGACCACCGTAATGATTAATAGGGATAGTTGGGGGCATTAGTATTCAATTGTCAGAGGTGAAATTCTTGGATTTATTGAAGACTAACTATTGCGAAAGCATTTGCCAAGGATGTTTTCATTAATCAAGAACGAAAGTTAGGGGATCGAAGACGATCAGATACCGTCGTAGTCTTAACCATAAACTATGCCGACTAGGAATCGGGCGACGTTATTTTCATGACTCGCTCGGCGCCTTATG
>seq94 [isolate=CN11B VTX00005] [clone=M04428:585:000000000-JR65G:1:1115:16919:23602] [lat-lon=40.016667 N 4.233333 W] [collection-date=Nov-2020] [environmental-sample=TRUE] [altitude=560m.] [organism=uncultured Glomeromycotina] [country=Spain] [moltype=DNA] [isolation-source=mediterranean shrubland]
CCAATAGCGTATATTAAAGTTGTTGCAGTTAAAAAGCTCGTAGTTGAATTTTAGGCCTGGCCGGGCGGTCCGTCTTTGGCGAGTACTGTCCTGTGTCGGGTCCACCTTCTGGTGAACCAGTATGTCCTTTATTGGGTGTGCCGGGGAGCCAGGACCATTACCTTGAAAAAATTAGAGTGTTTAAAGCGGGCATTTGCTTGAATAGATTAGCATGGAATAATAGAATAGGACGTTGTGGTTCTATTTTGTTGGTTTCTAGGACCACCGTAATGATTAATAGGGATAGTTGGGGGCATTAGTATTCAATTGTCAGAGGTGAAATTCTTGGATTTATTGAAGACTAACTATTGCGAAAGCATTTGCCAAGGATGTTTTCATTAATCAAGAACGAAAGTTAGGGGATCGAAGACGATCAGATACCGTCGTAGTCTTAACCATAAACTATGCCGACTAGGAATCGGGCGACGTTATTTTCATGACTCGCTCGGCGCCTTATG
>seq95 [isolate=CN11B VTX00064] [clone=M04428:585:000000000-JR65G:1:1102:4090:10708] [lat-lon=40.016667 N 4.233333 W] [collection-date=Nov-2020] [environmental-sample=TRUE] [altitude=560m.] [organism=uncultured Glomeromycotina] [country=Spain] [moltype=DNA] [isolation-source=mediterranean shrubland]
CCAATAGCGTATATTAAAGTTGTTGCAGTTAAAAAGCTCGTAGTTGAACTTCGGGATCAATGTATCGGTCGTGCCTTGGTATGTACTGATCTCATTGGTTCTCACCTTCTGAAGAACCATAATGTCATTCATTTGATGTTGTGGGGAATTAGGACTGTTACCTTGAAAAAATTAGAGTGTTTAAAGCAGGCTTACGCTTGAATACATTAGCATGGAATAATGAAATAGGACATCCGATTCTATTTTGTTGGTTTCTAGGATCGATGTAATGATTAATAGGGATAGTTGGGGGCATTAGTATTCAATTGTCAGAGGTGAAATTCTTGGATTTATTGAAGACTAACTACTGCGAAAGCATTTGCCAAGGATGTTTTCATTAATCAAGAACGAAAGTTAGGGGATCGAAGACGATCAGATACCGTCGTAGTCTTAACCATAAACTATGCCGACTAGGGATCGGATGATGTTAATTTTTTAATGACTCATTCGGCACCTTACG
>seq96 [isolate=CN11B VTX00052] [clone=M04428:585:000000000-JR65G:1:1102:21500:10726] [lat-lon=40.016667 N 4.233333 W] [collection-date=Nov-2020] [environmental-sample=TRUE] [altitude=560m.] [organism=uncultured Glomeromycotina] [country=Spain] [moltype=DNA] [isolation-source=mediterranean shrubland]
CCAATAGCGTATATTAAAGTTGTTGCAGTTAAAAAGCTCGTAGTTGAATTTCGGGGTTCTTCCGTTGGTCAGGCTAACAAGTCTGTACTAGCGTGTAGAATCTCTACCTTCTGGGGAACCATCATGTTATTAATTTAGCGTGGTGGGAAACCAGGACCTTTACCTTGAAAAAATTAGAGTGTTCAAAGCAGGCTTACGTCTGAATACATTAGCATGGAATAATAAAATAGGACGGTGGTCCTGTTTTGTTGGTTTCTGAATCACCGTAATGATTAATAGGGATAGTTGGGGGCATTAGTATTCAATTGTCAGAGGTGAAATTCTTGGATTTATTGAAGACTAACTTCTGCGAAAGCATTTGCCAAGGATGTTTTCATTAATCAAGAACGAAAGTTAGGGGATCGAAGACGATCAGATACCGTCGTAGTCTTAACCATAAACTATGCCGACTAGGGATCGGACGATGTTAAATTTTATTGACTCGTTCGGCGCCTTACG
>seq97 [isolate=CN11B VTX00052] [clone=M04428:585:000000000-JR65G:1:2114:16541:13123] [lat-lon=40.016667 N 4.233333 W] [collection-date=Nov-2020] [environmental-sample=TRUE] [altitude=560m.] [organism=uncultured Glomeromycotina] [country=Spain] [moltype=DNA] [isolation-source=mediterranean shrubland]
CCAATAGCGTATATTAAAGTTGTTGCAGTTAAAAAGCTCGTAGTTGAATTTCGGGGTTCTTCCGTTGGTCAGGCTAACAAGTCTGTACTAGCGTGTAGAATCTCTACCTTCTGGGGAACCATCATGTTATTAATTTAGCGTGGTGGGAAACCAGGACCTTTACCTTGAAAAAATTAGAGTGTTCAAAGCAGGCTTACGTCTGAATACATTAGCATGGAATAATAAAATAGGACGGTGGTCCTGTTTTGTTGGTTTCTGAATCACCGTAATGATTAATAGGGATAGTTGGGGGCATTAGTATTCAATTGTCAGAGGTGAAATTCTTGGATTTATTGAAGACTAACTTCTGCGAAAGCATTTGCCAAGGATGTTTTCATTAATCAAGAACGAAAGTTAGGGGATCGAAGACGATCAGATACCGTCGTAGTCTTAACCATAAACTATGCCGACTAGGGATCGGACGATGTTAAATTTTATTGACTCGTTCGGCGCCTTACG
>seq98 [isolate=CN11B VTX00067] [clone=M04428:585:000000000-JR65G:1:1102:6700:8600] [lat-lon=40.016667 N 4.233333 W] [collection-date=Nov-2020] [environmental-sample=TRUE] [altitude=560m.] [organism=uncultured Glomeromycotina] [country=Spain] [moltype=DNA] [isolation-source=mediterranean shrubland]
CCAATAGCGTATATTAAAGTTGTTGCAGTTAAAAAGCTCGTAGTTGAATTTCGGGATCAATATTTCGGTCATGCCGTTGGTATGCACTGTTATCATTGATTTCTCACCTTCTAAAGAACCGTAATGCCATTAATTTGGTGTTACGGGGAATTAGGACTGTTACCTTGAAAAAATTAGAGTGTTTAAAGCAGGCTCACGCTTGAATACATTAGCATGGAATAATGAAATAGGACATCCGATTCTATTTTGTTGGTTTCTAGGATCGATGTAATGATTAATAGGGATAGTTGGGGGCATTAGTATTCAATTGTCAGAGGTGAAATTCTTGGATTTATTGAAGACTAACTACTGCGAAAGCATTTGCCAAGGATGTTTTCATTAATCAAGAACGAAAGTTAGGGGATCGAAGACGATCAGATACCGTCGTAGTCTTAACCATAAACTATGCCGACTAGGGATCGGATGATGTTAATTTTTTAATGACTCATTCGGCGCCTTACG
>seq99 [isolate=CN11B VTX00067] [clone=M04428:585:000000000-JR65G:1:2107:19989:12665] [lat-lon=40.016667 N 4.233333 W] [collection-date=Nov-2020] [environmental-sample=TRUE] [altitude=560m.] [organism=uncultured Glomeromycotina] [country=Spain] [moltype=DNA] [isolation-source=mediterranean shrubland]
CCAATAGCGTATATTAAAGTTGTTGCAGTTAAAAAGCTCGTAGTTGAATTTCGGGATCAATATTTCGGTCATGCCGTTGGTATGCACTGTTATCATTGATTTCTCACCTTCTAAAGAACCGTAATGCCATTAATTTGGTGTTACGGGGAATTAGGACTGTTACCTTGAAAAAATTAGAGTGTTTAAAGCAGGCTCACGCTTGAATACATTAGCATGGAATAATGAAATAGGACATCCGATTCTATTTTGTTGGTTTCTAGGATCGATGTAATGATTAATAGGGATAGTTGGGGGCATTAGTATTCAATTGTCAGAGGTGAAATTCTTGGATTTATTGAAGACTAACTACTGCGAAAGCATTTGCCAAGGATGTTTTCATTAATCAAGAACGAAAGTTAGGGGATCGAAGACGATCAGATACCGTCGTAGTCTTAACCATAAACTATGCCGACTAGGGATCGGATGATGTTAATTTTTTAATGACTCATTCGGCGCCTTACG
>seq100 [isolate=CN11B VTX00008] [clone=M04428:585:000000000-JR65G:1:1102:16813:19827] [lat-lon=40.016667 N 4.233333 W] [collection-date=Nov-2020] [environmental-sample=TRUE] [altitude=560m.] [organism=uncultured Glomeromycotina] [country=Spain] [moltype=DNA] [isolation-source=mediterranean shrubland]
CCAATAGCGTATATTAAAGTTGTTGCAGTTAAAAAGCTCGTAGTTGAATTTTAGGCCTGGCCGGGCGGTCCGTCTTTGGCGAGTACTGTCCTGTGTCGGGTCCACCTTCTGGTGAACCAGTATGTCCTTTATTGGGTGTGCCGGGGAGCCAGGACCATTACCTTGAAAAAATTAGAGTGTTTAAAGCAGGCATTTGCTTGAATAGATTAGCATGGAATAATAGAATAGGACGTTGTGGTTCTATTTTGTTGGTTTCTAGGACCACCGTAATGATTAATAGGGATAGTTGGGGGCATTAGTATTCAATTGTCAGAGGTGAAATTCTTGGATTTATTGAAGACTAACTATTGCGAAAGCATTTGCCAAGGATGTTTTCATTAATCAAGAACGAAAGTTAGGGGATCGAAGACGATCAGATACCGTCGTAGTCTTAACCATAAACTATGCCGACTAGGGATCGGACGAAGTTAATTTTATAATGACGCGTTCGGCACCTTACG
>seq101 [isolate=CN11B VTX00008] [clone=M04428:585:000000000-JR65G:1:1115:17393:4827] [lat-lon=40.016667 N 4.233333 W] [collection-date=Nov-2020] [environmental-sample=TRUE] [altitude=560m.] [organism=uncultured Glomeromycotina] [country=Spain] [moltype=DNA] [isolation-source=mediterranean shrubland]
CCAATAGCGTATATTAAAGTTGTTGCAGTTAAAAAGCTCGTAGTTGAATTTTAGGCCTGGCCGGGCGGTCCGTCTTTGGCGAGTACTGTCCTGTGTCGGGTCCACCTTCTGGTGAACCAGTATGTCCTTTATTGGGTGTGCCGGGGAGCCAGGACCATTACCTTGAAAAAATTAGAGTGTTTAAAGCAGGCATTTGCTTGAATAGATTAGCATGGAATAATAGAATAGGACGTTGTGGTTCTATTTTGTTGGTTTCTAGGACCACCGTAATGATTAATAGGGATAGTTGGGGGCATTAGTATTCAATTGTCAGAGGTGAAATTCTTGGATTTATTGAAGACTAACTACTGCGAAAGCATTTGCCAAGGATGTTTTCATTAATCAAGAACGAAAGTTAGGGGATCGAAGACGATCAGATACCGTCGTAGTCTTAACCATAAACTATGCCGACTAGGGATCGGACGAAGTTAATTTTATAATGACGCGTTCGGCACCTTACG
>seq102 [isolate=CN11B VTX00063] [clone=M04428:585:000000000-JR65G:1:2114:5808:5903] [lat-lon=40.016667 N 4.233333 W] [collection-date=Nov-2020] [environmental-sample=TRUE] [altitude=560m.] [organism=uncultured Glomeromycotina] [country=Spain] [moltype=DNA] [isolation-source=mediterranean shrubland]
CCAATAGCGTATATTAAAGTTGTTGCAGTTAAAAAGCTCGTAGTTGAACCTCGGGATCAATGGATCGGTCATGCCATCGGTATGTACTGGTCTCATTGTTTCTCACCTTCTAAGTAACCATGATTTCATTCATTTGATGTTTTTGTTAATTAGGACTGTTACCTTGAAAAAATTAGAGTGTTTAAATCAGGCTAACGCTTGAATACATTAGCATGGAATAATGAAATATGACATCGCATTCTATTTTGTTGGTTTCTAGGATCTATGTAATGATTAATAGGGATAGTTGGGGGCATTAGTATTCAATTGTCAGAGGTGAAATTCTTGGATTTATTGAAGACTAACTACTGCGAAAGCATTTGCCAAGGATGTTTTCATTAATCAAGAACGAAAGTTAGGGGATCGAAGACGATCAGATACCGTCGTAGTCTTAACCATAAACTATGCCGACTAGGGATCGGACGATGTTGATTTTTTAATGACTCATTTGGCACCTTACG
>seq103 [isolate=CN11B VTX00435] [clone=M04428:585:000000000-JR65G:1:2114:11314:22847] [lat-lon=40.016667 N 4.233333 W] [collection-date=Nov-2020] [environmental-sample=TRUE] [altitude=560m.] [organism=uncultured Glomeromycotina] [country=Spain] [moltype=DNA] [isolation-source=mediterranean shrubland]
CCAATAGCGTATATTAAAGTTGTTGCAGTTAAAAAGCTCGTAGTTGAATTTCAGGCCTGGCTGGACGGTCCGCCCTTCGGGTGAGTACTGTCTGTGGTCGGGTCCTACCTTCTGGCGAAGCGTCATGGCCTTAACCGGCCGTGGCGGGGAACCAGGACTTTTACTGTGAAAAAATTAGAGTGTTCAAAGCAGGCAATCGCTTGGATACATTAGCATGGAATAATGGAATAGGACAATGGTTCTATTTGTTGGTTTCTAGGACCGTTGTAATGATTAATAGGGATAGTTGGGGGCATTAGTATTCAATTGTCAGAGGTGAAATTCTTGGATTTATTGAAGACTAACTACTGCGAAAGCATTTGCCAAGGATGTTTTCATTAATCAAGAACGAAAGTTAGGGGATCGAAGACGATCAGATACCGTCGTAGTCTTAACCATAAACTATGCCGACTAGGGATCGGATGATGTTAATTTTTTAATGACTCATTCGGCGCCTTACG
>seq104 [isolate=CN11B VTX00435] [clone=M04428:585:000000000-JR65G:1:2114:11062:18354] [lat-lon=40.016667 N 4.233333 W] [collection-date=Nov-2020] [environmental-sample=TRUE] [altitude=560m.] [organism=uncultured Glomeromycotina] [country=Spain] [moltype=DNA] [isolation-source=mediterranean shrubland]
CCAATAGCGTATATTAAAGTTGTTGCAGTTAAAAAGCTCGTAGTTGAATTTCAGGCCTGGCTGGACGGTCCGCCCTTCGGGTGAGTACTGTCTGTGGTCGGGTCCTACCTTCTGGCGAAGCGTCATGGCCTTAACCGGCCGTGGCGGGGAACCAGGACTTTTACTGTGAAAAAATTAGAGTGTTCAAAGCAGGCAATCGCTTGGATACATTAGCATGGAATAATGGAATAGGACAATGGTTCTATTTGTTGGTTTCTAGGACCGTTGTAATGATTAATAGGGATAGTTGGGGGCATTAGTATTCAATTGTCAGAGGTGAAATTCTTGGATTTATTGAAGACTAACTACTGCGAAAGCATTTGCCAAGGATGTTTTCATTAATCAAGAACGAAAGTTAGGGGATCGAAGACGATCAGATACCGTCGTAGTCTTAACCATAAACTATGCCGACTAGGGATCGGATGATGTTAATTTTTTAATGACTCATTCGGCGCCTTACG
>seq105 [isolate=CN11B VTX00100] [clone=M04428:585:000000000-JR65G:1:2114:18709:14817] [lat-lon=40.016667 N 4.233333 W] [collection-date=Nov-2020] [environmental-sample=TRUE] [altitude=560m.] [organism=uncultured Glomeromycotina] [country=Spain] [moltype=DNA] [isolation-source=mediterranean shrubland]
CCAATAGCGTATATTAAAGTTGTTGCAGTTAAAAAGCTCGTAGTTGAATTTCGGGGCTAGTAGGGTGGTCGTGCCACCGGTACGTACTGGTCTCACTGATTCTTCCTTCCGGATGAGCTGTAATGCCATTAATTTGGTGTTGCAGGGAATCTGGCCTGTTACTTTGAAAAAATTAGAGTGTTTAAAGAAGGCTAACGCTTGAATACATAAGCATGGAATAATGAAATAGGACGTTGGATTCTATTTTGTTGGTTTCTAGGATTGACGTAATGATTAATAGGGATAGTTGGGGGCATTAGTATTCAATTGTCAGAGGTGAAATTCTTGGATTTATTGAAGACTAACTACTGCGAAAGCATTTGCCAAGGATGTTTTCATTAATCAAGAACGAAAGTTAGGGGATCGAAGACGATCAGATACCGTCGTAGTCTTAACCATAAACTATGCCGACTAGGGATCGGATGATGTTAATTTTTTAATGACTCATTCGGCGCCTTACG
>seq106 [isolate=CN11B VTX00060] [clone=M04428:585:000000000-JR65G:1:2115:2678:16920] [lat-lon=40.016667 N 4.233333 W] [collection-date=Nov-2020] [environmental-sample=TRUE] [altitude=560m.] [organism=uncultured Glomeromycotina] [country=Spain] [moltype=DNA] [isolation-source=mediterranean shrubland]
CCAATAGCGTATATTAAAGTTGTTGCAGTTAAAAAGCTCGTAGTTGAACTTCGGGGTTTACTCATTGGTCAGGCTTAATTGTCTGTACTGGTTAGATGAATCTCTACCTTCTGAGGAACTTTCATGCCATTTATTTGGTGTGATGGGAAATCAGGACTGTTACTTTGAAAAAATTAGAGTGTTTAAAGCAGGCTAACGTCTGAATACATTAGCATGGAATAATGAAATAGGACGGACTGATTCTATTTCGTTGGTTTCTAGGATCACCGTAATGATTAATAGGGATAGTTGGGGGCATTAGTATTCAATTGTCAGAGGTGAAAGTCTTGGATTTATTGAAGACTAACTACTGCGAAAGCATTTGCCAAGGATGTTTTCATTAATCAAGAACGAAAGTTAGGGGATCGAAGACGATCAGATACCGTCGTAGTCTTAACCATAAACTATGCCGACTAGGAATCAGACGATGTTAATTTTTTAATGACTCGTTTGGCACCTTACG
>seq107 [isolate=CN11B VTX00306] [clone=M04428:585:000000000-JR65G:1:2112:11525:4358] [lat-lon=40.016667 N 4.233333 W] [collection-date=Nov-2020] [environmental-sample=TRUE] [altitude=560m.] [organism=uncultured Glomeromycotina] [country=Spain] [moltype=DNA] [isolation-source=mediterranean shrubland]
CCAATAGCGTATATTAAAGTTGTTGCAGTTAAAAAGCTCGTAGTTGAACTTCGGGGTCTACCCATTGGTCAGGCTTAATTGTCTGCACTGGTGAGATGGATCTCTACCTTCTGAGGAACTTTCATGCCATTTATTTGGTGTGATGGGAAATCAGGACTGTTACTTTGAAAAAATTAGAGTGTTTAAAGCAGACTATCGTCTGAATACATTAGCATGGAATAATGAAATAGGACGGACTGATTCTATTTCGTTGGTTTCTAGGATCACCGTAATGATTAATAGGGATAGTTGGGGGCATTAGTATTCAATTGTCAGAGGTGAAATTCTTGGATTTATTGAAGACTAACTACTGCGAAAGCATTTGCCAAGGATGTTTTCATTAATCAAGAACGAAAGTTAGGGGATCGAAGACGATCAGATACCGTCGTAGTCTTAACCATAAACTATGCCGACTAGGGATCGGACGAAGTTAATTTTATAATGACGCGTTCGGCACCTTACG
>seq108 [isolate=CN11B VTX00306] [clone=M04428:585:000000000-JR65G:1:2103:29717:13059] [lat-lon=40.016667 N 4.233333 W] [collection-date=Nov-2020] [environmental-sample=TRUE] [altitude=560m.] [organism=uncultured Glomeromycotina] [country=Spain] [moltype=DNA] [isolation-source=mediterranean shrubland]
CCAATAGCGTATATTAAAGTTGTTGCAGTTAAAAAGCTCGTAGTTGAACTTCGGGGTCTACCCATTGGTCAGGCTTAATTGTCTGCACTGGTGAGATGGATCTCTACCTTCTGAGGAACTTTCATGCCATTTATTTGGTGTGATGGGAAATCAGGACTGTTACTTTGAAAAAATTAGAGTGTTTAAAGCAGACTATCGTCTGAATACATTAGCATGGAATAATGAAATAGGACGGACTGATTCTATTTCGTTGGTTTCTAGGATCACCGTAATGATTAATAGGGATAGTTGGGGGCATTAGTATTCAATTGTCAGAGGTGAAATTCTTGGATTTATTGAAGACTAACTACTGCGAAAGCATTTGCCAAGGATGTTTTCATTAATCAAGAACGAAAGTTAGGGGATCGAAGACGATCAGATACCGTCGTAGTCTTAACCATAAACTATGCCGACTAGGGATCGGACGAAGTTAATTTTATAATGACGCGTTCGGCACCTTACG
>seq109 [isolate=CN11B VTX00039] [clone=M04428:585:000000000-JR65G:1:2112:8539:21666] [lat-lon=40.016667 N 4.233333 W] [collection-date=Nov-2020] [environmental-sample=TRUE] [altitude=560m.] [organism=uncultured Glomeromycotina] [country=Spain] [moltype=DNA] [isolation-source=mediterranean shrubland]
CCAATAGCGTATATTAAAGTTGTTGCAGTTAAAAAGCTCGTAGTTGAATTTCGGGGTTCTACCGTTGGTCGGGCAATAGTCTGTACCGGCGTGTAGAATTTCTACCTTCTGGGGAACCATCATGTTATTTATTTAGCGTGGTGGGAAACCAGGACCTTTACCTTGAAAAAATTAGAGTGTTCAAAGCAGGCTTACGTCTGAATACATTAGCATGGAATAATAAAATAGGACGGTGGTCCTGTTTTGTTGGTTTCTGAATCACCGTAATGATTAATAGGGATAGTTGGGGGCATTAGTATTCAATTGTCAGAGGTGAAATTCTTGGATTTATTGAAGACTAACTTCTGCGAAAGCATTTGCCAAGGATGTTTTCATTAATCAAGAACGAAAGTTAGGGGATCGAAGACGATCAGATACCGTCGTAGTCTTAACCATAAACTATGCCGACTAGGGATCGGACGATGTTAATTTTTCTTGACTCGTTCGGCGCCTTACG
>seq110 [isolate=CN11B VTX00039] [clone=M04428:585:000000000-JR65G:1:1110:26484:21679] [lat-lon=40.016667 N 4.233333 W] [collection-date=Nov-2020] [environmental-sample=TRUE] [altitude=560m.] [organism=uncultured Glomeromycotina] [country=Spain] [moltype=DNA] [isolation-source=mediterranean shrubland]
CCAATAGCGTATATTAAAGTTGTTGCAGTTAAAAAGCTCGTAGTTGAATTTCGGGGTTCTACCGTTGGTCGGGCAATAGTCTGTACCGGCGTGTAGAATTTCTACCTTCTGGGGAACCATCATGTTATTTATTTAGCGTGGTGGGAAACCAGGACCTTTACCTTGAAAAAATTAGAGTGTTCAAAGCAGGCTTACGTCTGAATACATTAGCATGGAATAATAAAATAGGACGGTGGTCCTGTTTTGTTGGTTTCTGAATCACCGTAATGATTAATAGGGATAGTTGGGGGCATTAGTATTCAATTGTCAGAGGTGAAATTCTTGGATTTATTGAAGACTAACTTCTGCGAAAGCATTTGCCAAGGATGTTTTCATTAATCAAGAACGAAAGTTAGGGGATCGAAGACGATCAGATACCGTCGTAGTCTTAACCATAAACTATGCCGACTAGGGATCGGACGATGTTAATTTTTCTTGACTCGTTCGGCGCCTTACG
>seq111 [isolate=CN11B VTX00193] [clone=M04428:585:000000000-JR65G:1:2113:14864:17608] [lat-lon=40.016667 N 4.233333 W] [collection-date=Nov-2020] [environmental-sample=TRUE] [altitude=560m.] [organism=uncultured Glomeromycotina] [country=Spain] [moltype=DNA] [isolation-source=mediterranean shrubland]
CCAATAGCGTATATTAAAGTTGTTGCAGTTAAAAAGCTCGTAGTTGAATTTCGGGATTGACACATCGGTCGTGCCTTAAGGGGTATGAACTGGTGTAGTCAATTTCTCACCTTCTGGAGAACCGCGATGCCCTTAATTGGGTGTCGCGGGGAACCAGGACCTTTACTTTGAAAAAATTAGAGTGTTTAAAGCAGGCATTTTGCTTGAATACATTAGCATGGAATAATAAAATAGGACGGCATGATTCTATTTTGTTGGTTTCTAGGATCACCGTAATGATTAATAGGGATAGTTGGGGGCATTAGTATTCAATTGTCAGAGGTGAAATTCTTGGATTTATTGAAGACTAACTACTGCGAAAGCATTTGCCAAGGATGTTTTCATTAATCAAGAACGAAAGTTAGGGGATCGAAGACGATCAGATACCGTCGTAGTCTTAACCATAAACTATGCCGACTAGGAATCAGACGATGTTAATTTTTTAATGACTCGTTTGGCACCTTACG
>seq112 [isolate=CN11B VTX00193] [clone=M04428:585:000000000-JR65G:1:1109:20064:17439] [lat-lon=40.016667 N 4.233333 W] [collection-date=Nov-2020] [environmental-sample=TRUE] [altitude=560m.] [organism=uncultured Glomeromycotina] [country=Spain] [moltype=DNA] [isolation-source=mediterranean shrubland]
CCAATAGCGTATATTAAAGTTGTTGCAGTTAAAAAGCTCGTAGTTGAATTTCGGGATTGACACATCGGTCGTGCCTTAAGGGGTATGAACTGGTGTAGTCAATTTCTCACCTTCTGGAGAACCGCGATGCCCTTAATTGGGTGTCGCGGGGAACCAGGACCTTTACTTTGAAAAAATTAGAGTGTTTAAAGCAGGCATTTTGCTTGAATACATTAGCATGGAATAATAAAATAGGACGGCATGATTCTATTTTGTTGGTTTCTAGGATCACCGTAATGATTAATAGGGATAGTTGGGGGCATTAGTATTCAATTGTCAGAGGTGAAATTCTTGGATTTATTGAAGACTAACTACTGCGAAAGCATTTGCCAAGGATGTTTTCATTAATCAAGAACGAAAGTTAGGGGATCGAAGACGATCAGATACCGTCGTAGTCTTAACCATAAACTATGCCGACTAGGAATCAGACGATGTTAATTTTTTAATGACTCGTTTGGCACCTTACG
>seq113 [isolate=CN11B VTX00009] [clone=M04428:585:000000000-JR65G:1:2113:24088:17239] [lat-lon=40.016667 N 4.233333 W] [collection-date=Nov-2020] [environmental-sample=TRUE] [altitude=560m.] [organism=uncultured Glomeromycotina] [country=Spain] [moltype=DNA] [isolation-source=mediterranean shrubland]
CCAATAGCGTATATTAAAGTTGTTGCAGTTAAAAAGCTCGTAGTTGAATTTTAGGCCTGGCCGGGCGGTCCGTCTTTGGCGAGTACTGTTCTGTGTCGGGTCTTACCTTCTGGTGAACCGGCATGTTCTTTATTGAGTGTACCGGGGAGCCAGGACCATTACCTTGAAAAAATTAGAGTGTTTAAAGCAGGCATTTGCTTGAATAGATTAGCATGGAATAATAGAATAGGACGTTGGTTCTATTTTGTTGGTCTAGGACCACCGTAATGATTAATAGGGATAGTTGGGGGCATTAGTATTCAATTGTCAGAGGTGAAATTCTTGGATTTATTGAAGACTAACTATTGCGAAAGCATTTGCCAAGGATGTTTTCATTAATCAAGAACGAAAGTTAGGGGATCGAAGACGATCAGATACCGTCGTAGTCTTAACCATAAACTATGCCGACTAGGAATCGGGCGACGTTATTTTCATGACTCGCTCGGCGCCTTATG
>seq114 [isolate=CN11B VTX00009] [clone=M04428:585:000000000-JR65G:1:2103:24376:22953] [lat-lon=40.016667 N 4.233333 W] [collection-date=Nov-2020] [environmental-sample=TRUE] [altitude=560m.] [organism=uncultured Glomeromycotina] [country=Spain] [moltype=DNA] [isolation-source=mediterranean shrubland]
CCAATAGCGTATATTAAAGTTGTTGCAGTTAAAAAGCTCGTAGTTGAATTTTAGGCCTGGCCGGGCGGTCCGTCTTTGGCGAGTACTGTTCTGTGTCGGGTCTTACCTTCTGGTGAACCGGCATGTTCTTTATTGAGTGTACCGGGGAGCCAGGACCATTACCTTGAAAAAATTAGAGTGTTTAAAGCAGGCATTTGCTTGAATAGATTAGCATGGAATAATAGAATAGGACGTTGGTTCTATTTTGTTGGTCTAGGACCACCGTAATGATTAATAGGGATAGTTGGGGGCATTAGTATTCAATTGTCAGAGGTGAAATTCTTGGATTTATTGAAGACTAACTATTGCGAAAGCATTTGCCAAGGATGTTTTCATTAATCAAGAACGAAAGTTAGGGGATCGAAGACGATCAGATACCGTCGTAGTCTTAACCATAAACTATGCCGACTAGGAATCGGGCGACGTTATTTTCATGACTCGCTCGGCGCCTTATG
>seq115 [isolate=CN11B VTX00056] [clone=M04428:585:000000000-JR65G:1:2109:19733:4703] [lat-lon=40.016667 N 4.233333 W] [collection-date=Nov-2020] [environmental-sample=TRUE] [altitude=560m.] [organism=uncultured Glomeromycotina] [country=Spain] [moltype=DNA] [isolation-source=mediterranean shrubland]
CCAATAGCGTATATTAAAGTTGTTGCAGTTAAAAAGCTCGTAGTTGAATTTCGGGATTGACGTGATGGTCATGCCTTAAGGGGTATGAACTGTTACTGTTGATTTCTCACCTTCTGGAGAAACTTGATGTCCTTTATTGGGTGTCTTGCGGATCCAGGACCTTTACCTTGAAAAAATTAGAGTGTTTAAAGCAGGCATTTTTGCTCGAATACATTAGCATGGAATAATAGAATAGGACGGCATGGTTCTATTTTGTTGGTTTCTAGGATCACCGTAATGATTAATAGGGATAGTTGGGGGCATTAGTATTCAATTGTCAGAGGTGAAATTCTTGGATTTATTGAAGACTAACTACTGCGAAAGCATTTGCCAAGGATGTTTTCATTAATCAAGAACGAAAGTTAGGGGATCGAAGACGATCAGATACCGTCGTAGTCTTAACCATAAACTATGCCGACTAGGAATCAGACGATGTTAATTTTTTAATGACTCGTTTGGCACCTTACG
>seq116 [isolate=CN11B VTX00056] [clone=M04428:585:000000000-JR65G:1:1114:5946:16448] [lat-lon=40.016667 N 4.233333 W] [collection-date=Nov-2020] [environmental-sample=TRUE] [altitude=560m.] [organism=uncultured Glomeromycotina] [country=Spain] [moltype=DNA] [isolation-source=mediterranean shrubland]
CCAATAGCGTATATTAAAGTTGTTGCAGTTAAAAAGCTCGTAGTTGAATTTCGGGATTGACGTGATGGTCATGCCTTAAGGGGTATGAACTGTTACTGTTGATTTCTCACCTTCTGGAGAAACTTGATGTCCTTTATTGGGTGTCTTGCGGATCCAGGACCTTTACCTTGAAAAAATTAGAGTGTTTAAAGCAGGCATTTTTGCTCGAATACATTAGCATGGAATAATAGAATAGGACGGCATGGTTCTATTTTGTTGGTTTCTAGGATCACCGTAATGATTAATAGGGATAGTTGGGGGCATTAGTATTCAATTGTCAGAGGTGAAATTCTTGGATTTATTGAAGACTAACTACTGCGAAAGCATTTGCCAAGGATGTTTTCATTAATCAAGAACGAAAGTTAGGGGATCGAAGACGATCAGATACCGTCGTAGTCTTAACCATAAACTATGCCGACTAGGAATCAGACGATGTTAATTTTTTAATGACTCGTTTGGCACCTTACG
>seq117 [isolate=CN11B VTX00263] [clone=M04428:585:000000000-JR65G:1:2109:18792:18718] [lat-lon=40.016667 N 4.233333 W] [collection-date=Nov-2020] [environmental-sample=TRUE] [altitude=560m.] [organism=uncultured Glomeromycotina] [country=Spain] [moltype=DNA] [isolation-source=mediterranean shrubland]
CCAATAGCGTATATTAAAGTTGTTGCAGTTAAAAAGCTCGTAGTTGAACTTCGGGGTTTACTCATTGGTCAGGCTTAATTGTCTGTACTGGTGAGCTGAATCTCTACCTTCTGAGGAACTTTCATGCCTTTTATTTGGTGTGATGGGAAATCAGGACTGTTACTTTGAAAAAATTAGAGTGTTTAAAGCAGGCTAACGTCTGAATACATTAGCATGGAATAATGAAATAGGACGGATTGATTCTATTTCGTTGGTTTCTAGGATCACCGTAATGATTAATAGGGATAGTTGGGGGCATTAGTATTCAATTGTCAGAGGTGAAATTCTTGGATTTATTGAAGACTAACTACTGCGAAAGCATTTGCCAAGGATGTTTTCATTAATCAAGAACGAAAGTTAGGGGATCGAAGACGATCAGATACCGTCGTAGTCTTAACCATAAACTATGCCGACTAGGGATCGGACGAAGTTAATTTTTTAATGACTCGTTTGGCACCTTACG
>seq118 [isolate=CN11B VTX00263] [clone=M04428:585:000000000-JR65G:1:1114:19007:3856] [lat-lon=40.016667 N 4.233333 W] [collection-date=Nov-2020] [environmental-sample=TRUE] [altitude=560m.] [organism=uncultured Glomeromycotina] [country=Spain] [moltype=DNA] [isolation-source=mediterranean shrubland]
CCAATAGCGTATATTAAAGTTGTTGCAGTTAAAAAGCTCGTAGTTGAACTTCGGGGTTTACTCATTGGTCAGGCTTAATTGTCTGTACTGGTGAGATGAATCTCTACCTTCTGAGGAACTTTCATGCCATTTATTTGGTGTGATGGGAAATCAGGACTGTTACTTTGAAAAAATTAGATTGTTTAAAGCAGGCTAACGTCTGAATACATTAGCATGGAATAATGAAATAGGACGGAATGATTCTATTTCGTTTGTTTCTAGGATCACCGTAATGATTAATAGGGATAGTTGGGGGAATTAGTATTCAATTGTCAGAGGTGAAATTCTTGGATTTATTGAAGACTAACTACTGCGAAAGCATTTGCCAAGGATGTTTTCATTAATCAAGAACGAAAGTTAGGGGATCGAAGACGATCAGATACCGTCGTAGTCTTAACCATAAACTATGCCGACTAGGGATCGGACGAAGTTAATTTTATAATGACGCGTTCGGCACCTTACG
>seq119 [isolate=CN11B VTX00239] [clone=M04428:585:000000000-JR65G:1:2107:20869:2967] [lat-lon=40.016667 N 4.233333 W] [collection-date=Nov-2020] [environmental-sample=TRUE] [altitude=560m.] [organism=uncultured Glomeromycotina] [country=Spain] [moltype=DNA] [isolation-source=mediterranean shrubland]
CCAATAGCGTATATTAAAGTTGTTGCAGTTAAAAAGCTCGTAGTTGAATTTCAGGCCTGGCTGGACGGTCCGCCCTTCGGGTGAGTACTGTCTGTGGTCGGGTCCTACCTTCTGGCGAAGCGTCATGGCCTTAACCGGCCGTGGCGGGGAACCAGGACTTTTACTGTGAAAAAATTAGAGTGTTCAAAGCAGGCAAATCGCTTGGATACATTAGCATGGAATAATGGAATAGGACAATGGTTCTATTTGTTGGTTTCTAGGACCGTTGTAATGATTAATAGGGATAGTTGGGGGCATTAGTATTCAATTGTCAGAGGTGAAATTCTTGGATTTATTGAAGACTAACTACTGCGAAAGCATTTGCCAAGGATGTTTTCATTAATCAAGAACGAAAGTTAGGGGATCGAAGACGATCAGATACCGTCGTAGTCTTAACCATAAACTATGCCGACTAGGAATCGGGCGACGTTATTTTCATGACTCGCTCGGCGCCTTATG
>seq120 [isolate=CN11B VTX00239] [clone=M04428:585:000000000-JR65G:1:2101:13351:13437] [lat-lon=40.016667 N 4.233333 W] [collection-date=Nov-2020] [environmental-sample=TRUE] [altitude=560m.] [organism=uncultured Glomeromycotina] [country=Spain] [moltype=DNA] [isolation-source=mediterranean shrubland]
CCAATAGCGTATATTAAAGTTGTTGCAGTTAAAAAGCTCGTAGTTGAATTTCAGGCCTGGCTGGACGGTCCGCCCTTCGGGTGAGTACTGTCTGTGGTCGGGTCCTACCTTCTGGCGAAGCGTCATGGCCTTAACCGGCCGTGGCGGGGAACCAGGACTTTTACTGTGAAAAAATTAGAGTGTTCAAAGCAGGCAAATCGCTTGGATACATTAGCATGGAATAATGGAATAGGACAATGGTTCTATTTGTTGGTTTCTAGGACCGTTGTAATGATTAATAGGGATAGTTGGGGGCATTAGTATTCAATTGTCAGAGGTGAAATTCTTGGATTTATTGAAGACTAACTACTGCGAAAGCATTTGCCAAGGATGTTTTCATTAATCAAGAACGAAAGTTAGGGGATCGAAGACGATCAGATACCGTCGTAGTCTTAACCATAAACTATGCCGACTAGGAATCGGGCGACGTTATTTTCATGACTCGCTCGGCGCCTTATG
>seq121 [isolate=CN11B SK-C7] [clone=M04428:585:000000000-JR65G:1:2106:11229:22313] [lat-lon=40.016667 N 4.233333 W] [collection-date=Nov-2020] [environmental-sample=TRUE] [altitude=560m.] [organism=uncultured Glomeromycotina] [country=Spain] [moltype=DNA] [isolation-source=mediterranean shrubland]
CCAATAGCGTATATTAAAGTTGTTGCAGTTAAAAAGCTCGTAGTTGAATTTTGGGTTTGGCCGATTGGTCCGTTCTTGTAACGAGTACTGGTCGGTTGGGCCTCACCGCCTGGTGATGCGTAATGTTCTTTATTGGGTGTTGCGAGTAGCCAGGACTTTTACCTTGAAAAAATTAGAGTGTTTAAAGCAAGCTTATGCCGGAATACATTAGCATGGAATAATAGAATAGGACGATGATTCTATTTTGTTGGTTTCTAGGACCATCGTAATGATTAATAGGGATAGTTGGGGGCATTAGTATTCAATTGTCAGAGGTGAAATTCTTGGATTTATTGAAGACTAACTACTGCGAAAGCATTTGCCAAGGATGTTTTCATTAATCAAGAACGAAAGTTAGGGGATCGAAGACGATCAGATACCGTCGTAGTCTTAACCATAAACTATGCCGACTAGGGATCGGGCGATGTTGTTTCAATGACTCGCTCGGCACCTTATG
>seq122 [isolate=CN11B VTX00402] [clone=M04428:585:000000000-JR65G:1:2103:13954:10878] [lat-lon=40.016667 N 4.233333 W] [collection-date=Nov-2020] [environmental-sample=TRUE] [altitude=560m.] [organism=uncultured Glomeromycotina] [country=Spain] [moltype=DNA] [isolation-source=mediterranean shrubland]
CCAATAGCGTATATTAGTGTTGTTGCGGTTAAAAAGCTCGTAGTTGAATTTCGGGATTGGGATATATCGGTCATGCCTTTAGGGACATGAATCGGTGTGTGATCAATTCTCACCTTCTGGTGAATTGGGATGCTCTTGGGTGTTTCGATGAACTAGGACATTTACTTTGAAAAAATTAGAGTGTTTAAAGCGGGCATTTTTGCTTGAATACATTAGCATGGAATAATAAAATAGGACGATGGTTCTATTTTGTTGGTTTTAGGACCACGTAATGATTAATAGGGATAGTTGGGGGCATTAGTATTCAATTGTCAGAGGTGAAATTCTTGGATTTATTGAGGACTAACTACTGCGAAAGCATTTGCCAAGGATGTTTTCATTAATCAAGAACGAAAGTTAGGGGATCGAAGACGATTTATGCACGTCGTAGTCTTAACCATAAACTATGCCGACTAGGAATCAGACAAAGTTAATTTTTTAACGACTTGTTTGGTACCTTACG
>seq123 [isolate=CN11B VTX00402] [clone=M04428:585:000000000-JR65G:1:1106:8888:3665] [lat-lon=40.016667 N 4.233333 W] [collection-date=Nov-2020] [environmental-sample=TRUE] [altitude=560m.] [organism=uncultured Glomeromycotina] [country=Spain] [moltype=DNA] [isolation-source=mediterranean shrubland]
CCAATAGCGTATATTAGTGTTGTTGCGGTTAAAAAGCTCGTAGTTGAATTTCGGGATTGGGATATATCGGTCATGCCTTTAGGGACATGAATCGGTGTGTGATCAATTCTCACCTTCTGGTGAATTGGGATGCTCTTGGGTGTTTCGATGAACTAGGACATTTACTTTGAAAAAATTAGAGTGTTTAAAGCGGGCATTTTTGCTTGAATACATTAGCATGGAATAATAAAATAGGACGATGGTTCTATTTTGTTGGTTTTAGGACCACGTAATGATTAATAGGGATAGTTGGGGGCATTAGTATTCAATTGTCAGAGGTGAAATTCTTGGATTTATTGAGGACTAACTACTGCGAAAGCATTTGCCAAGGATGTTTTCATTAATCAAGAACGAAAGTTAGGGGATCGAAGACGATTTATGCACGTCGTAGTCTTAACCATAAACTATGCCGACTAGGAATCAGACAAAGTTAATTTTTTAACGACTTGTTTGGTACCTTACG
>seq124 [isolate=CN11B VTX00108] [clone=M04428:585:000000000-JR65G:1:2101:26458:10799] [lat-lon=40.016667 N 4.233333 W] [collection-date=Nov-2020] [environmental-sample=TRUE] [altitude=560m.] [organism=uncultured Glomeromycotina] [country=Spain] [moltype=DNA] [isolation-source=mediterranean shrubland]
CCAATAGCGTATATTAAAGTTGTTGCAGTTAAAAAGCTCGTAGTTGAATTTCGGGGTCAGTAGGTTGGTCGTGCCACTGGTATGTACTGGTCTCACTGATTCCTCCTTCCTGATGAGCTGTAATGCCATTAATTTGGTGTTGCAGGGAATCTGGACTGTTACTTTGAAAAAATTAGAGTGTTTAAAGCAGGCTAACGCTTGAATACATTAGCATGGAATAATGAAATAGGACGTTCGATCCTATTTTGTTGGTTTCTAGGATTGACGTAATGATTAATAGGGATAGTTGGGGGCATTAGTATTCAATTGTCAGAGGTGAAATTCTTGGATTTATTGAAGACTAACTACTGCGAAAGCATTTGCCAAGGATGTTTTCATTAATCAAGAACGAAAGTTAGGGGATCGAAGACGATCAGATACCGTCGTAGTCTTAACCATAAACTATGCCGACTAGGGATCGGATGATGTTAATTTTTTAATGACTCATTCGGCGCCTTACG
>seq125 [isolate=CN11B VTX00108] [clone=M04428:585:000000000-JR65G:1:1113:16616:16655] [lat-lon=40.016667 N 4.233333 W] [collection-date=Nov-2020] [environmental-sample=TRUE] [altitude=560m.] [organism=uncultured Glomeromycotina] [country=Spain] [moltype=DNA] [isolation-source=mediterranean shrubland]
CCAATAGCGTATATTAAAGTTGTTGCAGTTAAAAAGCTCGTAGTTGAATTTCGGGGTCAGTAGGTTGGTCGTGCCACTGGTATGTACTGGTCTCACTGATTCCTCCTTCCTGATGAGCTGTAATGCCATTAATTTGGTGTTGCAGGGAATCTGGACTGTTACTTTGAAAAAATTAGAGTGTTTAAAGCAGGCTAACGCTTGAATACATTAGCATGGAATAATGAAATAGGACGTTCGATCCTATTTTGTTGGTTTCTAGGATTGACGTAATGATTAATAGGGATAGTTGGGGGCATTAGTATTCAATTGTCAGAGGTGAAATTCTTGGATTTATTGAAGACTAACTACTGCGAAAGCATTTGCCAAGGATGTTTTCATTAATCAAGAACGAAAGTTAGGGGATCGAAGACGATCAGATACCGTCGTAGTCTTAACCATAAACTATGCCGACTAGGGATCGGATGATGTTAATTTTTTAATGACTCATTCGGCGCCTTACG
>seq126 [isolate=CN11B VTX00312] [clone=M04428:585:000000000-JR65G:1:2101:13040:19755] [lat-lon=40.016667 N 4.233333 W] [collection-date=Nov-2020] [environmental-sample=TRUE] [altitude=560m.] [organism=uncultured Glomeromycotina] [country=Spain] [moltype=DNA] [isolation-source=mediterranean shrubland]
CCAATAGCGTATATTAAAGTTGTTGCAGTTAAAAAGCTCGTAGTTGAATTTCGGGGTCAGTAGGTGGTTCGTGCCACGGGTACGTACTGGCCTCACTAATTCCTCCTTCCTGATGAGCGGTAATGCCATTAATTTGGTGTTGCGGGAAATCTGGCCTGTTACTTTGAAAAAATTAGAGTGTTTAAAGCAGGCTAACGCTTGAATACATTAGCATGGAATAATGAAATAGGACGTTCGATCCTATTTTGTTGGTTTCTAGGATTGACGTAATGATTAATAGGGATAGTTGGGGGCATTAGTATTCAATTGTCAGAGGTGAAATTCTTGGATTTATTGAAGACTAACTACTGCGAAAGCATTTGCCAAGGATGTTTTCATTAATCAAGAACGAAAGTTAGGGGATCGAAGACGATCAGATACCGTCGTAGTCTTAACCATAAACTATGCCGACTAGGGATCGGATGATGTTAATTTTTTAATGACTCATTCGGCGCCTTACG
>seq127 [isolate=CN11B VTX00279] [clone=M04428:585:000000000-JR65G:1:2101:22137:20613] [lat-lon=40.016667 N 4.233333 W] [collection-date=Nov-2020] [environmental-sample=TRUE] [altitude=560m.] [organism=uncultured Glomeromycotina] [country=Spain] [moltype=DNA] [isolation-source=mediterranean shrubland]
CCAATAGCGTATATTAGTGTTGTTGCGGTTAAAAAGCTCGTAGTTGAATTTCGGGATTGGGATATATCGGTCATGCCTTTAGGGACATGAATCGGTGTGTGATCAATTCTCACCTTCTGGTGAATTGGGATGCTCTTGGGTGTTTCGATGAACTAGGACATTTACTTTGAAAAAATTAGTGTTTAAAGCGGGCATTTTTGCTTGAATACATTAGCATGGAATAATAAAATAGGACGGCATGATTCTATTTTGTTGGTTTCTAGGATCACCGTAATGATTAATAGGGATAGTTGGGGGCATTAGTATTCAATTGTCAGAGGTGAAATTCTTGGATTTATTGAAGACTAACTACTGCGAAAGCATTTGCCAAGGATGTTTTCATTAATCAAGAACGAAAGTTAGGGGATCGAAGACGATCAGATACCGTCGTAGTCTTAACCATAAACTATGCCGACTAGGAATCAGACGATGTTAATTTTTTAATGACTCGTTTGGCACCTTACG
>seq128 [isolate=CN11B VTX00279] [clone=M04428:585:000000000-JR65G:1:1115:12806:22980] [lat-lon=40.016667 N 4.233333 W] [collection-date=Nov-2020] [environmental-sample=TRUE] [altitude=560m.] [organism=uncultured Glomeromycotina] [country=Spain] [moltype=DNA] [isolation-source=mediterranean shrubland]
CCAATAGCGTATATTAGTGTTGTTGCGGTTAAAAAGCTCGTAGTTGAATTTCGGGATTGGGATATATCGGTCATGACTTTAGGGACATGAATCGGTGTGTGATCAATTCTCACCTTCTGGTGAATTGGGATGCTCTTGGGTGTTTCGATGAACTAGGACATTTACTTTGAAAAAATTAGAGTGTTTAAAGCGGGCATTTTTGCTTGAATACATTAGCATGGAATAATAGAATAGGACGGCATGGTTCTATTTTGTTGGTTTCTAGGATCACCGTAATGATTAATAGGGATAGTTGGGGGCATTAGTATTCAATTGTCAGAGGTGAAATTCTTGGATTTATTGAAGACTAACTACTGCGAAAGCATTTGCCAAGGATGTTTTCATTAATCAAGAACGAAAGTTAGGGGATCGAAGACGATCAGATACCGTCGTAGTCTTAACCATAAACTATGCCGACTAGGAATCAGACGATGTTAATTTTTTAATGACTCGTTTGGCACCTTACG
>seq129 [isolate=CN11B VTX00380] [clone=M04428:585:000000000-JR65G:1:1116:14935:13701] [lat-lon=40.016667 N 4.233333 W] [collection-date=Nov-2020] [environmental-sample=TRUE] [altitude=560m.] [organism=uncultured Glomeromycotina] [country=Spain] [moltype=DNA] [isolation-source=mediterranean shrubland]
CCAATAGCGTATATTAAAGTTGTTGCAGTTAAAAAGCTCGTAGTTGAACTTCGGGGTCTACCCATTGGTCAGGCTTAATTGTCTGCACTGGTGAGATGGATCTCTACCTTCTGAGGAACTTTCATGCCATTTATTTGGTGTGATGGGAAATCAGGACTGTTACTTTGAAAAAATTAGAGTGTTTAAAGCAGACTATCGTCTGAATACATTAGCATGGAATAATGAAATAGGACGGACTGATTCTATTTCGTTGGTTTCTAGGATCACCGTAATGATTAATAGGGATAGTTGGGGGCATTAGTATTCAATTGTCAGAGGTGAAATTCTTGGATTTATTGAAGACTAACTACTGCGAAAGCATTTGCCAAGGATGTTTTCATTAATCAAGAACGAAAGTTAGGGGATCGAAGACGATCAGATACCGTCGTAGTCTTAACCATAAACTATGCCGACTAGGGATCGGATGATGTTAATTTTATAATGACTCATTCGGCGCCTTACG
>seq130 [isolate=CN11B VTX00380] [clone=M04428:585:000000000-JR65G:1:2118:22586:12990] [lat-lon=40.016667 N 4.233333 W] [collection-date=Nov-2020] [environmental-sample=TRUE] [altitude=560m.] [organism=uncultured Glomeromycotina] [country=Spain] [moltype=DNA] [isolation-source=mediterranean shrubland]
CCAATAGCGTATATTAAAGTTGTTGCAGTTAAAAAGCTCGTAGTTGAACTTCGGGGTTTACCCATTGGTCAGGCTTAATTGTCTGTACTGGTGAGCTGAATCTCTACCTTCTGAGGAACTTTCATGCCATTTATTTGGTGTGATGGGAAATCAGGACTGTTACTTTGAAAAAATTAGAGTGTTTAAAGCAGGCTAACGTCTGAATACATTAGCATGGAATAATGAAATAGGACGGACTGATTCTATTTCGTTGGTTTCTAGGATCACCGTAATGATTAATAGGGATAGTTGGGGGCATTAGTATTCAATTGTCAGAGGTGAAATTCTTGGATTTATTGAAGACTAACTACTGCGAAAGCATTTGCCAAGGATGTTTTCATTAATCAAGAACGAAAGTTAGGGGATCGAAGACGATCAGATACCGTCGTAGTCTTAACCATAAACTATGCCGACTAGGGATCGGATGATGTTAATTTTTTAATGACTCATTCGGCGCCTTACG
>seq131 [isolate=CN11B VTX00338] [clone=M04428:585:000000000-JR65G:1:1113:9856:2959] [lat-lon=40.016667 N 4.233333 W] [collection-date=Nov-2020] [environmental-sample=TRUE] [altitude=560m.] [organism=uncultured Glomeromycotina] [country=Spain] [moltype=DNA] [isolation-source=mediterranean shrubland]
CCAATAGCGTATATTAAAGTTGTTGCAGTTAAAAAGCTCGTAGTTGAATTTTGGGTTTGGCCGATTGGTCCGTTCTTGTAACGAGTACTGGTCGGTTGGGCCTCACCGCCTGGTGATGCGTAATGTCCTTTATTGGATGTTGCGAGTAGCCAGGACTTTTACCTTGAAAAAATTAGAGTGTTTAAAGCAGGCTTATGCCGGAATACATTAGCATGGAATAATAGAATAGGACGATGATTCTATTTTGTTGGTTTCTAGGACCATCGTAATGATTAATAGGGATAGTTGGGGGCATTAGTATTCAATTGTCAGAGGTGAAATTCTTGGATTTATTGAAGACTAACTACTGCGAAAGCATTTGCCAAGGATGTTTTCATTAATCAAGAACGAAAGTTAGGGGATCGAAGACGATCAGATACCGTCGTAGTCTTAACCATAAACTATGCCGACTAGGGATCGGGCGATGTTGTTTCAATGACTCGCTCGGCACCTTATG
>seq132 [isolate=CN11B VTX00338] [clone=M04428:585:000000000-JR65G:1:1113:18760:12630] [lat-lon=40.016667 N 4.233333 W] [collection-date=Nov-2020] [environmental-sample=TRUE] [altitude=560m.] [organism=uncultured Glomeromycotina] [country=Spain] [moltype=DNA] [isolation-source=mediterranean shrubland]
CCAATAGCGTATATTAAAGTTGTTGCAGTTAAAAAGCTCGTAGTTGAATTTTGGGTTTGGCCGATTGGTCCGTTCTTGTAACGAGTACTGGTCGGTCGGGCCTCACCGCCTGGTGATGCGTAATGTCCTTTATTGGGTGTTGCGAGTAGCCAGGACTTTTACCTTGAAAAAATTAGAGTGTTTAAAGCAGGCTTATGCCGGAATACATTAGCATGGAATAATAGAATAGGACGATGATTCTATTTTGTTGGTTTCTAGGACCATCGTAATGATTAATAGGGATAGTTGGGGGCATTAGTATTCAATTGTCAGAGGTGAAATTCTTGGATTTATTGAAGACTAACTACTGCGAAAGCATTTGCCAAGGATGTTTTCATTAATCAAGAACGAAAGTTAGGGGATCGAAGACGATCAGATACCGTCGTAGTCTTAACCATAAACTATGCCGACTAGGGATCGGGCGATGTTGTTTCAATGACTCGCTCGGCACCTTATG
>seq133 [isolate=CN11B VTX00444] [clone=M04428:585:000000000-JR65G:1:1113:11456:5752] [lat-lon=40.016667 N 4.233333 W] [collection-date=Nov-2020] [environmental-sample=TRUE] [altitude=560m.] [organism=uncultured Glomeromycotina] [country=Spain] [moltype=DNA] [isolation-source=mediterranean shrubland]
CCAATAGCGTATATTAAAGTTGTTGTGGTTAAAAAGCTCGTAGTTGAACCTTGGGCCTGGCTGGCCGGTCCGCCTCACCGCGTGTACTGGTCCGGCCGGGCCTTTCCCTCTGTGGAACCCCATGCCCTTCACTGGGCGTGGCGGGGAAACAGGACTTTTACTGTGAAAAAATTAGAGTGCTCCAGGCAGGCCTATGCTCGAATACATTAGCATGGAATAATAGAATAGGACGTGTGGTTCTATTTTGTTGGTTTCTAGGACCGCCGTAATGATTAATAGGGACAGTCGGGGGCATCAGTATTCAATTGTCAGAGGTGAAATTCTTGGATTTATTGAAGACTAACTACTGCGAAAGCATTTGCCAAGGATGTTTTCATTAATCAGGAACGAAAGTTAGGGGATCGAAGACGATCAGATACCGTCGTAGTCTTAACCATAAACTATGCCGACTAGGGATCGGACGGTGTTATTTTTTGACCCGTTCGGCACCTTACG
>seq134 [isolate=CN11B VTX00444] [clone=M04428:585:000000000-JR65G:1:1106:27814:7174] [lat-lon=40.016667 N 4.233333 W] [collection-date=Nov-2020] [environmental-sample=TRUE] [altitude=560m.] [organism=uncultured Glomeromycotina] [country=Spain] [moltype=DNA] [isolation-source=mediterranean shrubland]
CCAATAGCGTATATTAAAGTTGTTGTGGTTAAAAAGCTCGTAGTTGAACCTTGGGCCTGGCTGGCCGGTCCGCCTCACCGCGTGTACTGGTCCGGCCGGGCCTTTCCCTCTGTGGAACCCCATGCCCTTCACTGGGCGTGGCGGGGAAACAGGACTTTTACTGTGAAAAAATTAGAGTGCTCCAGGCAGGCCTATGCTCGAATACATTAGCATGGAATAATAGAATAGGACGTGTGGTTCTATTTTGTTGGTTTCTAGGACCGCCGTAATGATTAATAGGGACAGTCGGGGGCATCAGTATTCAATTGTCAGAGGTGAAATTCTTGGATTTATTGAAGACTAACTACTGCGAAAGCATTTGCCAAGGATGTTTTCATTAATCAGGAACGAAAGTTAGGGGATCGAAGACGATCAGATACCGTCGTAGTCTTAACCATAAACTATGCCGACTAGGGATCGGACGGTGTTATTTTTTGACCCGTTCGGCACCTTACG
>seq135 [isolate=CN11B VTX00143] [clone=M04428:585:000000000-JR65G:1:1113:17092:16948] [lat-lon=40.016667 N 4.233333 W] [collection-date=Nov-2020] [environmental-sample=TRUE] [altitude=560m.] [organism=uncultured Glomeromycotina] [country=Spain] [moltype=DNA] [isolation-source=mediterranean shrubland]
CCAATAGCGTATATTAAAGTTGTTGCAGTTAAAAAGCTCGTAGTTGAATTTCGGGATCAGACTGTCGGTCGTGCCTCGGTACGCACTGGCATTATTGGTTCCTACCTTCTGAAGAACCGCGATGTCATTAATTTGGTGTCGTGGGGAATCAGGACTGTTACTTTGAAAAAATTAGAGTGTTTAAAGCAGGCGCACGCTTGAATACATTAGCATGGAATAATGAAATAGGACGTTTGATTCTATTTTGTTGGTTTCTAGGATCGACGTAATGATTAATAGGGATAGTTGGGGGCATTAGTATTCAATTGTCAGAGGTGAAATTCTTGGATTTATTGAAGACTAACTACTGCGAAAGCATTTGCCAAGGATGTTTTCATTAATCAAGAACGAAAGTTAGGGGATCGAAGACGATCAGATACCGTCGTAGTCTTAACCATAAACTATGCCGACTAGGGATCGGATGATGTTAATTTTATAATGACTCATTCGGCGCCTTACG
>seq136 [isolate=CN11B VTX00143] [clone=M04428:585:000000000-JR65G:1:1105:8342:5004] [lat-lon=40.016667 N 4.233333 W] [collection-date=Nov-2020] [environmental-sample=TRUE] [altitude=560m.] [organism=uncultured Glomeromycotina] [country=Spain] [moltype=DNA] [isolation-source=mediterranean shrubland]
CCAATAGCGTATATTAAAGTTGTTGCAGTTAAAAAGCTCGTAGTTGAATTTCGGGATCAGACTGTCGGTCGTGCCTCGGTACGCACTGGCATTATTGGTTCCTACCTTCTGAAGAACCGCGATGTCATTAATTTGGTGTCGTGGGGAATCAGGACTGTTACTTTGAAAAAATTAGAGTGTTTAAAGCAGGCGCACGCTTGAATACATTAGCATGGAATAATGAAATAGGACGTTTGATTCTATTTTGTTGGTTTCTAGGATCGACGTAATGATTAATAGGGATAGTTGGGGGCATTAGTATTCAATTGTCAGAGGTGAAATTCTTGGATTTATTGAAGACTAACTACTGCGAAAGCATTTGCCAAGGATGTTTTCATTAATCAAGAACGAAAGTTAGGGGATCGAAGACGATCAGATACCGTCGTAGTCTTAACCATAAACTATGCCGACTAGGGATCGGATGATGTTAATTTTATAATGACTCATTCGGCGCCTTACG
>seq137 [isolate=CN11B VTX00065] [clone=M04428:585:000000000-JR65G:1:1111:22433:5097] [lat-lon=40.016667 N 4.233333 W] [collection-date=Nov-2020] [environmental-sample=TRUE] [altitude=560m.] [organism=uncultured Glomeromycotina] [country=Spain] [moltype=DNA] [isolation-source=mediterranean shrubland]
CCAATAGCGTATATTAAAGTTGTTGCAGTTAAAAAGCTCGTAGTTGAATTTCGGGATCAATGTTTCGGTCATGCCGTTGGTATGTACTGATATTATTGATTTCTCACCTTCTAAAGAACCGTAATGCCATTAATTTGGTGTCACGGGGAATTAGGACTGTTACCTTGAAAAAATTAGAGTGTTTAAAGCAGGCTCACGCTTGAATACATTAGCATGGAATAATGAAATAGGACATCCGATTCTATTTTGTTGGTTTCTAGGATCGATGTAATGATTAATAGGGATAGTTGGGGGCATTAGTATTCAATTGTCAGAGGTGAAATTCTTGGATTTATTGAAGACTAACTACTGCGAAAGCATTTGCCAAGGATGTTTTCATTAATCAAGAACGAAAGTTAGGGGATCGAAGACGATCAGATACCGTCGTAGTCTTAACCATAAACTATGCCGACTAGGGATCGGATGATGTTAATTTTTTAATGACTCATTCGGCGCCTTACG
>seq138 [isolate=CN11B VTX00065] [clone=M04428:585:000000000-JR65G:1:1105:24999:14005] [lat-lon=40.016667 N 4.233333 W] [collection-date=Nov-2020] [environmental-sample=TRUE] [altitude=560m.] [organism=uncultured Glomeromycotina] [country=Spain] [moltype=DNA] [isolation-source=mediterranean shrubland]
CCAATAGCGTATATTAAAGTTGTTGCAGTTAAAAAGCTCGTAGTTGAATTTCGGGATCAATGTTTCGGTCATGCCGTTGGTATGTACTGATATTATTGATTTCTCACCTTCTAAAGAACCGTAATGCCATTAATTTGGTGTCACGGGGAATTAGGACTGTTACCTTGAAAAAATTAGAGTGTTTAAAGCAGGCTCACGCTTGAATACATTAGCATGGAATAATGAAATAGGACATCCGATTCTATTTTGTTGGTTTCTAGGATCGATGTAATGATTAATAGGGATAGTTGGGGGCATTAGTATTCAATTGTCAGAGGTGAAATTCTTGGATTTATTGAAGACTAACTACTGCGAAAGCATTTGCCAAGGATGTTTTCATTAATCAAGAACGAAAGTTAGGGGATCGAAGACGATCAGATACCGTCGTAGTCTTAACCATAAACTATGCCGACTAGGGATCGGATGATGTTAATTTTTTAATGACTCATTCGGCGCCTTACG
>seq139 [isolate=CN11B VTX00245] [clone=M04428:585:000000000-JR65G:1:1109:12258:15070] [lat-lon=40.016667 N 4.233333 W] [collection-date=Nov-2020] [environmental-sample=TRUE] [altitude=560m.] [organism=uncultured Glomeromycotina] [country=Spain] [moltype=DNA] [isolation-source=mediterranean shrubland]
CCAATAGCGTATATTAAAGTTGTTGCAGTTAAAAAGCTCGTAGTTGAATTTTGGATTCTTCCAATTGGTCCATCTTTTAGATGAGTACTGGTTGTGTGGGGTCTATCCGCCTGGTGATACGTAATGTCCTTTATTGGATGTTGCGGGTAGTCAGGACCTTTACCTTGAAAAAATTAGAGTGTTTAAAGCAGGCTTATGCCGGAATACATTAGCATGGAATAATAGAATAGGACGAAGTTGTTTTATTTTGTTGGTTTCTAGGACAACCGTAATGATTAATAGGGATAGTTGGGGGCATTAGTATTCAATTGTCAGAGGTGAAATTCTTGGATTTATTGAAGACTAACTACTGCGAAAGCATTTGCCAAGGATGTTTTCATTAATCAAGAACGAAAGTTAGGGGATCGAAGACGATCAGATACCGTCGTAGTCTTAACCATAAACTATGCCGACTAGGGATCGGGCGATGTTGTTTCCATGACTCGCTCGGCACCTTATG
>seq140 [isolate=CN11B VTX00245] [clone=M04428:585:000000000-JR65G:1:1117:15181:6409] [lat-lon=40.016667 N 4.233333 W] [collection-date=Nov-2020] [environmental-sample=TRUE] [altitude=560m.] [organism=uncultured Glomeromycotina] [country=Spain] [moltype=DNA] [isolation-source=mediterranean shrubland]
CCAATAGCGTATATTAAAGTTGTTGCAGTTAAAAAGCTCGTAGTTGAATTTTGGATTCTTCCAATTGGTCCATCTTTTAGATGAGTACTGGTTGTGTGGGGTCTATCCGCCTGGTGATACGTAATGTCCTTTATTGGATGTTGCGGGTAGTCAGGACCTTTACCTTGAAAAAATTAGAGTGTTTAAAGCAGGCTTATGCCGGAATACATTAGCATGGAATAATAGAATAGGACGAAGTTGTTTTATTTTGTTGGTTTCTAGGACAACCGTAATGATTAATAGGGATAGTTGGGGGCATTAGTATTCAATTGTCAGAGGTGAAATTCTTGGATTTATTGAAGACTAACTACTGCGAAAGCATTTGCCAAGGATGTTTTCATTAATCAAGAACGAAAGTTAGGGGATCGAAGACGATCAGATACCGTCGTAGTCTTAACCATAAACTATGCCGACTAGGGATCGGGCGATGTTGTTTCCATGACTCGCTCGGCACCTTATG
>seq141 [isolate=CN11B VTX00062] [clone=M04428:585:000000000-JR65G:1:1105:9761:9555] [lat-lon=40.016667 N 4.233333 W] [collection-date=Nov-2020] [environmental-sample=TRUE] [altitude=560m.] [organism=uncultured Glomeromycotina] [country=Spain] [moltype=DNA] [isolation-source=mediterranean shrubland]
CCAATAGCGTATATTAAAGTTGTTGCAGTTAAAAAGCTCGTAGTTGAACTTCGGGGTCTACCCATTGGTCAGGCTTAATTGTCTGCACTGGTGAGATGGATCTCTACCTTCTGAGGAACTTTCATGCCATTTATTTGGTGTGATGGGAAATCAGGACTGTTACTTTGAAAAAATTAGAGTGTTTAAAGCAGACTATCGTCTGAATACATTAGCATGGAATAATGAAATAGGACGGACTGATTCTATTTCGTTGGTTTCTAGGATCACCGTAATGATTAATAGGGATAGTTGGGGGCATTAGTATTCAATTGTCAGAGGTGAAATTCTTGGATTTATTGAAGACTAACTACTGCGAAAGCATTTGCCAAGGATGTTTTCATTAATCAAGAACGAAAGTTAGGGGATCGAAGACGATCAGATACCGTCGTAGTCTTAACCATAAACTATGCCGACTAGGGATCGGACGAAGTTAATTTTTTAACGACTTGTTTGGGACCTTACG
>seq142 [isolate=CN11B VTX00062] [clone=M04428:585:000000000-JR65G:1:2119:6256:22009] [lat-lon=40.016667 N 4.233333 W] [collection-date=Nov-2020] [environmental-sample=TRUE] [altitude=560m.] [organism=uncultured Glomeromycotina] [country=Spain] [moltype=DNA] [isolation-source=mediterranean shrubland]
CCAATAGCGTATATTAAAGTTGTTGCAGTTAAAAAGCTCGTAGTTGAACTTCGGGGTCTACCCATTGGTCAGGCTTAATTGTCTGCACTGGTGAGATGGATCTCTACCTTCTGAGGAACTTTCATGCCATTTATTTGGTGTGATGGGAAATCAGGACTGTTACTTTGAAAAAATTAGAGTGTTTAAAGCAGACTATCGTCTGAATACATTAGCATGGAATAATGAAATAGGACGGACTGATTCTATTTCGTTGGTTTCTAGGATCACCGTAATGATTAATAGGGATAGTTGGGGGCATTAGTATTCAATTGTCAGAGGTGAAATTCTTGGATTTATTGAAGACTAACTACTGCGAAAGCATTTGCCAAGGATGTTTTCATTAATCAAGAACGAAAGTTAGGGGATCGAAGACGATCAGATACCGTCGTAGTCTTAACCATAAACTATGCCGACTAGGGATCGGACGAAGTTAATTTTTTAACGACTTGTTTGGCACCTTACG
>seq143 [isolate=CN11B VTX00281] [clone=M04428:585:000000000-JR65G:1:1104:25935:9621] [lat-lon=40.016667 N 4.233333 W] [collection-date=Nov-2020] [environmental-sample=TRUE] [altitude=560m.] [organism=uncultured Glomeromycotina] [country=Spain] [moltype=DNA] [isolation-source=mediterranean shrubland]
CCAATAGCGTATATTAAAGTTGTTGCAGTTAAAAAGCTCGTAGTTGAATTTCAGGCCTGGCTGGACGGTCCGCCCTTCGGGTGAGTACTGTCTGTGGTCGGGTCCTACCTTCTGGCGAAGCGTCATGGCCTTAACCGGCCGTGGCGGGGAACCAGGACTTTTACTGTGAAAAAATTAGAGTGTTCAAAGCAGGCAATCGCTTGGATACATTAGCATGGAATAATGGAATAGGACAATGGTTCTATTTGTTGGTTTCTAGGACCGTTGTAATGATTAATAGGGATAGTTGGGGGCATTAGTATTCAATTGTCAGAGGTGAAATTCTTGGATTTATTGAAGACTAACTACTGCGAAAGCATTTGCCAAGGATGTTTTCATTAATCAAGAACGAAAGTTAGGGGATCGAAGACGATCAGATACCGTCGTAGTCTTAACCATAAACTATGCCGACTAGGAATCGGGCGATGTTGACAAAATGACGCGCTCGGCACCTCATG
>seq144 [isolate=CN11B VTX00281] [clone=M04428:585:000000000-JR65G:1:1117:20452:21774] [lat-lon=40.016667 N 4.233333 W] [collection-date=Nov-2020] [environmental-sample=TRUE] [altitude=560m.] [organism=uncultured Glomeromycotina] [country=Spain] [moltype=DNA] [isolation-source=mediterranean shrubland]
CCAATAGCGTATATTAAAGTTGTTGCAGTTAAAAAGCTCGTAGTTGAATTTCAGGCCTGGCTGGACGGTCCGCCCTTCGGGTGAGTACTGTCTGTGGTCGGGTCCTACCTTCTGGCGAAGCGTCATGGCCTTAACCGGCCGTGGCGGGGAACCAGGACTTTTACTGTGAAAAAATTAGAGTGTTCAAAGCAGGCAATCGCTTGGATACATTAGCATGGAATAATGGAATAGGACAATGGTTCTATTTGTTGGTTTCTAGGACCGTTGTAATGATTAATAGGGATAGTTGGGGGCATTAGTATTCAATTGTCAGAGGTGAAATTCTTGGATTTATTGAAGACTAACTACTGCGAAAGCATTTGCCAAGGATGTTTTCATTAATCAAGAACGAAAGTTAGGGGATCGAAGACGATCAGATACCGTCGTAGTCTTAACCATAAACTATGCCGACTAGGAATCGGGCGATGTTGACAAAATGACGCGCTCGGCACCTCATG
>seq145 [isolate=CN11C VTX00054] [clone=M04428:585:000000000-JR65G:1:1101:3816:14590] [lat-lon=40.016667 N 4.233333 W] [collection-date=Nov-2020] [environmental-sample=TRUE] [altitude=560m.] [organism=uncultured Glomeromycotina] [country=Spain] [moltype=DNA] [isolation-source=mediterranean shrubland]
CCAATAGCGTATATTAAAGTTGTTGCAGTTAAAAAGCTCGTAGTTGAACTTCGGGGTTTACTCATTGGTCAGGCTTAATTGTCTGTACTGGTGAGCTGAATCTCTACCTTCTGAGGAACTTTCATGCCATTTATTTGGTGTGATGGGAAATCAGGACTGTTACTTTGAAAAAATTAGAGTGTTTAAAGCAGGCTAACGTCTGAATACATTAGCATGGAATAATGAAATAGGACGGACTGATTCTATTTCGTTGGTTTCTAGGATCACCGTAATGATTAATAGGGATAGTTGGGGGCATTAGTATTCAATTGTCAGAGGTGAAATTCTTGGATTTATTGAAGACTAACTACTGCGAAAGCATTTGCCAAGGATGTTTTCATTAATCAAGAACGAAAGTTAGGGGATCGAAGACGATCAGATACCGTCGTAGTCTTAACCATAAACTATGCCGACTAGGGATCGGACGAAGTTAATTTTATAATGACGCGTTCGGCACCTTACG
>seq146 [isolate=CN11C VTX00054] [clone=M04428:585:000000000-JR65G:1:2113:26554:15841] [lat-lon=40.016667 N 4.233333 W] [collection-date=Nov-2020] [environmental-sample=TRUE] [altitude=560m.] [organism=uncultured Glomeromycotina] [country=Spain] [moltype=DNA] [isolation-source=mediterranean shrubland]
CCAATAGCGTATATTAAAGTTTTTGCAGTTAAAAAGCTCGTAGTTGAACTTCGGGGTTTACTCATTGGTCCGGCTTAATTGTCTGTACTGGTGAGCTGAATCTCTACCTTCTGAGGAACTTTCATGCCATTTATTTGGTGTGATGGGAAATCAGGACTGTTACTTTGAAAAAATTAGAGTGTTTAAAGCAGGCTAACGTCTGAATACATTAGCATGGAATAATGAAATAGGACGGACTGATTCTATTTCGTTGGTTTCTAGGATCACCGTAATGATTAATAGGGATAGTTGGGGGCATTAGTATTCAATTGTCAGAGGTGAAATTCTTGGATTTATTGAAGACTAACTACTGCGAAAGCATTTGCCAAGGATGTTTTCATTAATCAAGAACGAAAGTTAGGGGATCGAAGACGATCAGATACCGTCGTAGTCTTAACCATAAACTATGCCGACTAGGGATCGGACGAAGTTAATTTTATAATGACGCGTTCGGCACCTTACG
>seq147 [isolate=CN11C VTX00281] [clone=M04428:585:000000000-JR65G:1:1102:7046:18931] [lat-lon=40.016667 N 4.233333 W] [collection-date=Nov-2020] [environmental-sample=TRUE] [altitude=560m.] [organism=uncultured Glomeromycotina] [country=Spain] [moltype=DNA] [isolation-source=mediterranean shrubland]
CCAATAGCGTATATTAAAGTTGTTGCAGTTAAAAAGCTCGTAGTTGAATTTCAGGCCTGGCTGGACGGTCCGCCCTTCGGGTGAGTACTGTCTGTGGTCGGGTCCTACCTTCTGGCGAAGCGTCATGGCCTTAACCGGCCGTGGCGGGGAACCAGGACTTTTACTGTGAAAAAATTAGAGTGTTCAAAGCAGGCAATCGCTTGGATACATTAGCATGGAATAATGGAATAGGACAATGGTTCTATTTGTTGGTTTCTAGGACCGTTGTAATGATTAATAGGGATAGTTGGGGGCATTAGTATTCAATTGTCAGAGGTGAAATTCTTGGATTTATTGAAGACTAACTACTGCGAAAGCATTTGCCAAGGATGTTTTCATTAATCAAGAACGAAAGTTAGGGGATCGAAGACGATCAGATACCGTCGTAGTCTTAACCATAAACTATGCCGACTAGGAATCGGGCGATGTTGAAAAAATGACGCGCTCGGCACCTCATG
>seq148 [isolate=CN11C VTX00281] [clone=M04428:585:000000000-JR65G:1:1102:7687:21221] [lat-lon=40.016667 N 4.233333 W] [collection-date=Nov-2020] [environmental-sample=TRUE] [altitude=560m.] [organism=uncultured Glomeromycotina] [country=Spain] [moltype=DNA] [isolation-source=mediterranean shrubland]
CCAATAGCGTATATTAAAGTTGTTGCAGTTAAAAAGCTCGTAGTTGAATTTCAGGCCTGGCTGGACGGTCCGCCCTTCGGGTGAGTACTGTCTGTGGTCGGGTCCTACCTTCTGGCGAAGCGTCATGGCCTTAACCGGCCGTGGCGGGGAACCAGGACTTTTACTGTGAAAAAATTAGAGTGTTCAAAGCAGGCAATCGCTTGGATACATTAGCATGGAATAATGGAATAGGACAATGGTTCTATTTGTTGGTTTCTAGGACCGTTGTAATGATTAATAGGGATAGTTGGGGGCATTAGTATTCAATTGTCAGAGGTGAAATTCTTGGATTTATTGAAGACTAACTACTGCGAAAGCATTTGCCAAGGATGTTTTCATTAATCAAGAACGAAAGTTAGGGGATCGAAGACGATCAGATACCGTCGTAGTCTTAACCATAAACTATGCCGACTAGGAATCGGGCGATGTTGAAAAAATGACGCGCTCGGCACCTCATG
>seq149 [isolate=CN11C VTX00444] [clone=M04428:585:000000000-JR65G:1:2115:20030:24840] [lat-lon=40.016667 N 4.233333 W] [collection-date=Nov-2020] [environmental-sample=TRUE] [altitude=560m.] [organism=uncultured Glomeromycotina] [country=Spain] [moltype=DNA] [isolation-source=mediterranean shrubland]
CCAATAGCGTATATTAAAGTTGTTGTGGTTAAAAAGCTCGTAGTTGAACCTTGGGCCTGGCTGGCCGGTCCGCCTCACCGCGTGTACTGGTCCGGCCGGGCCTTTCCCTCTGTGGAACCCCATGCCCTTCACTGGGCGTGGCGGGGAAACAGGACTTTTACTGTGAAAAAATTAGAGTGCTCCAGGCAGGCCTATGCTCGAATACATTAGCATGGAATAATAGAATAGGACGTGTGGTTCTGTTTTGTTGGTTTCTAGGACCGCCGTAATGATTAATAGGGACAGTCGGGGGCATCAGTATTCAATTGTCAGAGGTGAAATTCTTGGATTTATTGAAGACTAACTACTGCGAAAGCATTTGCCAAGGATGTTTTCATTAATCAGGAACGAAAGTTAGGGGATCGAAGACGATCAGATACCGTCGTAGTCTTAACCATAAACTATGCCGACTAGGGATCGGACGGTGTTATTTTTTGACCCGTTCGGCACCTTACG
>seq150 [isolate=CN11C VTX00444] [clone=M04428:585:000000000-JR65G:1:1107:12956:12865] [lat-lon=40.016667 N 4.233333 W] [collection-date=Nov-2020] [environmental-sample=TRUE] [altitude=560m.] [organism=uncultured Glomeromycotina] [country=Spain] [moltype=DNA] [isolation-source=mediterranean shrubland]
CCAATAGCGTATATTAAAGTTGTTGTGGTTAAAAAGCTCGTAGTTGAACCTTGGGCCTGGCTGGCCGGTCCGCCTCACCGCGTGTACTGGTCCGGCCGGGCCTTTCCCTCTGTGGAACCCCATGCCCTTCACTGGGCGTGGCGGGGAAACAGGACTTTTACTGTGAAAAAATTAGAGTGCTCCAGGCAGGCCTATGCTCGAATACATTAGCATGGAATAATAGAATAGGACGTGTGGTTCTATTTTGTTGGTTTCTAGGACCGCCGTAATGATTAATAGGGACAGTCGGGGGCATCAGTATTCAATTGTCAGAGGTGAAATTCTTGGATTTATTGAAGACTAACTACTGCGAAAGCATTTGCCAAGGATGTTTTCATTAATCAGGAACGAAAGTTAGGGGATCGAAGACGATCAGATACCGTCGTAGTCTTAACCATAAACTATGCCGACTAGGGATCGGACGGTGTTATTTTTTGACCCGTTCGGCACCTTACG
>seq151 [isolate=CN11C VTX00263] [clone=M04428:585:000000000-JR65G:1:2109:11373:17423] [lat-lon=40.016667 N 4.233333 W] [collection-date=Nov-2020] [environmental-sample=TRUE] [altitude=560m.] [organism=uncultured Glomeromycotina] [country=Spain] [moltype=DNA] [isolation-source=mediterranean shrubland]
CCAATAGCGTATATTAAAGTTGTTGCAGTTAAAAAGCTCGTAGTTGAACTTCGGGGTTTACTCATTGGTCAGGCTTAATTGTCTGTACTGGTGAGCTGAATCTCTACCTTCTGAGGAACTTTCATGCCATTTATTTGGTGTGATGGGAAATCAGAACTGTTACTTTGAAAAAATTAGAGTGTTTAAAGCAGGCTAACGTCTGAATACATTAGCATGGAATAATGAAATAGGACGGACTGATTCTATTTCGTTGGTTTCTAGGATCACCGTAATGATTAATAGGGATAGTTGGGGGCATTAGTATTCAATTGTCAGAGGTGAAATTCTTGGATTTATTGAAGACTAACTACTGCGAAAGCATTTGCCAAGGATGTTTTCATTAATCAAGAACGAAAGTTAGGGGATCGAAGACGATCAGATACCGTCGTAGTCTTAACCATAAACTATGCCGACTAGGGATCGGACGAAGTTAATTTTATAATGACGCGTTCGGCACCTTACG
>seq152 [isolate=CN11C VTX00005] [clone=M04428:585:000000000-JR65G:1:2107:26142:8199] [lat-lon=40.016667 N 4.233333 W] [collection-date=Nov-2020] [environmental-sample=TRUE] [altitude=560m.] [organism=uncultured Glomeromycotina] [country=Spain] [moltype=DNA] [isolation-source=mediterranean shrubland]
CCAATAGCGTATATTAAAGTTGTTGCAGTTAAAAAGCTCGTAGTTGAATTTTAGGCCTGGCCGGGCGGTCCGCTTTGGCGAGTACTGTCCTGTGTCGGGTCCACCTTCTGGTGAACCAGTATGTCCTTTATTGGGTGTGCCGGGGAGCCAGGACCATTACCTTGAAAAAATTAGAGTGTTTAAAGCAGGCATTTGCTTGAATAGATTAGCATGGAATAATAGAATAGGAGGTTGTGGTTCTATTTTGTTGGTTTCTAGGACCACCGTAATGATTAATAGGGATAGTTGGGGGCATTAGTATTCAATTGTCAGAGGTGAAATTCTTGGATTTATTGAAGACTAACTATTGCGAAAGCATTTGCCAAGGATGTTTTCATTAATCAAGAACGAAAGTTAGGGGATCGAAGACGATCAGATACCGTCGTAGTCTTAACCATAAACTATGCCGACTAGGGATCGGGCGACGTTATTTTCATGACTCGCTCGGCGCCTTATG
>seq153 [isolate=CN11C VTX00005] [clone=M04428:585:000000000-JR65G:1:1106:16141:2157] [lat-lon=40.016667 N 4.233333 W] [collection-date=Nov-2020] [environmental-sample=TRUE] [altitude=560m.] [organism=uncultured Glomeromycotina] [country=Spain] [moltype=DNA] [isolation-source=mediterranean shrubland]
CCAATAGCGTATATTAAAGTTGTTGCAGTTAAAAAGCTCGTAGTTGAATTTTCGGCCTGACCGGGCGGTCCGTCTTTGGCGAGTACTGTCCTGTGTCGGGTCCACCTTCTGGTGAACCAGTATGTCCTTTATTGGGTGTGCCGGGGAGCCAGGACCATTACCTTGAAAAAATTAGAGTGTTTAAAGCAGGCATTTGCTTGAATAGATTAGCATGGAATAATAGAATAGGACGTTGTGGTTCTATTTTGTTGGTTTCTAGGACCACCGTAATGATTAATAGGGATAGTTGGGGGCATTAGTATTCAATTGTCAGAGGTGAAATTCTTGGATTTATTGAAGACTAACTATTGCGAAAGCATTTGCCAAGGATGTTTTCATTAATCAAGAACGAAAGTTAGGGGATCGAAGACGATCAGATACCGTCGTAGTCTTAACCATAAACTATGCCGACTAGGAATCGGGCGACGTTCTTTTCATGACTCGCTCGGCGCCTTATG
>seq154 [isolate=CN11C VTX00039] [clone=M04428:585:000000000-JR65G:1:2116:8841:11296] [lat-lon=40.016667 N 4.233333 W] [collection-date=Nov-2020] [environmental-sample=TRUE] [altitude=560m.] [organism=uncultured Glomeromycotina] [country=Spain] [moltype=DNA] [isolation-source=mediterranean shrubland]
CCAATAGCGTATATTAAAGTTGTTGCAGTTAAAAAGCTCGTAGTTGAATTTCGGGGTTCTACCGTTGGTCGGGCAATAGTCTGTACTGGTGTGTGGAATTTCTACCTTCTGGGGAACCATCATGCTATTTATTTAGCGTGGTGGGAAACCAGGACCTTTACCTTGAAAAAATTAGAGTGTTCAAAGCGGGCTTACGTCTGAATACATTAGCATGGAATAATAAAATAGGACGGTGGTCCTGTTTTGTTGGTTTCTGAATCACCGTAATGATTAATAGGGATAGTTGGGGGCATTAGTATTCAATTGTCAGAGGTGAAATTCTTGGATTTATTGAAGACTAACTTCTGCGAAAGCATTTGCCAAGGATGTTTTCATTAATCAAGAACGAAAGTTAGGGGATCGAAGACGATCAGATACCGTCGTAGTCTTAACCATAAACTATGCCGACTAGGGATCGGACGATGTTAATTTTTCTTGACTCGTTCGGCGCCTTACG
>seq155 [isolate=CN11C VTX00039] [clone=M04428:585:000000000-JR65G:1:1114:8197:22520] [lat-lon=40.016667 N 4.233333 W] [collection-date=Nov-2020] [environmental-sample=TRUE] [altitude=560m.] [organism=uncultured Glomeromycotina] [country=Spain] [moltype=DNA] [isolation-source=mediterranean shrubland]
CCAATAGCGTATATTAAAGTTGTTGCAGTTAAAAAGCTCGTCGTTGAATTTCGGGGTTCTACCGTTGGTCGGGCAATAGTCTGTACTGGTGTGTGGAATTTCTACCTTCTGGGGAACCATCATGCTATTTATTTAGCGTGGTGGGAAACCAGGACCTTTACCTTGAAAAAATTAGAGTGTTCAAAGCGGGCTTACGTCTGAATACATTAGCATGGAATAATAAAATAGGACGGTGGTCCTGTTTTGTTGGTTTCTGAATCACCGTAATGATTAATAGGGATAGTTGGGGGCATTAGTATTCAATTGTCAGAGGTGAAATTCTTGGATTTATTGAAGACTAACTTCTGCGAAAGCATTTGCCAAGGATGTTTTCATTAATCAAGAACGAAAGTTAGGGGATCGAAGACGATCAGATACCGTCGTAGTCTTAACCATAAACTATGCCGACTAGGGATCGGACGATGTTAATTTTTCTTGACTCGTTCGGCGCCTTACG
>seq156 [isolate=CN11C VTX00056] [clone=M04428:585:000000000-JR65G:1:2117:19111:17594] [lat-lon=40.016667 N 4.233333 W] [collection-date=Nov-2020] [environmental-sample=TRUE] [altitude=560m.] [organism=uncultured Glomeromycotina] [country=Spain] [moltype=DNA] [isolation-source=mediterranean shrubland]
CCAATAGCGTATATTAAAGTTGTTGCAGTTAAAAAGCTCGTAGTTGAATTTCGGGATTGACGTGATGGTCATGCCTTAAGGGGTATGAACTGTTGCAGTTGATTTCTCACCTTCTGGAGAAACTTGATGTCCTTTATTGGGTGTCTTGCGGATCCAGGACCTTTACCTTGAAAAAATTAGAGTGTTTAAAGCAGGCATTTTTGCTCGAATACATTAGCATGGAATAATAGAATAGGACGGCATGGTTCTATTTTGTTGGTTTCTAGGATCACCGTAATGATTAATAGGGATAGTTGGGGGCATTAGTATTCAATTGTCAGAGGTGAAATTCTTGGATTTATTGAAGACTAACTACTGCGAAAGCATTTGCCAAGGATGTTTTCATTAATCAAGAACGAAAGTTAGGGGATCGAAGACGATCAGATACCGTCGTAGTCTTAACCATAAACTATGCCGACTAGGAATCAGACGATGTTAATTTTTTAATGACTCGTTTGGCACCTTACG
>seq157 [isolate=CN11C VTX00056] [clone=M04428:585:000000000-JR65G:1:1109:16657:7872] [lat-lon=40.016667 N 4.233333 W] [collection-date=Nov-2020] [environmental-sample=TRUE] [altitude=560m.] [organism=uncultured Glomeromycotina] [country=Spain] [moltype=DNA] [isolation-source=mediterranean shrubland]
CCAATAGCGTATATTAAAGTTGTTGCAGTTAAAAAGCTCGTAGTTGAATTTCGGGATTGACGTGATGGTCATGCCTTAAGGGGTATGAACTGTTACTGTTGATTTCTCACCTTCTGGAGAAACTTGATGTCCTTTATTGGGTGTCTTGCGGATCCAGGACCTTTACCTTGAAAAAATTAGAGTGTTTAAAGCAGGCATTTTTGCTCGAATACATTAGCATGGAATAATAGAATAGGACGGCATGGTTCTATTTTGTTGGTTTCTAGGATCACCGTAATGATTAATAGGGATAGTTGGGGGCATTAGTATTCAATTGTCAGAGGTGAAATTCTTGGATTTATTGAAGACTAACTACTGCGAAAGCATTTGCCAAGGATGTTTTCATTAATCAAGAACGAAAGTTAGGGGATCGAAGACGATCAGATACCGTCGTAGTCTTAACCATAAACTATGCCGACTAGGAATCAGACGATGTTAATTTTTTAATGACTCGTTTGGCACCTTACG
>seq158 [isolate=CN11C VTX00009] [clone=M04428:585:000000000-JR65G:1:1115:15462:14835] [lat-lon=40.016667 N 4.233333 W] [collection-date=Nov-2020] [environmental-sample=TRUE] [altitude=560m.] [organism=uncultured Glomeromycotina] [country=Spain] [moltype=DNA] [isolation-source=mediterranean shrubland]
CCAATAGCGTATATTAAAGTTGTTGCAGTTAAAAAGCTCGTAGTTGAATTTTAGGCCTGGCCGGGCGGTCCGTCTTTGGCGAGTACTGTTCTGTGTCGGGTCTTACCTTCTGGTGAACCGGCATGTTCTTTATTGAGTGTACCGGGGAGCCAGGACCATTACCTTGAAAAAATTAGAGTGTTTAAAGCAGGCATTTGCTTGAATAGATTAGCATGGAATAATAGAATAGGACGTTGGTTCTATTTTGTTGGTCTAGGACCACCGTAATGATTAATAGGGATAGTTGGGGGCATTAGTATTCAATTGTCAGAGGTGAAATTCTTGGATTTATTGAAGACTAACTATTGCGAAAGCATTTGCCAAGGATGTTTTCATTAATCAAGAACGAAAGTTAGGGGATCGAAGACGATCAGATACCGTCGTAGTCTTAACCATAAACTATGCCGACTAGGAATCGGGCGACGTTATTTTCATGACTCGCTCGGCGCCTTATG
>seq159 [isolate=CN11C VTX00009] [clone=M04428:585:000000000-JR65G:1:1104:7324:20204] [lat-lon=40.016667 N 4.233333 W] [collection-date=Nov-2020] [environmental-sample=TRUE] [altitude=560m.] [organism=uncultured Glomeromycotina] [country=Spain] [moltype=DNA] [isolation-source=mediterranean shrubland]
CCAATAGCGTATATTAAAGTTGTTGCAGTTAAAAAGCTCGTAGTTGAATTTTAGGCCTGGCCGGGCGGTCCGTCTTTGGCGAGTACTGTTCTGTGTCGGGTCTTACCTTCTGGTGAACCGGCATGTTCTTTATTGAGTGTACCGGGGAGCCAGGACCATTACCTTGAAAAAATTAGAGTGTTTAAAGCAGGCATTTGCTTGAATAGATTAGCATGGAATAATAGAATAGGACGTTGGTTCTATTTTGTTGGTCTAGGACCACCGTAATGATTAATAGGGATAGTTGGGGGCATTAGTATTCAATTGTCAGAGGTGAAATTCTTGGATTTATTGAAGACTAACTATTGCGAAAGCATTTGCCAAGGATGTTTTCATTAATCAAGAACGAAAGTTAGGGGATCGAAGACGATCAGATACCGTCGTAGTCTTAACCATAAACTATGCCGACTAGGAATCGGGCGACGTTATTTTCATGACTCGCTCGGCGCCTTATG
>seq160 [isolate=CN11C VTX00108] [clone=M04428:585:000000000-JR65G:1:1112:12113:4629] [lat-lon=40.016667 N 4.233333 W] [collection-date=Nov-2020] [environmental-sample=TRUE] [altitude=560m.] [organism=uncultured Glomeromycotina] [country=Spain] [moltype=DNA] [isolation-source=mediterranean shrubland]
CCAATAGCGTATATTAAAGTTGTTGCAGTTAAAAAGCTCGTAGTTGAATTTCGGGGTCAGTAGGTTGGTCGTGCCACCGGTACGTACTGGTCTCACTGATTCCTCCTTCCTGATGAGCTGTAATGCCATTAATTTGGTGTTGCAGGGAATCTGGACTGTTACTTTGAAAAAATTAGAGTGTTTAAAGCAGGCTAACGCTTGAATACATTAGCATGGAATAATGAAATAGGACGTTCGATCCTATTTTGTTGGTTTCTAGGATTGACGTAATGATTAATAGGGATAGTTGGGGGCATTAGTATTCAATTGTCAGAGGTGAAATTCTTGGATTTATTGAAGACTAACTACTGCGAAAGCATTTGCCAAGGATGTTTTCATTAATCAAGAACGAAAGTTAGGGGATCGAAGACGATCAGATACCGTCGTAGTCTTAACCATAAACTATGCCGACTAGGGATCGGATGATGTTAATTTTTTAATGACTCATTCGGCGCCTTACG
>seq161 [isolate=CN11C VTX00108] [clone=M04428:585:000000000-JR65G:1:2118:23195:9222] [lat-lon=40.016667 N 4.233333 W] [collection-date=Nov-2020] [environmental-sample=TRUE] [altitude=560m.] [organism=uncultured Glomeromycotina] [country=Spain] [moltype=DNA] [isolation-source=mediterranean shrubland]
CCAATAGCGTATATTAAAGTTGTTGCAGTTAAAAAGCTCGTAGTTGAATTTCGGGGTCAGTAGGTTGGTCGTGCCACCGGTACGTACTGGTCTCACTGATTCCTCCTTCCTGATGAGCTGTAATGCCATTAATTTGGTGTTGCAGGGAATCTGGACTGTTACTTTGAAAAAATTAGAGTGTTTAAAGCAGGCTAACGCTTGAATACATTAGCATGGAATAATGAAATAGGACGTTCGATCCTATTTTGTTGGTTTCTAGGATTGACGTAATGATTAATAGGGATAGTTGGGGGCATTAGTATTCAATTGTCAGAGGTGAAATTCTTGGATTTATTGAAGACTAACTACTGCGAAAGCATTTGCCAAGGATGTTTTCATTAATCAAGAACGAAAGTTAGGGGATCGAAGACGATCAGATACCGTCGTAGTCTTAACCATAAACTATGCCGACTAGGGATCGGATGATGTTAATTTTTTAATGACTCATTCGGCGCCTTACG
>seq162 [isolate=CN11C VTX00143] [clone=M04428:585:000000000-JR65G:1:1109:12099:20316] [lat-lon=40.016667 N 4.233333 W] [collection-date=Nov-2020] [environmental-sample=TRUE] [altitude=560m.] [organism=uncultured Glomeromycotina] [country=Spain] [moltype=DNA] [isolation-source=mediterranean shrubland]
CCAATAGCGTATATTAAAGTTGTTGCAGTTAAAAAGCTCGTAGTTGAATTTCGGGATCAGATTGTCGGTCGTGCCTCGGTACGCACTGGCATTATTGGTTCCTACCTTCTGAAGAACCGCGATGTCATTAATTTGGTGTCGTGGGGAATCAGGACTGTTACTTTGAAAAAATTAGAGTGTTTAAAGCAGGCGCACGCTTGAATACATTAGCATGGAATAATGAAATAGGACGTTTGATTCTATTTTGTTGGTTTCTAGGATCGACGTAATGATTAATAGGGATAGTTGGGGGCATTAGTATTCAATTGTCAGAGGTGAAATTCTTGGATTTATTGAAGACTAACTACTGCGAAAGCATTTGCCAAGGATGTTTTCATTAATCAAGAACGAAAGTTAGGGGATCGAAGACGATCAGATACCGTCGTAGTCTTAACCATAAACTATGCCGACTAGGGATCGGATGATGTTAATTTTTTAATGACTCATTCGGCGCCTTACG
>seq163 [isolate=CN11C VTX00199] [clone=M04428:585:000000000-JR65G:1:1103:27102:9930] [lat-lon=40.016667 N 4.233333 W] [collection-date=Nov-2020] [environmental-sample=TRUE] [altitude=560m.] [organism=uncultured Glomeromycotina] [country=Spain] [moltype=DNA] [isolation-source=mediterranean shrubland]
CCAATAGCGTATATTAAAGTTGTTGCAGTTAAAAAGCTCGTAGTTGAATTTCGGGATCAATATATCGGTCGTGCCATCGGTACGTACTGGTATCATTGGTTTCTCCTTTCTGACGAACCATGATGTCATTAATTTGGTGTCATGGGAAGTTAGGACTGTTACTTTGAAAAAATTAGAGTGTTTAAGCAGGCTTTAGCTTGAATACATTAGCATGGAATAATGAAATAGGACGTTCGAACCTATTTTGTTGGTTTCTAGGATCAACGTAATGATTAATAGGGATAGTTGGGGGCATTAGTATTCAATTGTCAGAGGTGAAATTATTGGAGTTATTGAAGACTAACTACTGCGAAAGCATTGGACAAGGATGTTTTCATTAATCAAGAACGAAAGTTAGGGGATCGAAGAAGATAAGATACCGTCGTAGTTTTAACCATAAACTATGCCGACTAGGGATCAGAGGATGTTAATTTTTTAATGACTCATTCGGCGCCTTACG
>seq164 [isolate=CN11C VTX00395] [clone=M04428:585:000000000-JR65G:1:1103:17450:9307] [lat-lon=40.016667 N 4.233333 W] [collection-date=Nov-2020] [environmental-sample=TRUE] [altitude=560m.] [organism=uncultured Glomeromycotina] [country=Spain] [moltype=DNA] [isolation-source=mediterranean shrubland]
CCAATAGCGTATATTAAAGTTGTTGCAGTTAAAAAGCTCGTAGTTGAATTTCGGGACCAATATGTCGGTCGTGCCTCGGTACGTACTGGCATCGTTGGTTTCTCCCTTCTGACGAACTATGATGTCATTAATTTGGTGTCATGGGGAATCAGGACTGTTACTTTGAAAAAATTAGAGTGTTTAAAGCAGGCTCACGCTTGAATACATTAGCATGGAATAATGAAATAGGACGTTTGATTCTATTTTGTTGGTTTCTAGGATTGACGTAATGATTAATAGGGATAGTTGGGGGCATTAGTATTCAATTGTCAGAGGTGAAATTCTTGGATTTATTGAAGACTAACTACTGCGAAAGCATTTGCCAAGGATGTTTTCATTAATCAAGAACGAAAGTTAGGGGATCGAAGACGATCAGATACCGTCGTAGTCTTAACCATAAACTATGCCGACTAGGGATCGGATGATGTTAATTTTTTAATGACTCATTCGGCGCCTTACG
>seq165 [isolate=CN12A VTX00306] [clone=M04428:585:000000000-JR65G:1:1101:24490:7512] [lat-lon=40.016667 N 4.233333 W] [collection-date=Nov-2020] [environmental-sample=TRUE] [altitude=560m.] [organism=uncultured Glomeromycotina] [country=Spain] [moltype=DNA] [isolation-source=mediterranean shrubland]
CCAATAGCGTATATTAAAGTTGTTGCAGTTAAAAAGCTCGTAGTTGAACTTCGGGGTCTACCCATTGGTCAGGCTTAATTGTCTGCACTGGTGAGATGGATCTCTACCTTCTGAGGAACTTTCATGCCATTTATTTGGTGTGATGGGAAATCAGGACTGTTACTTTGAAAAAATTAGAGTGTTTAAAGCAGACTATCGTCTGAATACATTAGCATGGAATAATGAAATAGGACGGACTGATTCTATTTCGTTGGTTTCTAGGATCACCGTAATGATTAATAGGGATAGTTGGGGGCATTAGTATTCAATTGTCAGAGGTGAAATTCTTGGATTTATTGAAGACTAACTACTGCGAAAGCATTTGCCAAGGATGTTTTCATTAATCAAGAACGAAAGTTAGGGGATCGAAGACGATCAGATACCGTCGTAGTCTTAACCATAAACTATGCCGACTAGGGATCGGACGAAGTTAATTTTATAATGACGCGTTCGGCACCTTACG
>seq166 [isolate=CN12A VTX00306] [clone=M04428:585:000000000-JR65G:1:1110:28978:11357] [lat-lon=40.016667 N 4.233333 W] [collection-date=Nov-2020] [environmental-sample=TRUE] [altitude=560m.] [organism=uncultured Glomeromycotina] [country=Spain] [moltype=DNA] [isolation-source=mediterranean shrubland]
CCAATAGCGTATATTAAAGTTGTTGCAGTTAAAAAGCTCGTAGTTGAACTTCGGGGTCTACCCATTGGTCAGGCTTAATTGTCTGCACTGGTGAGATGGATCTCTACCTTCTGAGGAACTTTCATGCCATTTATTTGGTGTGATGGGAAATCAGGACTGTTACTTTGAAAAAATTAGAGTGTTTAAAGCAGACTATCGTCTGAATACATTAGCATGGAATAATGAAATAGGACGGACTGATTCTATTTCGTTGGTTTCTAGGATCACCGTAATGATTAATAGGGATAGTTGGGGGCATTAGTATTCAATTGTCAGAGGTGAAATTCTTGGATTTATTGAAGACTAACTACTGCGAAAGCATTTGCCAAGGATGTTTTCATTAATCAAGAACGAAAGTTAGGGGATCGAAGACGATCAGATACCGTCGTAGTCTTAACCATAAACTATGCCGACTAGGGATCGGACGAAGTTAATTTTATAATGACGCGTTCGGCACCTTACG
>seq167 [isolate=CN12A VTX00402] [clone=M04428:585:000000000-JR65G:1:1101:21525:17498] [lat-lon=40.016667 N 4.233333 W] [collection-date=Nov-2020] [environmental-sample=TRUE] [altitude=560m.] [organism=uncultured Glomeromycotina] [country=Spain] [moltype=DNA] [isolation-source=mediterranean shrubland]
CCAATAGCGTATATTAGTGTTGTTGCGGTTAAAAAGCTCGTAGTTGAATTTCGGGATTGGGATATATCGGTCATGCCTTTAGGGACATGAATCGGTGTGTGATCAATTCTCACCTTCTGGTGAATTGGGATGCTCTTGGGTGTTTCGATGAACTAGGACATTTACTTTGAAAAAATTAGAGTGTTTAAAGCGGGCATTTTTGCTTGAATACATTAGCATGGAATAATAAAATAGGACGATGGTTCTATTTTGTTGGTTTTAGGACCACGTAATGATTAATAGGGATAGTTGGGGGCATTAGTATTCAATTGTCAGAGGTGAAATTCTTGGATTTATTGAGGACTAACTACTGCGAAAGCATTTGCCAAGGATGTTTTCATTAATCAAGAACGAAAGTTAGGGAATCGAAGACGATTTATGCACGTCGTAGTCTTAACCATAAACTATGCCGACTAGGAATCAGACAAAGTTAATTTTTTAACGACTTGTTTGGTACCTTACG
>seq168 [isolate=CN12A VTX00402] [clone=M04428:585:000000000-JR65G:1:1116:19372:18796] [lat-lon=40.016667 N 4.233333 W] [collection-date=Nov-2020] [environmental-sample=TRUE] [altitude=560m.] [organism=uncultured Glomeromycotina] [country=Spain] [moltype=DNA] [isolation-source=mediterranean shrubland]
CCAATAGCGTATATTAGTGTTGTTGCGGTTAAAAAGCTCGTAGTTGAATTTCGGGATTGGGATATATCGGTCATGCCTTTAGGGACATGAATCGGTGTGTGATCAATTCTCACCTTCTGGTGAATTGGGATGCTCTTGGGTGTTTCGATGAACTAGGACATTTACTTTGAAAAAATTAGAGTGTTTAAAGCGGGCATTTTTGCTTGAATACATTAGCATGGAATAATAAAATAGGACGATGGTTCTATTTTGTTGGTTTTAGGACCACGTAATGATTAATAGGGATAGTTGGGGGCATTAGTATTCAATTGTCAGAGGTGAAATTCTTGGATTTATTGAGGACTAACTACTGCGAAAGCATTTGCCAAGGATGTTTTCATTAATCAAGAACGAAAGTTAGGGGATCGAAGACGATTTATGCACGTCGTAGTCTTAACCATAAACTATGCCGACTAGGAATCAGACAAAGTTAATTTTTTAACGACTTGTTTGGTACCTTACG
>seq169 [isolate=CN12A VTX00065] [clone=M04428:585:000000000-JR65G:1:1102:12816:22696] [lat-lon=40.016667 N 4.233333 W] [collection-date=Nov-2020] [environmental-sample=TRUE] [altitude=560m.] [organism=uncultured Glomeromycotina] [country=Spain] [moltype=DNA] [isolation-source=mediterranean shrubland]
CCAATAGCGTATATTAAAGTTGTTGCAGTTAAAAAGCTCGTAGTTGAATTTCGGGATCAATGTTTCGGTCATGCCGTTGGTATGTACTGATATTATTGGTTTCTCACCTTCTAAAGAACCGTAATGCCATTAATTTGGTGTCACGGGGAATTAGGACTGTTACCTTGAAAAAATTAGAGTGTTTAAAGCAGGCTCACGCTTGAATACATTAGCATGGAATAATGAAATAGGACATCCGATTCTATTTTGTTGGTTTCTAGGATCGATGTAATGATTAATAGGGATAGTTGGGGGCATTAGTATTCAATTGTCAGAGGTGAAATTCTTGGATTTATTGAAGACTAACTACTGCGAAAGCATTTGCCAAGGATGTTTTCATTAATCAAGAACGAAAGTTAGGGGATCGAAGACGATCAGATACCGTCGTAGTCTTAACCATAAACTATGCCGACTAGGGATCGGATGATGTTAATTTTTTAATGACTCATTCGGCGCCTTACG
>seq170 [isolate=CN12A VTX00065] [clone=M04428:585:000000000-JR65G:1:2115:3831:9553] [lat-lon=40.016667 N 4.233333 W] [collection-date=Nov-2020] [environmental-sample=TRUE] [altitude=560m.] [organism=uncultured Glomeromycotina] [country=Spain] [moltype=DNA] [isolation-source=mediterranean shrubland]
CCAATAGCGTATATTAAAGTTGTTGCAGTTAAAAAGCTCGTAGTTGAATTTCGGGATCAATGTTTCGGTCATGCCGTTGGTATGTACTGATATTATTGGTTTCTCACCTTCTAAAGAACCGTAATGCCATTAATTTGGTGTCACGGGGAATTAGGACTGTTACCTTGAAAAAATTAGAGTGTTTAAAGCAGGCTCACGCTTGAATACATTAGCATGGAATAATGAAATAGGACATCCGATTCTATTTTGTTGGTTTCTAGGATCGATGTAATGATTAATAGGGATAGTTGGGGGCATTAGTATTCAATTGTCAGAGGTGAAATTCTTGGATTTATTGAAGACTAACTACTGCGAAAGCATTTGCCAAGGATGTTTTCATTAATCAAGAACGAAAGTTAGGGGATCGAAGACGATCAGATACCGTCGTAGTCTTAACCATAAACTATGCCGACTAGGGATCGGATGATGTTAATTTTTTAATGACTCATTCGGCGCCTTACG
>seq171 [isolate=CN12A VTX00193] [clone=M04428:585:000000000-JR65G:1:2114:17220:16234] [lat-lon=40.016667 N 4.233333 W] [collection-date=Nov-2020] [environmental-sample=TRUE] [altitude=560m.] [organism=uncultured Glomeromycotina] [country=Spain] [moltype=DNA] [isolation-source=mediterranean shrubland]
CCAATAGCGTATATTAAAGTTGTTGCAGTTAAAAAGCTCGTAGTTGAATTTCGGGATTGACACATCGGTCGTGCCTTAAGGGGTATGAACTGGTGTAGTCAATTTCTCACCTTCTGGAGAACCGCGATGCCCTTAATTGGGTGTCGCGGGGAACCAGGACCTTTACTTTGAAAAAATTAGAGTGTTTAAAGCAGGCATTTTGCTTGAATACATTAGCATGGAATAATAAAATAGGACGGCATGATTCTATTTTGTTGGTTTCTAGGATCACCGTAATGATTAATAGGGATAGTTGGGGGCATTAGTATTCAATTGTCAGAGGTGAAATTCTTGGATTTATTGAAGACTAACTACTGCGAAAGCATTTGCCAAGGATGTTTTCATTAATCAAGAACGAAAGTTAGGGGATCGAAGACGATCAGATACCGTCGTAGTCTTAACCATAAACTATGCCGACTAGGAATCAGACGATGTTAATTTTTTAATGACTCGTTTGGCACCTTACG
>seq172 [isolate=CN12A VTX00193] [clone=M04428:585:000000000-JR65G:1:2102:20380:10905] [lat-lon=40.016667 N 4.233333 W] [collection-date=Nov-2020] [environmental-sample=TRUE] [altitude=560m.] [organism=uncultured Glomeromycotina] [country=Spain] [moltype=DNA] [isolation-source=mediterranean shrubland]
CCAATAGCGTATATTAAAGTTGTTGCAGTTAAAAAGCTCGTAGTTGAATTTCGGGATTGACACATCGGTCGTGCCTTAAGGGGTATGAACTGGTGTAGTCAATTTCTCACCTTCTGGAGAACCGCGATGCCCTTAATTGGGTGTCGCGGGGAACCAGGACCTTTACTTTGAAAAAATTAGAGTGTTTAAAGCAGGCATTTTGCTTGAATACATTAGCATGGAATAATAAAATAGGACGGCATGATTCTATTTTGTTGGTTTCTAGGATCACCGTAATGATTAATAGGGATAGTTGGGGGCATTAGTATTCAATTGTCAGAGGTGAAATTCTTGGATTTATTGAAGACTAACTACTGCGAAAGCATTTGCCAAGGATGTTTTCATTAATCAAGAACGAAAGTTAGGGGATCGAAGACGATCAGATACCGTCGTAGTCTTAACCATAAACTATGCCGACTAGGAATCAGACGATGTTAATTTTTTAATGACTCGTTTGGCACCTTACG
>seq173 [isolate=CN12A VTX00225] [clone=M04428:585:000000000-JR65G:1:2115:4732:6693] [lat-lon=40.016667 N 4.233333 W] [collection-date=Nov-2020] [environmental-sample=TRUE] [altitude=560m.] [organism=uncultured Glomeromycotina] [country=Spain] [moltype=DNA] [isolation-source=mediterranean shrubland]
CCAATAGCGTATATTAAAGTTGTTGCAGTTAAAAAGCTCGTAGTTGAATTTCGGGATTGACGTGACGGTCGTGCCTTACGGGGTATGAACTGTCGCCGTTGATTTCTCACCTTCTGGAGAAACTCGATGCCCTTTATTGGTTGTCTTGCGGATCCAGGACCTTTACCTTGAAAAAATTAGAGTTTTTAAAGCATGCATTTTTGCTCGAATACATTAGCATGGAATAATAGAATAGGACGGCTTGGTTCTATTTTGTTGGTTTCTAGGATCACCGTAATGATTAATAGGGATAGTTGGGGGCATTAGTATTCAATTGTCAGAGGTGAAATTCTTGGATTTATTGAAGACTAACTACTGCGAAAGCATTTGCCAAGGATGTTTTCATTAATCAAGAAAGAAAGTTAGGGGATCGAAGACGATCAGATACCGTCGTAGTCTTAACCATAAACTATGCCGACTAGGAATCAGACGATGTTAATTTTTTAATGACTCGTTTGGCACCTTACG
>seq174 [isolate=CN12A VTX00225] [clone=M04428:585:000000000-JR65G:1:2118:12452:24672] [lat-lon=40.016667 N 4.233333 W] [collection-date=Nov-2020] [environmental-sample=TRUE] [altitude=560m.] [organism=uncultured Glomeromycotina] [country=Spain] [moltype=DNA] [isolation-source=mediterranean shrubland]
CCAATAGCGTATATTAAAGTTGTTGCAGTTAAAAAGCTCGTAGTTGAATTTCGGGATTGACGTGACGGTCGTGCCTTAAGGGGTATGAACTGTCGCCGTTGATTTCTCACCTTCTGGAGAAACTCGATGCACTTTATTGGGTGTCTTGCGGATACAGGACCTTTACCTTGAAAAAATTAGAGTGTTTAAAGCAGGCATTTTTGCTCGAATACATTAGCATGGAATAATAAAATAGGACGGCTTGGTTCTATTTTGTTGGTTTCTAGGATCACCGTAATGATTAATAGGGATAGTTGGGGGCATTAGTATTCAATTGTCAGAGGTGAAATTCTTGGATTTATTGAAGACTAACTACTGCGAAAGCATTTGCCAAGGATGTTTTCATTAATCAAGAACGAAAGTTAGGGGATCGAAGACGATCAGATACCGTCGTAGTCTTAACCATAAACTATGCCTACTAGGAATCAGACGATGTTAATTTTTTAATGACTCGTTTGGCACCTTACG
>seq175 [isolate=CN12A VTX00009] [clone=M04428:585:000000000-JR65G:1:2113:19628:20928] [lat-lon=40.016667 N 4.233333 W] [collection-date=Nov-2020] [environmental-sample=TRUE] [altitude=560m.] [organism=uncultured Glomeromycotina] [country=Spain] [moltype=DNA] [isolation-source=mediterranean shrubland]
CCAATAGCGTATATTAAAGTTGTTGCAGTTAAAAAGCTCGTAGTTGAATTTTAGGCCTGGCCGGGCGGTCCGTCTTTGGCGAGTACTGTTCTGTGTCGGGTCTTACCTTCTGGTGAACCGGCATGTTCTTTATTGAGTGTACCGGGGAGCCAGGACCATTACCTTGAAAAAATTAGAGTGTTTAAAGCAGGCATTTGCTTGAATAGATTAGCATGGAATAATAGAATAGGACGTTGGTTCTATTTTGTTGGTCTAGGACCACCGTAATGATTAATAGGGATAGTTGGGGGCATTAGTATTCAATTGTCAGAGGTGAAATTCTTGGATTTATTGAAGACTAACTATTGCGAAAGCATTTGCCAAGGATGTTTTCATTAATCAAGAACGAAAGTTAGGGGATCGAAGACGATCAGATACCGTCGTAGTCTTAACCATAAACTATGCCGACTAGGAATCGGGCGACGTTATTTTCATGACTCGCTCGGCGCCTTATG
>seq176 [isolate=CN12A VTX00009] [clone=M04428:585:000000000-JR65G:1:2113:16510:18834] [lat-lon=40.016667 N 4.233333 W] [collection-date=Nov-2020] [environmental-sample=TRUE] [altitude=560m.] [organism=uncultured Glomeromycotina] [country=Spain] [moltype=DNA] [isolation-source=mediterranean shrubland]
CCAATAGCGTATATTAAAGTTGTTGCAGTTAAAAAGCTCGTAGTTGAATTTTAGGCCTGGCCGGGCGGTCCGTCTTTGGCGAGTACTGTTCTGTGTCGGGTCTTACCTTCTGGTGAACCGGCATGTTCTTTATTGAGTGTACCGGGGAGCCAGGACCATTACCTTGAAAAAATTAGAGTGTTTAAAGCAGGCATTTGCTTGAATAGATTAGCATGGAATAATAGAATAGGACGTTGGTTCTATTTTGTTGGTCTAGGACCACCGTAATGATTAATAGGGATAGTTGGGGGCATTAGTATTCAATTGTCAGAGGTGAAATTCTTGGATTTATTGAAGACTAACTATTGCGAAAGCATTTGCCAAGGATGTTTTCATTAATCAAGAACGAAAGTTAGGGGATCGAAGACGATCAGATACCGTCGTAGTCTTAACCATAAACTATGCCGACTAGGAATCGGGCGACGTTATTTTCATGACTCGCTCGGCGCCTTATG
>seq177 [isolate=CN12A VTX00245] [clone=M04428:585:000000000-JR65G:1:2111:5540:14174] [lat-lon=40.016667 N 4.233333 W] [collection-date=Nov-2020] [environmental-sample=TRUE] [altitude=560m.] [organism=uncultured Glomeromycotina] [country=Spain] [moltype=DNA] [isolation-source=mediterranean shrubland]
CCAATAGCGTATATTAAAGTTGTTGCAGTTAAAAAGCTCGTAGTTGAATTTTGGATTCTTCCAATTGGTCCATCTTTTAGATGAGTACTGGTTGTGTGGGGTCTATCCGCCTGGTGATACGTAATGTCCTTTATTGGATGTTGCGGGTAGTCAGGACCTTTACCTTGAAAAAATTAGAGTGTTTAAAGCAGGCTTATGCCGGAATACATTAGCATGGAATAATAGAATAGGACGAAGTTGTTTTATTTTGTTGGTTTCTAGGACAACCGTAATGATTAATAGGGATAGTTGGGGGCATTAGTATTCAATTGTCAGAGGTGAAATTCTTGGATTTATTGAAGACTAACTACTGCGAAAGCATTTGCCAAGGATGTTTTCATTAATCAAGAACGAAAGTTAGGGGATCGAAGACGATCAGATACCGTCGTAGTCTTAACCATAAACTATGCCGACTAGGGATCGGGCGATGTTGTTTCCATGACTCGCTCGGCACCTTATG
>seq178 [isolate=CN12A VTX00245] [clone=M04428:585:000000000-JR65G:1:1116:9998:11612] [lat-lon=40.016667 N 4.233333 W] [collection-date=Nov-2020] [environmental-sample=TRUE] [altitude=560m.] [organism=uncultured Glomeromycotina] [country=Spain] [moltype=DNA] [isolation-source=mediterranean shrubland]
CCAATAGCGTATATTAAAGTTGTTGCAGTTAAAAAGCTCGTAGTTGAATTTTGGATTCTTCCAATTGGTCCATCTTTTAGATGAGTACTGGTTGTGTGGGGTCTATCCGCCTGGTGATACGTAATGTCCTTTATTGGGTGTTACGGGTAGTCAGGACCTTTACCTTGAAAAAATTAGAGTGTTTAAAGCAGGCTTATGCCGGAATACATTAGCATGGAATAATAGAATAGGACGAAGTTGTTTTATTTTGTTGGTTTCTAGGACAACCGTAATGATTAATAGGGATAGTTGGGGGCATTAGTATTCAATTGTCAGAGGTGAAATTCTTGGATTTATTGAAGACTAACTACTGCGAAAGCATTTGCCAAGGATGTTTTCATTAATCAAGAACGAAAGTTAGGGGATCGAAGACGATCAGATACCGTCGTAGTCTTAACCATAAACTATGCCGACTAGGGATCGGGCGATGTTGTTTCCATGACTCGCTCGGCACCTTATG
>seq179 [isolate=CN12A VTX00060] [clone=M04428:585:000000000-JR65G:1:2108:19893:6676] [lat-lon=40.016667 N 4.233333 W] [collection-date=Nov-2020] [environmental-sample=TRUE] [altitude=560m.] [organism=uncultured Glomeromycotina] [country=Spain] [moltype=DNA] [isolation-source=mediterranean shrubland]
CCAATAGCGTATATTAAAGTTGTTGCAGTTAAAAAGCTCGTAGTTGAACTTCGGGGTTTACTCATTGGTCAGGCTTAATTGTCTGTACTGGTGAGCTGAATCTCTACCTTCTGAGGAACTTTCATGCCATTTATTTGGTGTGATGGGAAATCAGGACTGTTACTTTGAAAAAATTAGAGTGTTTAAAGCAGGCTAACGTCTGAATACATTAGCATGGAATAATGAAATAGGACGGACTGATTCTATTTCGTTGGTTTCTAGGATCACCGTAACGATTAATAGGGATAGTTGGGGGCATTAGTATTCAATTGTCAGAGGTGAAATTCTTGGATTTATTGAAGACTGACTACTGCGAAAGCATTTGCCAAGGATGTTTTCATTAATCAAGAACGAAAGTTAGGGGATCGAAGACGATCAGATACCGTCGTAGTCTTAACCATAAACTATGCCGACTAGGGATCGGACGAAGTTAATTTTATAATGACGCGTTCGGCACCTTACG
>seq180 [isolate=CN12A VTX00060] [clone=M04428:585:000000000-JR65G:1:1104:5254:4089] [lat-lon=40.016667 N 4.233333 W] [collection-date=Nov-2020] [environmental-sample=TRUE] [altitude=560m.] [organism=uncultured Glomeromycotina] [country=Spain] [moltype=DNA] [isolation-source=mediterranean shrubland]
CCAATAGCGTATATTAAAGTTGTTGCAGTTAAAAAGCTCGTAGTTGAACTTCGGGGTTTACTCATTGGTCAGGCTTAATTGTCTGTACTGGTGAGATGAATCTCTACCTTCTGAGGAACTTTCATGCCATTTATTTGGTGTGATGGGAAATCAGGACTGTTACTTTGAAAAAATTAGAGTGTTTAAAGCAGGCTAACGTCTGAATACATTAGCATGGAATAATGAAATAGGACGGACTGATTCTATTTCGTTGGTTTCTAGGATCACCGTAATGATTAATAGGGATAGTTGGGGGCATTAGTATTCAATTGTCAGAGGTGAAATTCTTGGATTTATTGAAGACTGACTACTGCGAAAGCATTTGCCAAGGATGTTTTCATTAATCAAGAACGAAAGTTAGGGGATCGAAGACGATCAGATACCGTCGTAGTCTTAACCATAAACTATGCCGACTAGGGATCGGGCGAAGTTAATTTTATAATGACGCGTTCGGCACCTTACG
>seq181 [isolate=CN12A VTX00056] [clone=M04428:585:000000000-JR65G:1:2107:20451:6804] [lat-lon=40.016667 N 4.233333 W] [collection-date=Nov-2020] [environmental-sample=TRUE] [altitude=560m.] [organism=uncultured Glomeromycotina] [country=Spain] [moltype=DNA] [isolation-source=mediterranean shrubland]
CCAATAGCGTATATTAAAGTTGTTGCAGTTAAAAAGCTCGTAGTTGAATTTCGGGATTGACGTGATGGTCATGCCTTAAGGGGTATGAACTGTTACTGTTGATTTCTCACCTTCTGGAGAAACTTGATGTCCTTTATTGGGTGTCTTGCGGATCCAGGACCTTTACCTTGAAAAAATTAGAGTGTTTAAAGCAGGCATTTTTGCTCGAATACATTAGCATGGAATAATAGAATAGGACGGCATGGTTCTATTTTGTTGGTTTCTAGGATCACCGTAATGATTAATAGGGATAGTTGGGGGCATTAGTATTCAATTGTCAGAGGTGAAATTCTTGGATTTATTGAAGACTAACTACTGCGAAAGCATTTGCCAAGGATGTTTTCATTAATCAAGAACGAAAGTTAGGGGATCGAAGACGATCAGATACCGTCGTAGTCTTAACCATAAACTATGCCGACTAGGAATCAGACGATGTTAATTTTTTAATGACTCGTTTGGCACCTTACG
>seq182 [isolate=CN12A VTX00056] [clone=M04428:585:000000000-JR65G:1:1114:7081:18549] [lat-lon=40.016667 N 4.233333 W] [collection-date=Nov-2020] [environmental-sample=TRUE] [altitude=560m.] [organism=uncultured Glomeromycotina] [country=Spain] [moltype=DNA] [isolation-source=mediterranean shrubland]
CCAATAGCGTATATTAAAGTTGTTGCAGTTAAAAAGCTCGTAGTTGAATTTCGGGATTGACGTGATGGTCATGCCTTAAGGGGTATGAACTGTTACTGTTGATTTCTCACCTTCTGGAGAAACTTGATGTCCTTTATTGGGTGTCTTGCGGATCCAGGACCTTTACCTTGAAAAAATTAGAGTGTTTAAAGCAGGCATTTTTGCTCGAATACATTAGCATGGAATAATAGAATAGGACGGCATGGTTCTATTTTGTTGGTTTCTAGGATCACCGTAATGATTAATAGGGATAGTTGGGGGCATTAGTATTCAATTGTCAGAGGTGAAATTCTTGGATTTATTGAAGACTAACTACTGCGAAAGCATTTGCCAAGGATGTTTTCATTAATCAAGAACGAAAGTTAGGGGATCGAAGACGATCAGATACCGTCGTAGTCTTAACCATAAACTATGCCGACTAGGAATCAGACGATGTTAATTTTTTAATGACTCGTTTGGCACCTTACG
>seq183 [isolate=CN12A VTX00444] [clone=M04428:585:000000000-JR65G:1:2106:10343:14475] [lat-lon=40.016667 N 4.233333 W] [collection-date=Nov-2020] [environmental-sample=TRUE] [altitude=560m.] [organism=uncultured Glomeromycotina] [country=Spain] [moltype=DNA] [isolation-source=mediterranean shrubland]
CCAATAGCGTATATTAAAGTTGTTGTGGTTAAAAAGCTCGTAGTTGAACCTTGGGCCTGGCTGGCCGGTCCGCCTCACCGCGTGTACTGGTCCGGCCGGGCCTTTCCCTCTGTGGAACCCCATGCCCTTCACTGGGTGTGGCGGGGAAACAGGACTTTTACTGTGAAAAAATTAGAGTGCTCCAGGCAGGCCTATGCTCGAATACATTAGCATGGAATAATAGAATAGGACGTGTGGTTCTATTTTGTTGGTTTCTAGGACCGCCGTAATGATTAATAGGGACAGTCGGGGGCATCAGTATTCAATTGTCAGAGGTGAAATTCTTGGATTTATTGAAGACTAACTACTGCGAAAGCATTTGCCAAGGATGTTTTCATTAATCAGGAACGAAAGTTAGGGGATCGAAGACGATCAGATACCGTCGTAGTCTTAACCATAAACTATGCCGACTAGGGATCGGACGGTGTTATTTTTTGACCCGTTCGGCACCTTACG
>seq184 [isolate=CN12A VTX00444] [clone=M04428:585:000000000-JR65G:1:2105:9214:12591] [lat-lon=40.016667 N 4.233333 W] [collection-date=Nov-2020] [environmental-sample=TRUE] [altitude=560m.] [organism=uncultured Glomeromycotina] [country=Spain] [moltype=DNA] [isolation-source=mediterranean shrubland]
CCAATAGCGTATATTAAAGTTGTTGTGGTTAAAAAGCTCGTAGTTGAACCTTGGGCCTGGCTGGCCGGTCCGCCTCACCGCGTGTACTGGTCCGGCCGGGCCTTTCCCTCTGTGGAACCCCATGCCCTTCACTGGGTGTGGCGGGGAAACAGGACTTTTACTGTGAAAAAATTAGAGTGCTCCAGGCAGGCCTATGCTCGAATACATTAGCATGGAATAATAGAATAGGACGTGTGGTTCTATTTTGTTGGTTTCTAGGACCGCCGTAATGATTAATAGGGACAGTCGGGGGCATCAGTATTCAATTGTCAGAGGTGAAATTCTTGGATTTATTGAAGACTAACTACTGCGAAAGCATTTGCCAAGGATGTTTTCATTAATCAGGAACGAAAGTTAGGGGATCGAAGACGATCAGATACCGTCGTAGTCTTAACCATAAACTATGCCGACTAGGGATCGGACGGTGTTATTTTTTGACCCGTTCGGCACCTTACG
>seq185 [isolate=CN12A VTX00008] [clone=M04428:585:000000000-JR65G:1:2116:18064:11639] [lat-lon=40.016667 N 4.233333 W] [collection-date=Nov-2020] [environmental-sample=TRUE] [altitude=560m.] [organism=uncultured Glomeromycotina] [country=Spain] [moltype=DNA] [isolation-source=mediterranean shrubland]
CCAATAGCGTATATTAAAGTTGTTGCCGTTACAAAGCTCGTAGTTGAATTTTAGGCCTGACCGGGCGGTCCGTCTTTGGCGAGTACTGTCCTGTGTCGGGTCCACCTTCTGGTGAACCAGTATGTCCTTTATTGGGTGTGCCGGGGAGCCAGGACCATTACCTTGAAAAAATTAGAGTGTTTAAAGCAGGCATTTGCTTGAATAGATTAGCATGGAATAATAGAATAGGACGTTGTGGTTCTATTTTGTTGGTTTCTAGGACCACCGTAATGATTAATAGGGATAGTTGGGGGCATTAGTATTCAATTGTCAGAGGTGAAATTCTTGGATTTATTGAAGACTAACTATTGCGAAAGCATTTGCCAAGGATGTTTTCATTAATCAAGAACGAAAGTTAGGGGATCGAAGACGATTAGATACCGTCGTAGTCTTTACCATAAACTATGCCAACTAGGGATCGGAGGGCGTTATAATGACCCCTTCGGCACCTTGCG
>seq186 [isolate=CN12A VTX00108] [clone=M04428:585:000000000-JR65G:1:2116:26447:16564] [lat-lon=40.016667 N 4.233333 W] [collection-date=Nov-2020] [environmental-sample=TRUE] [altitude=560m.] [organism=uncultured Glomeromycotina] [country=Spain] [moltype=DNA] [isolation-source=mediterranean shrubland]
CCAATAGCGTATATTAAAGTTGTTGCAGTTAAAAAGCTCGTAGTTGAATTTCGGGGTCAGTAGGTTGGTCGTGCCACCGGTACGTACTGGTCTCACTGATTCCTCCTTCCTGATGAGCTGTAATGCCATTAATTTGGTGTTGCAGGGAATCTGGACTGTTACTTTGAAAAAATTAGAGTGTTTAAAGCAGGCTAACGCTTGAATACATTAGCATGGAATAATGAAATAGGACGTTCGATCCTATTTTGTTGGTTTCTAGGATTGACGTAATGATTAATAGGGATAGTTGGGGGCATTAGTATTCAATTGTCAGAGGTGAAATTCTTGGATTTATTGAAGACTAACTACTGCGAAAGCATTTGCCAAGGATGTTTTCATTAATCAAGAACGAAAGTTAGGGGATCGAAGACGATCAGATACCGTCGTAGTCTTAACCATAAACTATGCCGACTAGGGATCGGATGATGTTAATTTTTTAATGACTCATTCGGCGCCTTACG
>seq187 [isolate=CN12A VTX00108] [clone=M04428:585:000000000-JR65G:1:1117:5229:8199] [lat-lon=40.016667 N 4.233333 W] [collection-date=Nov-2020] [environmental-sample=TRUE] [altitude=560m.] [organism=uncultured Glomeromycotina] [country=Spain] [moltype=DNA] [isolation-source=mediterranean shrubland]
CCAATAGCGTATATTAAAGTTGTTGCAGTTAAAAAGCTCGTAGTTGAATTTCGGGGTCAGTAGGTTGGTCGTGCCACCGGTACGTACTGGTCTCACTGATTCCTCCTTCCTGATGAGCTGTAATGCCATTAATTTGGTGTTGCAGGGAATCTGGACTGTTACTTTGAAAAAATTAGAGTGTTTAAAGCAGGCTAACGCTTGAATACATTAGCATGGAATAATGAAATAGGACGTTCGATCCTATTTTGTTGGTTTCTAGGATTGACGTAATGATTAATAGGGATAGTTGGGGGCATTAGTATTCAATTGTCAGAGGTGAAATTCTTGGATTTATTGAAGACTAACTACTGCGAAAGCATTTGCCAAGGATGTTTTCATTAATCAAGAACGAAAGTTAGGGGATCGAAGACGATCAGATACCGTCGTAGTCTTAACCATAAACTATGCCGACTAGGGATCGGATGATGTTAATTTTTTAATGACTCATTCGGCGCCTTACG
>seq188 [isolate=CN12A VTX00005] [clone=M04428:585:000000000-JR65G:1:1119:21242:19686] [lat-lon=40.016667 N 4.233333 W] [collection-date=Nov-2020] [environmental-sample=TRUE] [altitude=560m.] [organism=uncultured Glomeromycotina] [country=Spain] [moltype=DNA] [isolation-source=mediterranean shrubland]
CCAATAGCGTATATTAAAGTTGTTGCAGTTAAAAAGCTCGTAGTTGAATTTTAGGCCTGGCCGGGCGGTCCGTCTTTGGCGAGTACTGTCCTGTGTCGGGTCCACCTTCTGGTGAACCAGTATGTCCTTTATTGGGTGTGCCGGGGAGCCAGGACCATTACCTTGAAAAAATTAGAGTGTTTAAAGCGGGCATTTGCTTGAATAGATTAGCATGGAATAATAGAATAGGACGTTGTGGTTCTATTTTGTTGGTTTCTAGGACCACCGTAATGATTAATAGGGATAGTTGGGGGCATTAGTATTCAATTGTCAGAGGTGAAATTCTTGGATTTATTGAAGACTAACTATTGCGAAAGCATTTGCCAAGGATGTTTTCATTAATCAAGAACGAAAGTTAGGGGATCGAAGACGATCAGATACCGTCGTAGTCTTAACCATAAACTATGCCGACTAGGAATCGGGCGACGTTATTTTCATGACTCGCTCGGCGCCTTATG
>seq189 [isolate=CN12A VTX00005] [clone=M04428:585:000000000-JR65G:1:1109:23533:17939] [lat-lon=40.016667 N 4.233333 W] [collection-date=Nov-2020] [environmental-sample=TRUE] [altitude=560m.] [organism=uncultured Glomeromycotina] [country=Spain] [moltype=DNA] [isolation-source=mediterranean shrubland]
CCAATAGCGTATATTAAAGTTGTTGCAGTTAAAAAGCTCGTAGTTGAATTTTAGGCCTGGCCGGGCGGTCCGTCTTTGGCGAGTACTGTCCTGTGTCGGGTCCACCTTCTGGTGAACCAGTATGTCCTTTATTGGGTGTGCCGGGGAGCCAGGACCATTACCTTGAAAAAATTAGAGTGTTTAAAGCGGGCATTTGCTTGAATAGATTAGCATGGAATAATAGAATAGGACGTTGTGGTTCTATTTTGTTGGTTTCTAGGACCACCGTAATGATTAATAGGGATAGTTGGGGGCATTAGTATTCAATTGTCAGAGGTGAAATTCTTGGATTTATTGAAGACTAACTATTGCGAAAGCATTTGCCAAGGATGTTTTCATTAATCAAGAACGAAAGTTAGGGGATCGAAGACGATCAGATACCGTCGTAGTCTTAACCATAAACTATGCCGACTAGGAATCGGGCGACGTTATTTTCATGACTCGCTCGGCGCCTTATG
>seq190 [isolate=CN12A VTX00380] [clone=M04428:585:000000000-JR65G:1:1115:14394:12416] [lat-lon=40.016667 N 4.233333 W] [collection-date=Nov-2020] [environmental-sample=TRUE] [altitude=560m.] [organism=uncultured Glomeromycotina] [country=Spain] [moltype=DNA] [isolation-source=mediterranean shrubland]
CCAATAGCGTATATTAAAGTTGTTGCAGTTAAAAAGCTCGTAGTTGAACTTCGGGGTTTACTCATTGGTCAGGCTTAATTGTCTGTACTGGTGAGCTGAATCTCTACCTTCTGAGGAACTTTCATGCCATTTATTTGGTGTGATGGGAAATCAGGACTGTTACTTTGAAAAAATTAGAGTGTTTAAAGCAGGCTAACGTCTGAATACATTAGCATGGAATAATGAAATAGGACGGACTGATTCTATTTCGTTGGTTTCTAGGATCACCGTAATGATTAATAGGGATAGTTGGGGGCATTAGTATTCAATTGTCAGAGGTGAAATTCTTGGATTTATTGAAGACTAACTACTGCGAAAGCATTTGCCAAGGATGTTTTCATTAATCAAGAACGAAAGTTAGGGGATCGAAGACGATCAGATACCGTCGTAGTCTTAACCATAAACTATGCCGACTAGGGATCGGATGATGTTAATTTTTTAATGACTCATTCGGCGCCTTACG
>seq191 [isolate=CN12A VTX00113] [clone=M04428:585:000000000-JR65G:1:1116:13046:15781] [lat-lon=40.016667 N 4.233333 W] [collection-date=Nov-2020] [environmental-sample=TRUE] [altitude=560m.] [organism=uncultured Glomeromycotina] [country=Spain] [moltype=DNA] [isolation-source=mediterranean shrubland]
CCAATAGCGTATATTAAAGTTGTTGCAGTTAAAAAGCTCGTAGTTGAATTTCGGGGTTAGTAGGTTGGTCATGCCTCTGGTATGTACTGGTCTCACTGATTCCTCCTTCCTGATGAACCGTAATGCCATTAATTTGGTGTTGCGGGGAATTTGGACTGTTACTTTGAAAAAATTAGAGTGTTTAAAGCAAGCTAACGCTTGAATACATTAGCATGGAATAATGAAATAGGACGTTCGATCCTATTTTGTTGGTTTCTAGGATTGACGTAATGATTAATAGGGATAGTTGGGGGCATTAGTATTCAATTGTCAGAGGTGAAATTCTTGGATTTATTGAAGACTAACTACTGCGAAAGCATTTGCCAAGGATGTTTTCATTAATCAAGAACGAAAGTTAGGGGATCGAAGACGATCAGATACCGTCGTAGTCTTAACCATAAACTATGCCGACTAGGGATCGGATGATGTTAATTTTTTAATGACTCATTCGGCGCCTTACG
>seq192 [isolate=CN12A VTX00113] [clone=M04428:585:000000000-JR65G:1:2118:6964:13448] [lat-lon=40.016667 N 4.233333 W] [collection-date=Nov-2020] [environmental-sample=TRUE] [altitude=560m.] [organism=uncultured Glomeromycotina] [country=Spain] [moltype=DNA] [isolation-source=mediterranean shrubland]
CCAATAGCGTATATTAAAGTTGTTGCAGTTAAAAAGCTCGTAGTTGAATTTCGGGGTTAGTAGGTTGGTCATGCCTCTGGTATGTACTGGTCTCACTGATTCCTCCTTCCTGATGAACCGTAATGCCATTAATTTGGTGTTGCGGGGAATTTGGACTGTTACTTTGAAAAAATTAGAGTGTTTAAAGCAAGCTAACGCTTGAATACATTAGCATGGAATAATGAAATAGGACGTTCGATCCTATTTTGTTGGTTTCTAGGATTGACGTAATGATTAATAGGGATAGTTGGGGGCATTAGTATTCAATTGTCAGAGGTGAAATTCTTGGATTTATTGAAGACTAACTACTGCGAAAGCATTTGCCAAGGATGTTTTCATTAATCAAGAACGAAAGTTAGGGGATCGAAGACGATCAGATACCGTCGTAGTCTTAACCATAAACTATGCCGACTAGGGATCGGATGATGTTAATTTTTTAATGACTCATTCGGCGCCTTACG
>seq193 [isolate=CN12A VTX00054] [clone=M04428:585:000000000-JR65G:1:1113:19347:6263] [lat-lon=40.016667 N 4.233333 W] [collection-date=Nov-2020] [environmental-sample=TRUE] [altitude=560m.] [organism=uncultured Glomeromycotina] [country=Spain] [moltype=DNA] [isolation-source=mediterranean shrubland]
CCAATAGCGTATATTAAAGTTGTTGCAGTTAAAAAGCTCGTAGTTGAACTTCGGGGTTTACTCATTGGTCAGGCTTAATTGTCTGTACTGGTGAGATGAATCTCTACCTTCTGAGGAACTTTCATGCCATTTATTTGGTGTGATGGGAAATCAGGACTGTTACTTTGAAAAAATTAGAGTGTTTAAAGCAGGCTAACGTCTGAATACATTAGCATGGAATAATGAAATAGGACGGACTGATTCTATTTCGTTGGTTTCTAGGATCACCGTAATGATTAATAGGGATAGTTGGGGGCATTAGTATTCAATTGTCAGAGGTGAAATTCTTGGATTTATTGAAGACTAACTACTGCGAAAGCATTTGCCAAGGATGTTTTCATTAATCAAGAACGAAAGTTAGGGGATCGAAGACGATCAGATACCGTCGTAGTCTTAACCATAAACTATGCCGACTAGGGATCGGGCGAAGTTAATTTTATAATGACGCGTTCGGCACCTTACG
>seq194 [isolate=CN12A VTX00054] [clone=M04428:585:000000000-JR65G:1:1114:24291:13247] [lat-lon=40.016667 N 4.233333 W] [collection-date=Nov-2020] [environmental-sample=TRUE] [altitude=560m.] [organism=uncultured Glomeromycotina] [country=Spain] [moltype=DNA] [isolation-source=mediterranean shrubland]
CCAATAGCGTATATTAAAGTTGTTGCAGTTAAAAAGCTCGTAGTTGAACTTCGGGGTTTACTCATTGGTCAGGCTTAATTGTCTGTACTGGTGAGCTGAATCTCTACCTTCTGAGGAACTTTCATGCCATTTATTTGGTGTGATGGGAAATCAGGACTGTTACTTTGAAAAAATTAGAGTGTTTAAAGCAGGCTAACGTCTGAATACATTAGCATGGAATAATGAAATAGGACGGACTGATTCTATTTCGTTGGTTTCTAGGATCACCGTAATGATTAATAGGGATAGTTGGGGGCATTAGTATTCAATTGTCAGAGGTGAAATTCTTGGATTTATTGAAGACTAACTACTGCGAAAGCATTTGCCAAGGATGTTTTCATTAATCAAGAACGAAAGTTAGGGGATCGAAGACGATCAGATACCGTCGTAGTCTTAACCATAAACTATGCCGACTAGGGATCGGACGAAGTTAATTTTATAATGACGCGTTCGGCACCTTACG
>seq195 [isolate=CN12A VTX00143] [clone=M04428:585:000000000-JR65G:1:1110:12684:19562] [lat-lon=40.016667 N 4.233333 W] [collection-date=Nov-2020] [environmental-sample=TRUE] [altitude=560m.] [organism=uncultured Glomeromycotina] [country=Spain] [moltype=DNA] [isolation-source=mediterranean shrubland]
CCAATAGCGTATATTAAAGTTGTTGCAGTTAAAAAGCTCGTAGTTGAATTTCGGGATCAGACTGTCGGTCGTGCCTCGGTACGCACTGGCATTATTGGTTCCTACCTTCTGAAGAACCGCGATGTCATTAATTTGGTGTCGTGGGGAATCAGGACTGTTACTTTGAAAAAATTAGAGTGTTTAAAGCAGGCGCACGCTTGAATACATTAGCATGGAATAATGAAATAGGACGTTTGATTCTATTTTGTTGGTTTCTAGGATCGACGTAATGATTAATAGGGATAGTTGGGGGCATTAGTATTCAATTGTCAGAGGTGAAATTCTTGGATTTATTGAAGACTAACTACTGCGAAAGCATTTGCCAAGGATGTTTTCATTAATCAAGAACGAAAGTTAGGGGATCGAAGACGATCAGATACCGTCGTAGTCTTAACCATAAACTATGCCGACTAGGGATCGGATGATGTTAATTTTATAATGACTCATTCGGCGCCTTACG
>seq196 [isolate=CN12A VTX00143] [clone=M04428:585:000000000-JR65G:1:2118:13196:17459] [lat-lon=40.016667 N 4.233333 W] [collection-date=Nov-2020] [environmental-sample=TRUE] [altitude=560m.] [organism=uncultured Glomeromycotina] [country=Spain] [moltype=DNA] [isolation-source=mediterranean shrubland]
CCAATAGCGTATATTAAAGTTGTTGCAGTTAAAAAGCTCGTAGTTGAATTTCGGGATCAGACTGTCGGTCGTGCCTCGGTACGCACTGGCATTATTGGTTCCTACCTTCTGAAGAACCGCGATGTCATTAATTTGGTGTCGTGGGGAATCAGGACTGTTACTTTGAAAAAATTAGAGTGTTTAAAGCAGGCGCACGCTTGAATACATTAGCATGGAATAATGAAATAGGACGTTTGATTCTATTTTGTTGGTTTCTAGGATCGACGTAATGATTAATAGGGATAGTTGGGGGCATTAGTATTCAATTGTCAGAGGTGAAATTCTTGGATTTATTGAAGACTAACTACTGCGAAAGCATTTGCCAAGGATGTTTTCATTAATCAAGAACGAAAGTTAGGGGATCGAAGACGATCAGATACCGTCGTAGTCTTAACCATAAACTATGCCGACTAGGGATCGGATGATGTTAATTTTATAATGACTCATTCGGCGCCTTACG
>seq197 [isolate=CN12A VTX00263] [clone=M04428:585:000000000-JR65G:1:1110:20139:15065] [lat-lon=40.016667 N 4.233333 W] [collection-date=Nov-2020] [environmental-sample=TRUE] [altitude=560m.] [organism=uncultured Glomeromycotina] [country=Spain] [moltype=DNA] [isolation-source=mediterranean shrubland]
CCAATAGCGTATATTAAAGTTGTTGCAGTTAAAAAGCTCGTAGTTGAACTTCGGGGTTTACTCATTGGTCAGGCTTAATTGTCTGTACTGGTGAGCTGAATCTCTACCTTCTGAGGAACTTTCATGCCATTTATTTGGTGTGATGGGAAATCAGTACTGTTACTTTGAAAAAATTAGAGTGTTTAAAGCAGGCTAACGTCTGAATACATTAGCATGGAATAATTAAATAGGACGGACTGATTCTATTTCGTTGGTTTCTAGGATCACCGTAATGATTAATAGGGATAGTTGGGGGCATTAGTATTCAATTGTCAGAGGTGAAATTCTTGGATTTATTGAAGACTAACTACTGCGAAAGCATTTGCCAAGGATGTTTTCATTAATCAAGAACGAAAGTTAGGGGATCGAAGACGATCAGATACCGTCGTAGTCTTAACCATAAACTATGCCGACTAGGGATCGGACGAAGTTAATTTTATAATGACGCGTTCGGCACCTTACG
>seq198 [isolate=CN12A VTX00114] [clone=M04428:585:000000000-JR65G:1:1108:10096:16681] [lat-lon=40.016667 N 4.233333 W] [collection-date=Nov-2020] [environmental-sample=TRUE] [altitude=560m.] [organism=uncultured Glomeromycotina] [country=Spain] [moltype=DNA] [isolation-source=mediterranean shrubland]
CCAATAGCGTATATTAAAGTTGTTGCAGTTAAAAAGCTCGTAGTTGAATTTCGGGGTTAGTAGGTTGGTCATGCCTCTGGTATGTACTGGTCTCACTGATTCCTCCTTCCTGATGAACCGTAATGCCATTAATTTGGTGTTGCGGGGAATTTGGACTGTTACTTTGAAAAAATTAGAGTGTTTAAAGCAAGCTAACGCTTGAATACATTAGCATGGAATAATGAAATAGGACGTTCGATCTTATTTTGTTGGTTTCTAGGATTGACGTAATGATTAATAGGGATAGTTGGGGGCATTAGTATTCAATTGTCAGAGGTGAAATTCTTGGATTTATTGAAGACTAACTACTGCGAAAGCATTTGCCAAGGATGTTTTCATTAATCAAGAACGAAAGTTAGGGGATCGAAGACGATCAGATACCGTCGTAGTCTTAACCATAAACTATGCCGACTAGGGATCGGATGATGTTAATTTTTTAATGACTCATTCGGCGCCTTACG
>seq199 [isolate=CN12A VTX00295] [clone=M04428:585:000000000-JR65G:1:1117:12277:23652] [lat-lon=40.016667 N 4.233333 W] [collection-date=Nov-2020] [environmental-sample=TRUE] [altitude=560m.] [organism=uncultured Glomeromycotina] [country=Spain] [moltype=DNA] [isolation-source=mediterranean shrubland]
CCAATAGCGTATATTAAAGTTGTTGCAGTTAAAAAGCTCGTAGTTGAATTTCGGGGTTAGTAGGTTGGTCATGCCACTGGTATGTACTGGTCTCACTGATTCCTCCTTCCTGATGAACCGTAATGCCATTAATTTGGTGTTGCGGGGAATCTGGACTGTTACTTTGAAAAAATTAGAGTGTTTAAAGCAAGCTAACGCTTGAATACATTAGCATGGAATAATGAAATAGGACGTTCGATCCTATTTTGTTGGTTTCTAGGATTGACGTAATGATTAATAGGGATAGTTGGGGGCATTAGTATTCAATTGTCAGAGGTGAAATTCTTGGATTTATTGAAGACTAACTACTGCGAAAGCATTTGCCAAGGATGTTTTCATTAATCAAGAACGAAAGTTAGGGGATCGAAGACGATCAGATACCGTCGTAGTCTTAACCATAAACTATGCCGACTAGGGATCGGATGATGTTAATTTTTTAATGACTCATTCGGCGCCTTACG
>seq200 [isolate=CN12B VTX00113] [clone=M04428:585:000000000-JR65G:1:1101:19049:17756] [lat-lon=40.016667 N 4.233333 W] [collection-date=Nov-2020] [environmental-sample=TRUE] [altitude=560m.] [organism=uncultured Glomeromycotina] [country=Spain] [moltype=DNA] [isolation-source=mediterranean shrubland]
CCAATAGCGTATATTAAAGTTGTTGCAGTTAAAAAGCTCGTAGTTGAATTTCGGGGTTAGTAGGTTGGTCATGCCTCCGGTATGTACTGGTCTCACTGATTCCTCCTTCCTGATGAACCGTAATGCCATTAATTTGGTGTTGCGGGGAATTTGGACTGTTACTTTGAAAAAATTAGAGTGTTTAAAGCAAGCTAACGCTTGAATACATTAGCATGGAATAATGAAATAGGACGTTCGATCCTATTTTGTTGGTTTCTAGGATTGACGTAATGATTAATAGGGATAGTTGGGGGCATTAGTATTCAATTGTCAGAGGTGAAATTCTTGGATTTATTGAAGACTAACTACTGCGAAAGCATTTGCCAAGGATGTTTTCATTAATCAAGAACGAAAGTTAGGGGATCGAAGACGATCAGATACCGTCGTAGTCTTAACCATAAACTATGCCGACTAGGGATCGGATGATGTTAATTTTTTAATGACTCATTCGGCGCCTTACG
>seq201 [isolate=CN12B VTX00113] [clone=M04428:585:000000000-JR65G:1:1105:18467:6923] [lat-lon=40.016667 N 4.233333 W] [collection-date=Nov-2020] [environmental-sample=TRUE] [altitude=560m.] [organism=uncultured Glomeromycotina] [country=Spain] [moltype=DNA] [isolation-source=mediterranean shrubland]
CCAATAGCGTATATTAAAGTTGTTGCAGTTAAAAAGCTCGTAGTTGAATTTCGGGGTTAGTAGGTTGGTCATGCCTCTGGTATGTACTGGTCTCACTGATTCCTCCTTCCTGATGAACCGTAATGCCATTAATTTGGTGTTGCGGGGAATTTGGACTGTTACTTTGAAAAAATTAGAGTGTTTAAAGCAAGCTAACGCTTGAATACATTAGCATGGAATAATGAAATAGGACGTTCGATCCTATTTTGTTGGTTTCTAGGATTGACGTAATGATTAATAGGGATAGTTGGGGGCATTAGTATTCAATTGTCAGAGGTGAAATTCTTGGATTTATTGAAGACTAACTACTGCGAAAGCATTTGCCAAGGATGTTTTCATTAATCAAGAACGAAAGTTAGGGGATCGAAGACGATCAGATACCGTCGTAGTCTTAACCATAAACTATGCCGACTAGGGATCGGATGATGTTAATTTTTTAATGACTCATTCGGCGCCTTACG
>seq202 [isolate=CN12B VTX00155] [clone=M04428:585:000000000-JR65G:1:1102:26965:9857] [lat-lon=40.016667 N 4.233333 W] [collection-date=Nov-2020] [environmental-sample=TRUE] [altitude=560m.] [organism=uncultured Glomeromycotina] [country=Spain] [moltype=DNA] [isolation-source=mediterranean shrubland]
CCAATAGCGTATATTAAAGTTGCTGCAGTTAAAAAGCTCGTAGTTGAATTTCGGGACCACTATGTCGGTCGTGCTTCGGTACGTACTGTCATTATTGGTTTCTCCCTTCTGAAGAACCTTGATGTCATTAATTTGGTGTCTTGGGGAATCAGGACTGTTACTTTGAAAAAATTAGAGTGTTTAAAGCAGGCTCGCGCTTGAATACATTAGCATGGAATAATGAAATAGGACGTTTGATTCTATTTTGTTGGTTTCTAGGATCGACGTAATGATTAATAGGGATATTTGGGGGCATTAGTATTCAATTGTCAGAGGTGAAATTCTTGGATTTATTGAAGACTAACTACTGCGAAAGAATTTGGCAAGGATGTTTTCATTAATCAAGAACGAAAGTTAGGGGATCGAAGACGATCAGATACCGTTGTAGTCTTAACCATAAACTATGCCGACTAGGGATCGGATGATGTTAATTTTTTAATGACTCATTCGGCGCCTTACG
>seq203 [isolate=CN12B VTX00387] [clone=M04428:585:000000000-JR65G:1:2114:4895:6039] [lat-lon=40.016667 N 4.233333 W] [collection-date=Nov-2020] [environmental-sample=TRUE] [altitude=560m.] [organism=uncultured Glomeromycotina] [country=Spain] [moltype=DNA] [isolation-source=mediterranean shrubland]
CCAATAGCGTATATTAAAGTTGTTGCAGTTAAAAAGCTCGTAGTTGAATTTCGGGGTTAGTAGGTTGGTCATGCCTCCGGTATGTACTGGTCTCACTGATTCCTCCTTCCTGATGAACCGTAATGCCATTAATTTGGTGTTGCGGGGAATTTGGACTGTTACTTTGAAAAAATTAGAGTGTTTAAAGCAAGCTAACGCTTGAATACATTAGCATGGAATAATGAAATAGGACGTTCGATCCTATTTTGTTGGTTTCTAGGATTGACGTAATGATTAATAGGGATAGTTGGGGGCATTAGTATTCAATTGTCAGAGGTGAAATTCTTGGATTTATTGAAGACTAACTACTGCGAAAGCATTTGCCAAGGATGTTTTCATTAATCAAGAACGAAAGTTAGGGGATCGAAGACGATCAGATACCGTCGTAGTCTTAACCATAAACTATGCCGACTAGGGATCGGATGATGTTAATTTTTTAATGACTCATTCGGCACCTTACG
>seq204 [isolate=CN12B VTX00387] [clone=M04428:585:000000000-JR65G:1:1119:7048:4405] [lat-lon=40.016667 N 4.233333 W] [collection-date=Nov-2020] [environmental-sample=TRUE] [altitude=560m.] [organism=uncultured Glomeromycotina] [country=Spain] [moltype=DNA] [isolation-source=mediterranean shrubland]
CCAATAGCGTATATTAAAGTTGTTGCAGTTAAAAAGCTCGTAGTTGAATTTCGGGGTTAGTAGGTTGGTCATGCCTCTGGTATGTACTGGTCTCACTGATTCCTCCTTCCTGATGAACCGTAATGCCATTAATTTGGTGTTGCGGGGAATTTGGACTGTTACTTTGAAAAAATTAGAGTGTTTAAAGCAAGCTAACGCTTGAATACATTAGCATGGAATAATGAAATAGGACGTTCGATCCTATTTTGTTGGTTTCTAGGATTGACGTAATGATTAATAGGGATAGTTGGGGGCATTAGTATTCAATTGTCAGAGGTGAAATTCTTGGATTTATTGAAGACTAACTACTGCGAAAGCATTTGCCAAGGATGTTTTCATTAATCAAGAACGAAAGTTAGGGGATCGAAGACGATCAGATACCGTCGTAGTCTTAACCATAAACTATGCCGACTAGGGATCGGATGATGTTAATTTTTTAATGACTCATTCGGCACCTTACG
>seq205 [isolate=CN12B VTX00056] [clone=M04428:585:000000000-JR65G:1:2114:16853:13788] [lat-lon=40.016667 N 4.233333 W] [collection-date=Nov-2020] [environmental-sample=TRUE] [altitude=560m.] [organism=uncultured Glomeromycotina] [country=Spain] [moltype=DNA] [isolation-source=mediterranean shrubland]
CCAATAGCGTATATTAAAGTTGTTGCAGTTAAAAAGCTCGTAGTTGAATTTCGGGATTGACGTAATGGTCATGCCTTAAGGGGTATGAACTGTTACTGTTGATTTCTCACCTTCTGGAGAAACTTGATGTCCTTTATTGGGTGTCTTGCGGATCCAGGACCTTTACCTTGAAAAAATTAGAGTGTTTAAAGCAGGCATTTTTGCTCGAATACATTAGCATGGAATAATAGAATAGGACGGCATGGTTCTATTTTGTTGGTTTCTAGGATCACCGTAATGATTAATAGGGATAGTTGGGGGCATTAGTATTCAATTGTCAGAGGTGAAATTCTTGGATTTATTGAAGACTAACTACTGCGAAAGCATTTGCCAAGGATGTTTTCATTAATCAAGAACGAAAGTTAGGGGATCGAAGACGATCAGATACCGTCGTAGTCTTAACCATAAACTATGCCGACTAGGAATCAGACGATGTTAATTTTTTAATGACTCGTTTGGCACCTTACG
>seq206 [isolate=CN12B VTX00056] [clone=M04428:585:000000000-JR65G:1:2111:6100:12981] [lat-lon=40.016667 N 4.233333 W] [collection-date=Nov-2020] [environmental-sample=TRUE] [altitude=560m.] [organism=uncultured Glomeromycotina] [country=Spain] [moltype=DNA] [isolation-source=mediterranean shrubland]
CCAATAGCGTATATTAAAGTTGTTGCAGTTAAAAAGCTCGTAGTTGAATTTCGGGATTGACGTGACGGTCATGCCTTAAGGGGTATGAACTGTTACTGTTGATTTCTCACCTTCTGGAGAAACTTGATGTCCTTTATTGGGTGTCTTGCGGATCCAGGACCTTTACCTTGAAAAAATTAGAGTGTTTAAAGCAGGCATTTTTGCTCGAATACATTAGCATGGAATAATAGAATAGGACGGCATGGTTCTATTTTGTTGGTTTCTAGGATCACCGTAATGATTAATAGGGATAGTTGGGGGCATTAGTATTCAATTGTCAGAGGTGAAATTCTTGGATTTATTGAAGACTAACTACTGCGAAAGCATTTGCCAAGGATGTTTTCATTAATCAAGAACGAAAGTTAGGGGATCGAAGACGATCAGATACCGTCGTAGTCTTAACCATAAACTATGCCGACTAGGAATCAGACGATGTTAATTTTTTAATGACTCGTTTGGCACCTTACG
>seq207 [isolate=CN12B VTX00402] [clone=M04428:585:000000000-JR65G:1:2112:20978:4560] [lat-lon=40.016667 N 4.233333 W] [collection-date=Nov-2020] [environmental-sample=TRUE] [altitude=560m.] [organism=uncultured Glomeromycotina] [country=Spain] [moltype=DNA] [isolation-source=mediterranean shrubland]
CCAATAGCGTATATTAGTGTTGTTGCGGTTAAAAAGCTCGTAGTTGAATTTCGGGATTGGGATATATCGGTCATGCCTTTAGGGACATGAATCGGTGTGTGATCAATTCTCACCTTCTGGTGAATTGGGATGCTCTTGGGTGTTTCGATGAACTAGGACATTTACTTTGAAAAAATTAGAGTGTTTAAAGCGGGCATTTTTGCTTGAATACATTAGCATGGAATAATAAAATAGGACGATGGTTCTATTTTGTTGGTTTTAGGACCACGTAATGATTAATAGGGATAGTTGGGGGCATTAGTATTCAATTGTCAGAGGTGAAATTCTTGGATTTATTGAGGACTAACTACTGCGAAAGCATTTGCCAAGGATGTTTTCATTAATCAAGAACGAAAGTTAGGGGATCGAAGACGATTTATGCACGTCGTAGTCTTAACCATAAACTATGCCGACTAGGAATCAGACAAAGTTAATTTTTTAACGACTTGTTTGGTACCTTACG
>seq208 [isolate=CN12B VTX00402] [clone=M04428:585:000000000-JR65G:1:2106:2538:12879] [lat-lon=40.016667 N 4.233333 W] [collection-date=Nov-2020] [environmental-sample=TRUE] [altitude=560m.] [organism=uncultured Glomeromycotina] [country=Spain] [moltype=DNA] [isolation-source=mediterranean shrubland]
CCAATAGCGTATATTAGTGTTGTTGCGGTTAAAAAGCTCGTAGTTGAATTTCGGGATTGGGATATATCGGTCATGCCTTTAGGGACATGAATCGGTGTGTGATCAATTCTCACCTTCTGGTGAATTGGGATGCTCTTGGGTGTTTCGATGAACTAGGACATTTACTTTGAAAAAATTAGAGTGTTTAAAGCGGGCATTTTTGCTTGAATACATTAGCATGGAATAATAAAATAGGACGATGGTTCTATTTTGTTGGTTTTAGGACCACGTAATGATTAATAGGGATAGTTGGGGGCATTAGTATTCAATTGTCAGAGGTGAAATTCTTGGATTTATTGAGGACTAACTACTGCGAAAGCATTTGCCAAGGATGTTTTCATTAATCAAGAACGAAAGTTAGGGGATCGAAGACGATTTATGCACGTCGTAGTCTTAACCATAAACTATGCCGACTAGGAATCAGACAAAGTTAATTTTTTAACGACTTGTTTGGTACCTTACG
>seq209 [isolate=CN12B VTX00281] [clone=M04428:585:000000000-JR65G:1:2112:27355:14487] [lat-lon=40.016667 N 4.233333 W] [collection-date=Nov-2020] [environmental-sample=TRUE] [altitude=560m.] [organism=uncultured Glomeromycotina] [country=Spain] [moltype=DNA] [isolation-source=mediterranean shrubland]
CCAATAGCGTATATTAAAGTTGTTGCAGTTAAAAAGCTCGTAGTTGAATTTCAGGCCTGGCTGGACGGTCCGCCCTTCGGGTGAGTACTGTCTGTGGTCGGGTCCTACCTTCTGGCGAAGCGTCATGGCCTTAACCGGCCGTGGCGGGGAACCAGGACTTTTACTGTGAAAAAATTAGAGTGTTCAAAGCAGGCAATCGCTTGGATACATTAGCATGGAATAATGGAATAGGACAATGGTTCTATTTGTTGGTTTCTAGGACCGTTGTAATGATTAATAGGGATAGTTGGGGGCATTAGTATTCAATTGTCAGAGGTGAAATTCTTGGATTTATTGAAGACTAACTACTGCGAAAGCATTTGCCAAGGATGTTTTCATTAATCAAGAACGAAAGTTAGGGGATCGAAGACGATCAGATACCGTCGTAGTCTTAACCATAAACTATGCCGACTAGGAATCGGGCGATGTTGACAAAATGACGCGCTCGGCACCTCATG
>seq210 [isolate=CN12B VTX00281] [clone=M04428:585:000000000-JR65G:1:1117:21666:8325] [lat-lon=40.016667 N 4.233333 W] [collection-date=Nov-2020] [environmental-sample=TRUE] [altitude=560m.] [organism=uncultured Glomeromycotina] [country=Spain] [moltype=DNA] [isolation-source=mediterranean shrubland]
CCAATAGCGTATATTAAAGTTGTTGCAGTTAAAAAGCTCGTAGTTGAATTTCAGGCCTGGCTGGACGGTCCGCCCTTCGGGTGAGTACTGTCTGTGGTCGGGTCCTACCTTCTGGCGAAGCGTCATGGCCTTAACCGGCCGTGGCGGGGAACCAGGACTTTTACTGTGAAAAAATTAGAGTGTTCAAAGCAGGCAATCGCTTGGATACATTAGCATGGAATAATGGAATAGGACAATGGTTCTATTTGTTGGTTTCTAGGACCGTTGTAATGATTAATAGGGATAGTTGGGGGCATTAGTATTCAATTGTCAGAGGTGAAATTCTTGGATTTATTGAAGACTAACTACTGCGAAAGCATTTGCCAAGGATGTTTTCATTAATCAAGAACGAAAGTTAGGGGATCGAAGACGATCAGATACCGTCGTAGTCTTAACCATAAACTATGCCGACTAGGAATCGGGCGATGTTGAAAAAATGACGCGCTCGGCACCTCATG
>seq211 [isolate=CN12B VTX00193] [clone=M04428:585:000000000-JR65G:1:2110:24408:18155] [lat-lon=40.016667 N 4.233333 W] [collection-date=Nov-2020] [environmental-sample=TRUE] [altitude=560m.] [organism=uncultured Glomeromycotina] [country=Spain] [moltype=DNA] [isolation-source=mediterranean shrubland]
CCAATAGCGTATATTAAAGTTGTTGCAGTTAAAAAGCTCGTAGTTGAATTTCGGGATTGACACATCGGTCGTGCCTTAAGGGGTATGAACTGGTGTAGTCAATTTCTCACCTTCTGGAGAACCGCGATGCCCTTAATTGGGTGTCGCGGGGAACCAGGACCTTTACTTTGAAAAAATTAGAGTGTTTAAAGCAGGCATTTTGCTTGAATACATTAGCATGGAATAATAAAATAGGACGGCATGATTCTATTTTGTTGGTTTCTAGGATCACCGTAATGATTAATAGGGATAGTTGGGGGCATTAGTATTCAATTGTCAGAGGTGAAATTCTTGGATTTATTGAAGACTAACTACTGCGAAAGCATTTGCCAAGGATGTTTTCATTAATCAAGAACGAAAGTTAGGGGATCGAAGACGATCAGATACCGTCGTAGTCTTAACCATAAACTATGCCGACTAGGAATCAGACGATGTTAATTTTTTAATGACTCGTTTGGCACCTTACG
>seq212 [isolate=CN12B VTX00193] [clone=M04428:585:000000000-JR65G:1:2108:12713:5257] [lat-lon=40.016667 N 4.233333 W] [collection-date=Nov-2020] [environmental-sample=TRUE] [altitude=560m.] [organism=uncultured Glomeromycotina] [country=Spain] [moltype=DNA] [isolation-source=mediterranean shrubland]
CCAATAGCGTATATTAAAGTTGTTGCAGTTAAAAAGCTCGTAGTTGAATTTCGGGATTGACACATCGGTCGTGCCTTAAGGGGTATGAACTGGTGTAGTCAATTTCTCACCTTCTGGAGAACCGCGATGCCCTTAATTGGGTGTCGCGGGGAACCAGGACCTTTACTTTGAAAAAATTAGAGTGTTTAAAGCAGGCATTTTGCTTGAATACATTAGCATGGAATAATAAAATAGGACGGCATGATTCTATTTTGTTGGTTTCTAGGATCACCGTAATGATTAATAGGGATAGTTGGGGGCATTAGTATTCAATTGTCAGAGGTGAAATTCTTGGATTTATTGAAGACTAACTACTGCGAAAGCATTTGCCAAGGATGTTTTCATTAATCAAGAACGAAAGTTAGGGGATCGAAGACGATCAGATACCGTCGTAGTCTTAACCATAAACTATGCCGACTAGGAATCAGACGATGTTAATTTTTTAATGACTCGTTTGGCACCTTACG
>seq213 [isolate=CN12B VTX00114] [clone=M04428:585:000000000-JR65G:1:2108:21508:5638] [lat-lon=40.016667 N 4.233333 W] [collection-date=Nov-2020] [environmental-sample=TRUE] [altitude=560m.] [organism=uncultured Glomeromycotina] [country=Spain] [moltype=DNA] [isolation-source=mediterranean shrubland]
CCAATAGCGTATATTAAAGTTGTTGCAGTTAAAAAGCTCGTAGTTGAATTTCGGGGTTAGTAGGTTGGTCATGCCTCTGGTATGTACTGGTCTCACTGATTCCTCCTTCCTTATGAACCGTAATGCCATTAATTTGGTGTTGCGGGGAATTTGGACTGTTACTTTGAAAAAATTAGAGTGTTTAAAGCAAGCTAACGCTTGAATACATTAGCATGGAATAATGAAATAGGACGTTCGATCTTATTTTGTTGGTTTCTAGGATTGACGTAATGATTAATAGGGATAGTTGGGGGCATTAGTATTCAATTGTCAGAGGTGAAATTCTTGGATTTATTGAAGACTAACTACTGCGAAAGCATTTGCCAAGGATGTTTTCATTAATCAAGAACGAAAGTTAGGGGATCGAAGACGATCAGATACCGTCGTAGTCTTAACCATAAACTATGCCGACTAGGGATCGGATGATGTTAATTTTTTAATGACTCATTCGGCGCCTTACG
>seq214 [isolate=CN12B VTX00114] [clone=M04428:585:000000000-JR65G:1:1119:15976:24688] [lat-lon=40.016667 N 4.233333 W] [collection-date=Nov-2020] [environmental-sample=TRUE] [altitude=560m.] [organism=uncultured Glomeromycotina] [country=Spain] [moltype=DNA] [isolation-source=mediterranean shrubland]
CCAATAGCGTATATTAAAGTTGTTGCAGTTCAAAAGCTCGTAGTTGAATTTCGGGGTTAGTAGGTTGGTCATGCCTCTGGTATGTACTGGTCTCACTGATTCCTCCTTCCTTATGAACCGTAATGCCATTAATTTGGTGTTGCGGGGAATTTGGACTGTTACTTTGAAAAAATTAGAGTGTTTAAAGCAAGCTAACGCTTGAATACATTAGCATGGAATAATGAAATAGGACGTTCGATCTTATTTTGTTGGTTTCTAGGATTGACGTAATGATTAATAGGGATAGTTGGGGGCATTAGTATTCAATTGTCAGAGGTGAAATTCTTGGATTTATTGAAGACTAACTACTGCGAAAGCATTTGCCAAGGATGTTTTCATTAATCAAGATCGAAAGTTAGGGGATCGAAGACGATCAGATACCGTCGTAGTCTTAACCATAAACTATGCCGACTAGGGATCGGATGATGTTAATTTTTTAATGACTCATTCGGCGCCTTACG
>seq215 [isolate=CN12B VTX00108] [clone=M04428:585:000000000-JR65G:1:2117:5856:5876] [lat-lon=40.016667 N 4.233333 W] [collection-date=Nov-2020] [environmental-sample=TRUE] [altitude=560m.] [organism=uncultured Glomeromycotina] [country=Spain] [moltype=DNA] [isolation-source=mediterranean shrubland]
CCAATAGCGTATATTAAAGTTGTTGCAGTTAAAAAGCTCGTAGTTGAATTTCGGGGTCAGTAGGTTGGTCGTGCCACCGGTACGTACTGGTCTCACTGATTCCTCCTTCCTGATGAGCTGTAATGCCATTAATTTGGTGTTGCAGGGAATCTGGACTGTTACTTTGAAAAAATTAGAGTGTTTAAAGCAGGCTAACGCTTGAATACATTAGCATGGAATAATGAAATAGGACGTTCGATCCTATTTTGTTGGTTTCTAGGATTGACGTAATGATTAATAGGGATAGTTGGGGGCATTAGTATTCAATTGTCAGAGGTGAAATTCTTGGATTTATTGAAGACTAACTACTGCGAAAGCATTTGCCAAGGATGTTTTCATTAATCAAGAACGAAAGTTAGGGGATCGAAGACGATCAGATACCGTCGTAGTCTTAACCATAAACTATGCCGACTAGGGATCGGATGATGTTAATTTTTTAATGACTCATTCGGCGCCTTACG
>seq216 [isolate=CN12B VTX00108] [clone=M04428:585:000000000-JR65G:1:1115:12333:18448] [lat-lon=40.016667 N 4.233333 W] [collection-date=Nov-2020] [environmental-sample=TRUE] [altitude=560m.] [organism=uncultured Glomeromycotina] [country=Spain] [moltype=DNA] [isolation-source=mediterranean shrubland]
CCAATAGCGTATATTAAAGTTGTTGCAGTTAAAAAGCTCGTAGTTGAATTTCGGGGTCAGTAGGTTGGTCGTGCCACCGGTACGTACTGGTCTCACTGATTCCTCCTTCCTGATGAGCTGTAATGCCATTAATTTGGTGTTGCAGGGAATCTGGACTGTTACTTTGAAAAAATTAGAGTGTTTAAAGCAGGCTAACGCTTGAATACATTAGCATGGAATAATGAAATAGGACGTTCGATCCTATTTTGTTGGTTTCTAGGATTGACGTAATGATTAATAGGGATAGTTGGGGGCATTAGTATTCAATTGTCAGAGGTGAAATTCTTGGATTTATTGAAGACTAACTACTGCGAAAGCATTTGCCAAGGATGTTTTCATTAATCAAGAACGAAAGTTAGGGGATCGAAGACGATCAGATACCGTCGTAGTCTTAACCATAAACTATGCCGACTAGGGATCGGATGATGTTAATTTTTTAATGACTCATTCGGCGCCTTACG
>seq217 [isolate=CN12B VTX00435] [clone=M04428:585:000000000-JR65G:1:1113:17568:5119] [lat-lon=40.016667 N 4.233333 W] [collection-date=Nov-2020] [environmental-sample=TRUE] [altitude=560m.] [organism=uncultured Glomeromycotina] [country=Spain] [moltype=DNA] [isolation-source=mediterranean shrubland]
CCAATAGCGTATATTAAAGTTGTTGCAGTTAAAAAGCTCGTAGTTGAATTTCAGGCCTGGCTGGACGGTCCGCCCTTCGGGTGAGTACTGTCTGTGGTCGGGTCCTACCTTCTGGCGAAGCGTCATGGCCTTAACCGGCCGTGGCGGGGAACCAGGACTTTTACTGTGAAAAAATTAGAGTGTTCAAAGCAGGCAATCGCTTGGATACATTAGCATGGAATAATGGAATAGGACAATGGTTCTATTTGTTGGTTTCTAGGACCGTTGTAATGATTAATAGGGATAGTTGGGGGCATTAGTATTCAATTGTCAGAGGTGAAATTCTTGGATTTATTGAAGACTAACTACTGCGAAAGCATTTGCCAAGGATGTTTTCATTAATCAAGAACGAAAGTTAGGGGATCGAAGACGATCAGATACCGTCGTAGTCTTAACCATAAACTATGCCGACTAGGGATCGGATGATGTTAATTTTTTAATGACTCATTCGGCGCCTTACG
>seq218 [isolate=CN12B VTX00435] [clone=M04428:585:000000000-JR65G:1:1118:12745:10917] [lat-lon=40.016667 N 4.233333 W] [collection-date=Nov-2020] [environmental-sample=TRUE] [altitude=560m.] [organism=uncultured Glomeromycotina] [country=Spain] [moltype=DNA] [isolation-source=mediterranean shrubland]
CCAATAGCGTATATTAAAGTTGTTGCAGTTAAAAAGCTCGTAGTTGAATTTCAGGCCTGGCTGGACGGTCCGCCCTTCGGGTGAGTACTGTCTGTGGTCGGGTCCTACCTTCTGGCGAAGCGTCATGGCCTTAACCGGCCGTGGCGGGGAACCAGGACTTTTACTGTGAAAAAATTAGAGTGTTCAAAGCAGGCAATCGCTTGGATACATTAGCATGGAATAATGGAATAGGACAATGGTTCTATTTGTTGGTTTCTAGGACCGTTGTAATGATTAATAGGGATAGTTGGGGGCATTAGTATTCAATTGTCAGAGGTGAAATTCTTGGATTTATTGAAGACTAACTACTGCGAAAGCATTTGCCAAGGATGTTTTCATTAATCAAGAACGAAAGTTAGGGGATCGAAGACGATCAGATACCGTCGTAGTCTTAACCATAAACTATGCCGACTAGGGATCGGATGATGTTAATTTTTTAATGACTCATTCGGCGCCTTACG
>seq219 [isolate=CN12B VTX00111] [clone=M04428:585:000000000-JR65G:1:1106:20023:12156] [lat-lon=40.016667 N 4.233333 W] [collection-date=Nov-2020] [environmental-sample=TRUE] [altitude=560m.] [organism=uncultured Glomeromycotina] [country=Spain] [moltype=DNA] [isolation-source=mediterranean shrubland]
CCAATAGCGTATATTAAAGTTGTTGCAGTTAAAAAGCTCGTAGTTGAATTTCGGGGTTAGTAGGTTGGTCATGCCTTCGGTATGTACTGGTCTTACTGATTCTTTCTTCCTGATGAACCGTAATGCCATTAATTTGGTGTTGCGGGGAATTTGGACTGTTACTTTGAAAAAATTAGAGTGTTTAAAGCAAGCTAACGCTTGAATACATTAGCATGGAATAATGAAATAGGACGTTCGATCCTATTTTGTTGGTTTCTAGGATTGACGTAATGATTAATAGGGATAGTTGGGGGCATTAGTATTCAATTGTCAGAGGTGAAATTCTTGGATTTATTGAAGACTAACTACTGCGAAAGCATTTGCCAAGGATGTTTTCATTAATCAAGAACGAAAGTTAGGGGATCGAAGACGATCAGATACCGTCGTAGTCTTAACCATAAACTATGCCGACTAGGGATCAGATGATGTTAATTTTTTAATGACTCATTCGGCGCCTTACG
>seq220 [isolate=CN12B VTX00245] [clone=M04428:585:000000000-JR65G:1:1106:16171:20562] [lat-lon=40.016667 N 4.233333 W] [collection-date=Nov-2020] [environmental-sample=TRUE] [altitude=560m.] [organism=uncultured Glomeromycotina] [country=Spain] [moltype=DNA] [isolation-source=mediterranean shrubland]
CCAATAGCGTATATTAAAGTTGTTGCAGTTAAAAAGCTCGTAGTTGAATTTTGGATTCTTCCAATCGGTCCATCTTTTAGATGAGTACTGGTTGTGTGGGGTCTATCCGCCTGGTGATACGTAATGTTCTTTATTGGATGTTGCGGGTAGTCAGGACCTTTACCTTGAAAAAATTAGAGTGTTTAAAGCAGGCTTATGCCGGAATACATTAGCATGGAATAATAGAATAGGACGAAGTTGTTTTATTTTGTTGGTTTCTAGGACAACCGTAATGATTAATAGGGATAGTTGGGGGCATTAGTATTCAATTGTCAGAGGTGAAATTCTTGGATTTATTGAAGACTAACTACTGCGAAAGCATTTGCCAAGGATGTTTTCATTAATCAAGAACGAAAGTTAGGGGATCGAAGACGATCAGATACCGTCGTAGTCTTAACCATAAACTATGCCGACTAGGGATCGGGCGATGTTGTTTCCATGACTCGCTCGGCACCTTATG
>seq221 [isolate=CN12B VTX00245] [clone=M04428:585:000000000-JR65G:1:1103:28808:13254] [lat-lon=40.016667 N 4.233333 W] [collection-date=Nov-2020] [environmental-sample=TRUE] [altitude=560m.] [organism=uncultured Glomeromycotina] [country=Spain] [moltype=DNA] [isolation-source=mediterranean shrubland]
CCAATAGCGTATATTAAAGTTGTTGCAGTTAAAAAGCTCGTAGTTGAATTTTGGATTCTTCCAATCGGTCCATCTTTTAGATGAGTACTGGTTGTGTGGGGTCTATCCGCCTGGTAATACGTAATGTCCTTTATTGGATGTTGCGGGTAGTCAGGACCTTTACCTTGAAAAAATTAGAGTGTTTAAAGCAGGCTTATGCCGGAATACATTAGCATGGAATAATAGAATAGGACGAAGTTGTTTTATTTTGTTGGTTTCTAGGACAACCGTAATGATTAATAGGGATAGTTGGGGGCATTAGTATTCAATTGTCAGAGGTGAAATTCTTGGATTTATTGAAGACTAACTACTGCGAAAGCATTTGCCAAGGATGTTTTCATTAATCAAGAACGAAAGTTAGGGGATCGAAGACGATCAGATACCGTCGTAGTCTTAACCATAAACTATGCCGACTAGGGATCGGGCGATGTTGTTTCCATGACTCGCTCGGCACCTTATG
>seq222 [isolate=CN12C VTX00113] [clone=M04428:585:000000000-JR65G:1:1101:13579:6734] [lat-lon=40.016667 N 4.233333 W] [collection-date=Nov-2020] [environmental-sample=TRUE] [altitude=560m.] [organism=uncultured Glomeromycotina] [country=Spain] [moltype=DNA] [isolation-source=mediterranean shrubland]
CCAATAGCGTATATTAAAGTTGTTGCAGTTAAAAAGCTCGTAGTTGAATTTCGGGGTTAGTAGGTTGGTCATGCCTCTGGTATGTACTGGTCTCACTGATTCCTCCTTCCTGATGAACCGTAATGCCATTAATTTGGTGTTGCGGGGAATTTGGACTGTTACTTTGAAAAAATTAGAGTGTTTAAAGCAAGCTAACGCTTGAATACATTAGCATGGAATAATGAAATAGGACGTTCGATCCTATTTTGTTGGTTTCTAGGATTGACGTAATGATTAATAGGGATAGTTGGGGGCATTAGTATTCAATTGTCAGAGGTGAAATTCTTGGATTTATTGAAGACTAACTACTGCGAAAGCATTTGCCAAGGATGTTTTCATTAATCAAGAACGAAAGTTAGGGGATCGAAGACGATCAGATACCGTCGTAGTCTTAACCATAAACTATGCCGACTAGGGATCGGATGATGTTAATTTTTTAATGACTCATTCGGCGCCTTACG
>seq223 [isolate=CN12C VTX00113] [clone=M04428:585:000000000-JR65G:1:2112:23493:11270] [lat-lon=40.016667 N 4.233333 W] [collection-date=Nov-2020] [environmental-sample=TRUE] [altitude=560m.] [organism=uncultured Glomeromycotina] [country=Spain] [moltype=DNA] [isolation-source=mediterranean shrubland]
CCAATAGCGTATATTAAAGTTGTTGCAGTTAAAAAGCTCGTAGTTGAATTTCGGGGTTAGTAGGTTGGTCATGCCTCCGGTATGTACTGGTCTCACTGATTCCTCCTTCCTGATGAACCGTAATGCCATTAATTTGGTGTTGCGGGGAATTTGGACTGTTACTTTGAAAAAATTAGAGTGTTTAAAGCAAGCTAACGCTTGAATACATTAGCATGGAATAATGAAATAGGACGTTCGATCCTATTTTGTTGGTTTCTAGGATTGACGTAATGATTAATAGGGATAGTTGGGGGCATTAGTATTCAATTGTCAGAGGTGAAATTCTTGGATTTATTGAAGACTAACTACTGCGAAAGCATTTGCCAAGGATGTTTTCATTAATCAAGAACGAAAGTTAGGGGATCGAAGACGATCAGATACCGTCGTAGTCTTAACCATAAACTATGCCGACTAGGGATCGGATGATGTTAATTTTTTAATGACTCATTCGGCGCCTTACG
>seq224 [isolate=CN12C VTX00056] [clone=M04428:585:000000000-JR65G:1:1101:16236:6773] [lat-lon=40.016667 N 4.233333 W] [collection-date=Nov-2020] [environmental-sample=TRUE] [altitude=560m.] [organism=uncultured Glomeromycotina] [country=Spain] [moltype=DNA] [isolation-source=mediterranean shrubland]
CCAATAGCGTATATTAAAGTTGTTGCAGTTAAAAAGCTCGTAGTTGAATTTCGGGATTGACGTAATGGTCATGCCTTAAGGGGTATGAACTGTTACTGTTGATTTCTCACCTTCTGGAGAAACTTGATGTCCTTTATTGGGTGTCTTGCGGATCCAGGACCTTTACCTTGAAAAAATTAGAGTGTTTAAAGCAGGCATTTTTGCTCGAATACATTAGCATGGAATAATAGAATAGGACGGCATGGTTCTATTTTGTTGGTTTCTAGGATCACCGTAATGATTAATAGGGATAGTTGGGGGCATTAGTATTCAATTGTCAGAGGTGAAATTCTTGGATTTATTGAAGACTAACTACTGCGAAAGCATTTGCCAAGGATGTTTTCATTAATCAAGAACGAAAGTTAGGGGATCGAAGACGATCAGATACCGTCGTAGTCTTAACCATAAACTATGCCGACTAGGAATCAGACGATGTTAATTTTTTAATGACTCGTTTGGCACCTTACG
>seq225 [isolate=CN12C VTX00056] [clone=M04428:585:000000000-JR65G:1:2109:21724:5714] [lat-lon=40.016667 N 4.233333 W] [collection-date=Nov-2020] [environmental-sample=TRUE] [altitude=560m.] [organism=uncultured Glomeromycotina] [country=Spain] [moltype=DNA] [isolation-source=mediterranean shrubland]
CCAATAGCGTATATTAAAGTTGTTGCAGTTAAAAAGCTCGTAGTTGAATTTCGGGATTGACGTAATGGTCATGCCTTAAGGGGTATGAACTGTTACTGTTGATTTCTCACCTTCTGGAGAAACTTGATGTCCTTTATTGGGTGTCTTGCGGATCCAGGACCTTTACCTTGAAAAAATTAGAGTGTTTAAAGCAGGCATTTTTGCTCGAATACATTAGCATGGAATAATAGAATAGGACGGCATGGTTCTATTTTGTTGGTTTCTAGGATCACCGTAATGATTAATAGGGATAGTTGGGGGCATTAGTATTCAATTGTCAGAGGTGAAATTCTTGGATTTATTGAAGACTAACTACTGCGAAAGCATTTGCCAAGGATGTTTTCATTAATCAAGAACGAAAGTTAGGGGATCGAAGACGATCAGATACCGTCGTAGTCTTAACCATAAACTATGCCGACTAGGAATCAGACGATGTTAATTTTTTAATGACTCGTTTGGCACCTTACG
>seq226 [isolate=CN12C VTX00281] [clone=M04428:585:000000000-JR65G:1:1101:15202:11724] [lat-lon=40.016667 N 4.233333 W] [collection-date=Nov-2020] [environmental-sample=TRUE] [altitude=560m.] [organism=uncultured Glomeromycotina] [country=Spain] [moltype=DNA] [isolation-source=mediterranean shrubland]
CCAATAGCGTATATTAAAGTTGTTGCAGTTAAAAAGCTCGTAGTTGAATTTCAGGCCTGGCTGGACGGTCCGCCCTTCGGGTGAGTACTGTCTGTGGTCGGGTCCTACCTTCTGGCGAAGCGTCATGGCCTTAACCGGCCGTGGCGGGGAACCAGGACTTTTACTGTGAAAAAATTAGAGTGTTCAAAGCAGGCAATCGCTTGGATACATTAGCATGGAATAATGGAATAGGACAATGGTTCTATTTGTTGGTTTCTAGGACCGTTGTAATGATTAATAGGGATAGTTGGGGGCATTAGTATTCAATTGTCAGAGGTGAAATTCTTGGATTTATTGAAGACTAACTACTGCGAAAGCATTTGCCAAGGATGTTTTCATTAATCAAGAACGAAAGTTAGGGGATCGAAGACGATCAGATACCGTCGTAGTCTTAACCATAAACTATGCCGACTAGGAATCGGGCGATGTTGACAAAATGACGCGCTCGGCACCTCATG
>seq227 [isolate=CN12C VTX00281] [clone=M04428:585:000000000-JR65G:1:2109:12531:2481] [lat-lon=40.016667 N 4.233333 W] [collection-date=Nov-2020] [environmental-sample=TRUE] [altitude=560m.] [organism=uncultured Glomeromycotina] [country=Spain] [moltype=DNA] [isolation-source=mediterranean shrubland]
CCAATAGCGTATATTAAAGTTGTTGCAGTTAAAAAGCTCGTAGTTGAATTTCAGGCCTGGCTGGACGGTCCGCCCTTCGGGTGAGTACTGTCTGTGGTCGGGTCCTACCTTCTGGCGAAGCGTCATGGCCTTAACCGGCCGTGGCGGGGAACCAGGACTTTTACTGTGAAAAAATTAGAGTGTTCAAAGCAGGCAATCGCTTGGATACATTAGCATGGAATAATGGAATAGGACAATGGTTCTATTTGTTGGTTTCTAGGACCGTTGTAATGATTAATAGGGATAGTTGGGGGCATTAGTATTCAATTGTCAGAGGTGAAATTCTTGGATTTATTGAAGACTAACTACTGCGAAAGCATTTGCCAAGGATGTTTTCATTAATCAAGAACGAAAGTTAGGGGATCGAAGACGATCAGATACCGTCGTAGTCTTAACCATAAACTATGCCGACTAGGAATCGGGCGATGTTGAAAAAATGACGCGCTCGGCACCTCATG
>seq228 [isolate=CN12C VTX00114] [clone=M04428:585:000000000-JR65G:1:2110:20441:11471] [lat-lon=40.016667 N 4.233333 W] [collection-date=Nov-2020] [environmental-sample=TRUE] [altitude=560m.] [organism=uncultured Glomeromycotina] [country=Spain] [moltype=DNA] [isolation-source=mediterranean shrubland]
CCAATAGCGTATATTAAAGTTGTTGCAGTTAAAAAGCTCGTAGTTGAATTTCGGGGTTAGTAGGTTGGTCATGCCTCTGGTATGTACTGGTCTCACTGATTCCTCCTTCCTGATGAACCGTAATGCCATTAATTTGGTGTTGCGGGGAATTTGGACTGTTACTTTGAAAAAATTAGAGTGTTTAAAGCAAGCTAACGCTTGAATACATTAGCATGGAATAATGAAATAGGACGTTCGATCCTATTTTGTTGGTTTCTAGGATTGACGTAATGATTAATAGGGAATATTGGGGCATTAGTATTCAATTGTCAGAGGTGAAATTCTTGGATTTATTGAAGACTAACTACTGCGAAAGCATTTGCCAAGGATGTTTTCATTAATCAAGAACGAAAGTTAGGGGATCGAAGACGATTAGATACCGTCGTAGTCTTAACCATAAACTATGCCGACTAGGGATCGGATGATGTTAATTTTTTAATGACTCATTCGGCGCCTTACG
>seq229 [isolate=CN12C VTX00306] [clone=M04428:585:000000000-JR65G:1:2106:12959:17298] [lat-lon=40.016667 N 4.233333 W] [collection-date=Nov-2020] [environmental-sample=TRUE] [altitude=560m.] [organism=uncultured Glomeromycotina] [country=Spain] [moltype=DNA] [isolation-source=mediterranean shrubland]
CCAATAGCGTATATTAAAGTTGTTGCAGTTAAAAAGCTCGTAGTTGAACCTCGGGGTCTACCCATTGGTCAGGCTTAATTGTCTGCACTGGTGAGATGGATCTCTACCTTCTGAGGAACTTTCATGCCATTTATTTGGTGTGATGGGAAATCAGGACTGTTACTTTGAAAAAATTAGAGTGTTTAAAGCAGACTATCGTCTGAATACATTAGCATGGAATAATGAAATAGGACGGACTGATTCTATTTTGTTGGTTTCTAGGATCACCGTAATGATTAATAGGGATAGTTGGGGACATTAGTATTCAATTGTAAGAGGTGAAATTATTGGATTTATTGAAGACTAACTACTGCGAAAGCATTTGCCAAGGATGTTTTCATTAATAAAGAACGAAAGTTAGGGGATCGAAGACGATCAGATACCGTCGTAGTCTTAACCATAAACTATGCCGACTAGGGATCAGACGATGTTAATTTTTTAATGACGCGTTTGGCACCTTACG
>seq230 [isolate=CN12C VTX00444] [clone=M04428:585:000000000-JR65G:1:2104:8142:15852] [lat-lon=40.016667 N 4.233333 W] [collection-date=Nov-2020] [environmental-sample=TRUE] [altitude=560m.] [organism=uncultured Glomeromycotina] [country=Spain] [moltype=DNA] [isolation-source=mediterranean shrubland]
CCAATAGCGTATATTAAAGTTGTTGTGGTTAAAAAGCTCGTAGTTGAACCTTGGGCCTGGCCGTCCGGTCCGCCTCACCGCGTGTACTGGCTCGGCCGGGCCTTTCCCTCTGTGGAACCCCATGCCCTTCACTGGGCGTGGCGGGGAAACAGGACTTTTACTGTGAAAAAATTAGAGTGCTCCAGGCAGGCCTATGCTCGAATACATTAGCATGGAATAATAGAATAGGACGTGTGGTTCTATTTTGTTGGTTTCTAGGACCGCCGTAATGATTAATAGGGACAGTCGGGGGCATCAGTATTCAATTGTCAGAGGTGAAATTCTTGGATTTATTGAAGACTAACTACTGCGAAAGCATTTGCCAAGGATGTTTTCATTAAGCAGGAACGAAAGTTAGGGGATCGAAGACGATCAGATACCGTCGTAGTCTTAACCATAAACTATGCCGACTAGGGATCGGACGGTGTTATTTTTTGACCCGTTCGGCACCTTACG
>seq231 [isolate=CN12C VTX00005] [clone=M04428:585:000000000-JR65G:1:1119:6976:23628] [lat-lon=40.016667 N 4.233333 W] [collection-date=Nov-2020] [environmental-sample=TRUE] [altitude=560m.] [organism=uncultured Glomeromycotina] [country=Spain] [moltype=DNA] [isolation-source=mediterranean shrubland]
CCAATAGCGTATATTAAAGTTGTTGCAGTTAAAAAGCTCGTAGTTGAATTTTAGGCCTGGCCGGGCGGTCCGTCTTTGGCGAGTACTGTCCTGTGTCGGGTCCACCTTCTGGTGAACCAGTATGTCCTTTATTGGGTGTGCCGGGGAGCCAGGACCATTACCTTGAAAAAATTAGAGTGTTTAAAGCGGGCATTTGCTTGAATAGATTAGCATGGAATAATAGAATAGGACGTTGTGGTTCTATTTTGTTGGTTTCTAGGACCACCGTAATGATTAATAGGGATAGTTGGGGGCATTAGTATTCAATTGTCAGAGGTGAAATTCTTGGATTTATTGAAGACTAACTATTGCGAAAGCATTTGCCAAGGATGTTTTCATTAATCAAGAACGAAAGTTAGGGGATCGAAGACGATCAGATACCGTCGTAGTCTTAACCATAAACTATGCCGACTAGGAATCGGGCGACGTTATTTTCATGACTCGCTCGGCGCCTTATG
>seq232 [isolate=CN12C VTX00005] [clone=M04428:585:000000000-JR65G:1:1118:21988:4382] [lat-lon=40.016667 N 4.233333 W] [collection-date=Nov-2020] [environmental-sample=TRUE] [altitude=560m.] [organism=uncultured Glomeromycotina] [country=Spain] [moltype=DNA] [isolation-source=mediterranean shrubland]
CCAATAGCGTATATTAAAGTTGTTGCAGTTAAAAAGCTCGTAGTTGAATTTTAGGCCTGGCCGGGCGGTCCGTCTTTGGCGAGTACTGTCCTGTGTCGGGTCCACCTTCTGGTGAACCAGTATGTCCTTTATTGGGTGTGCCGGGGAGCCAGGACCATTACCTTGAAAAAATTAGAGTGTTTAAAGCGGGCATTTGCTTGAATAGATTAGCATGGAATAATAGAATAGGACGTTGTGGTTCTATTTTGTTGGTTTCTAGGACCACCGTAATGATTAATAGGGATAGTTGGGGGCATTAGTATTCAATTGTCAGAGGTGAAATTCTTGGATTTATTGAAGACTAACTATTGCGAAAGCATTTGCCAAGGATGTTTTCATTAATCAAGAACGAAAGTTAGGGGATCGAAGACGATCAGATACCGTCGTAGTCTTAACCATAAACTATGCCGACTAGGAATCGGGCGACGTTATTTTCATGACTCGCTCGGCGCCTTATG
>seq233 [isolate=CN12C VTX00193] [clone=M04428:585:000000000-JR65G:1:1111:9935:11471] [lat-lon=40.016667 N 4.233333 W] [collection-date=Nov-2020] [environmental-sample=TRUE] [altitude=560m.] [organism=uncultured Glomeromycotina] [country=Spain] [moltype=DNA] [isolation-source=mediterranean shrubland]
CCAATAGCGTATATTAAAGTTGTTGCAGTTAAAAAGCTCGTAGTTGAATTTCGGGATTGACACATCGGTCGTGCCTTAAGGGGTATGAACTGGTGTAGTCAGTTTCTCACCTTCTGGAGAACCGCGATGTCCTTAATTGGGTGCCGCGAGGAACCAGGACCTTTACTTTGAAAAAATTAGAGTGTTTAAAGCAGGCATTTTGCTTGAATACATTAGCATGGAATAATAAAATAGGACGGATGGTTCTATTTTGTTGGTTTCTAGGATCACCGTAATGATTAATAGGGATAGTTGGGGGCATTAGTATTCAATTGTCAGAGGTGAAATTCTTGGATTTATTGAAGACTAACTACTGCGAAAGCATTTGCCAAGGATGTTTTCATTAATCAAGAACGAAAGTTAGGGGATCGAAGACGATCAGATACCGTCGTAGTCTTAACCATAAACTATGCCGACTAGGAATCAGACGATGTTAATTTTTTAATGACTCGTTTGGCACCTTACG
>seq234 [isolate=CN12C VTX00193] [clone=M04428:585:000000000-JR65G:1:1106:22764:20381] [lat-lon=40.016667 N 4.233333 W] [collection-date=Nov-2020] [environmental-sample=TRUE] [altitude=560m.] [organism=uncultured Glomeromycotina] [country=Spain] [moltype=DNA] [isolation-source=mediterranean shrubland]
CCAATAGCGTATATTAAAGTTGTTGCAGTTAAAAAGCTCGTAGTTGAATTTCGGGATTGACACATCGGTCGTGCCTTAAGGGGTATGAACTGGTGTAGTCAATTTCTCACCTTCTGGAGAACCGCGATGCCCTTAATTGGGTGTCGCGGGGAACCAGGACCTTTACTTTGAAAAAATTAGAGTGTTTAAAGCAGGCATTTTGCTTGAATACATTAGCATGGAATAATAAAATAGGACGGCATGATTCTATTTTGTTGGTTTCTAGGATCACCGTAATGATTAATAGGGATAGTTGGGGGCATTAGTATTCAATTGTCAGAGGTGAAATTCTTGGATTTATTGAAGACTAACTACTGCGAAAGCATTTGCCAAGGATGTTTTCATTAATCAAGAACGAAAGTTAGGGGATCGAAGACGATCAGATACCGTCGTAGTCTTAACCATAAACTATGCCGACTAGGAATCAGACGATGTTAATTTTTTAATGACTCGTTTGGCACCTTACG
>seq235 [isolate=CN12C VTX00143] [clone=M04428:585:000000000-JR65G:1:1108:19145:11977] [lat-lon=40.016667 N 4.233333 W] [collection-date=Nov-2020] [environmental-sample=TRUE] [altitude=560m.] [organism=uncultured Glomeromycotina] [country=Spain] [moltype=DNA] [isolation-source=mediterranean shrubland]
CCAATAGCGTATATTAAAGTTGTTGCAGTTAAAAAGCTCGTAGTTGAATTTCGGGATCAGACTGTCGGTCGTGCCTCGGTACGCACTGGCATTATTGGTTCCTACCTTCTGAAGAACCGCGATGTCATTAATTTGGTGTCGCGGGGAATCAGGACTGTTACTTTGAAAAAATTAGAGTGTTTAAAGCAGGCTTACGCTTGAATACATTAGCATGGAATAATGAAATAGGACGTTTGATTCTATTTTGTTGGTTTCTAGGATCGACGTAATGATTAATAGGGATAGTTGGGGGCATTAGTATTCAATTGTCAGAGGTGAAATTCTTGGATTTATTGAAGACTAACTACTGCGAAAGCATTTGCCAAGGATGTTTTCATTAATCAAGAACGAAAGTTAGGGGATCGAAGACGATCAGATACCGTCGTAGTCTTAACCATAAACTATGCCGACTAGGGATCGGATGATGTTAATTTTATAATGACTCATTCGGCGCCTTACG
>seq236 [isolate=CN12C VTX00245] [clone=M04428:585:000000000-JR65G:1:1117:22447:16933] [lat-lon=40.016667 N 4.233333 W] [collection-date=Nov-2020] [environmental-sample=TRUE] [altitude=560m.] [organism=uncultured Glomeromycotina] [country=Spain] [moltype=DNA] [isolation-source=mediterranean shrubland]
CCAATAGCGTATATTAAAGTTGTTGCAGTTAAAAAGCTCGTAGTTGAATTTTGGATTCTTCCAATTGGTCCATCTTTTAGATGAGTACTGGTTGTGTGGGGTCTATCCGCCTGGTAATACGTAATGTCCTTTATTGGATGTTGCGGGTAGTCAGGACCTTTACCTTGAAAAAATTAGAGTGTTTAAAGCAGGCTTATGCCGGAATACATTAGCATGGAATAATAGAATAGGACGAAGTTGTTTTATTTTGTTGGTTTCTAGGACAACCGTAATGATTAATAGGGATAGTTGGGGGCATTAGTATTCAATTGTCAGAGGTGAAATTCTTGGATTTATTGAAGACTAACTACTGCGAAAGCATTTGCCAAGGATGTTTTCATTAATCAAGAACGAAAGTTAGGGGATCGAAGACGATCAGATACCGTCGTAGTCTTAACCATAAACTATGCCGACTAGGGATCGGGCGATGTTGTTTCCATGACTCGCTCGGCACCTTATG
>seq237 [isolate=CN12C VTX00245] [clone=M04428:585:000000000-JR65G:1:2119:6377:9994] [lat-lon=40.016667 N 4.233333 W] [collection-date=Nov-2020] [environmental-sample=TRUE] [altitude=560m.] [organism=uncultured Glomeromycotina] [country=Spain] [moltype=DNA] [isolation-source=mediterranean shrubland]
CCAATAGCGTATATTAAAGTTGTTGCAGTTAAAAAGCTCGTAGTTGAATTTTGGATTCTACCAATCGGTCCATCTTTTAGATGAGTACTGGTTGTGTGGGGTCTATCCGCCTGGTGATACGTAATGTCCTTTATTGGATGTTGCGGGTAGTCAGGACCTTTACCTTGAAAAAATTAGAGTGTTTAAAGCAGGCTTATGCCGGAATACATTAGCATGGAATAATAGAATAGGACGAAGTTGTTTTATTTTGTTGGTTTCTAGGACAACCGTAATGATTAATAGGGATAGTTGGGGGCATTAGTATTCAATTGTCAGAGGTGAAATTCTTGGATTTATTGAAGACTAACTACTGCGAAAGCATTTGCCAAGGATGTTTTCATTAATCAAGAACGAAAGTTAGGGGATCGAAGACGATCAGATACCGTCGTAGTCTTAACCATAAACTATGCCGACTAGGGATCGGGCGATGTTGTTTCCATGACTCGCTCGGCACCTTATG
>seq238 [isolate=CN12C VTX00342] [clone=M04428:585:000000000-JR65G:1:1118:8277:13175] [lat-lon=40.016667 N 4.233333 W] [collection-date=Nov-2020] [environmental-sample=TRUE] [altitude=560m.] [organism=uncultured Glomeromycotina] [country=Spain] [moltype=DNA] [isolation-source=mediterranean shrubland]
CCAATAGCGTATATTAAAGTTGCTGCAGTTAAAAAGCTCGTAGTTGAATTTCGGGACCAATATGTCGGTCGTGCCTCGGTACGTACTGGCATCGTTGGTTTCTCCCTTCTGACGAACCATGATGTCATTCATTTGGTGTCGTGGGGAATCAGGACTGTTACTTTGAAAAAATTAGAGTGTTTAAAGCAGGCTCACGCTTGAATACATTAGCATGGAATAATGAAATAGGACGTTTGATTCTATTTTGTTGGTTTCTAGGATCGACGTAATGATTAATAGGGATAGTTGGGGGCATTAGTATTCAATTGGCAGAGGTGAAATGCTTGGATTTATTGAAGACTAACTACTGCGAAAGCATTTGCCAAGGATGGTTTCATTAATCAAGAACGAAAGTTAGGGGATCGAAGACGATCAGATTCCGTCGTAGTCTTAACCATAAACTATGCCGACTAGGGATTGGACGATGTTAATTTTTTAATGACTCGTTCAGCGCCTTACG
>seq239 [isolate=CN13A VTX00056] [clone=M04428:585:000000000-JR65G:1:1101:25541:9079] [lat-lon=40.016667 N 4.233333 W] [collection-date=Nov-2020] [environmental-sample=TRUE] [altitude=560m.] [organism=uncultured Glomeromycotina] [country=Spain] [moltype=DNA] [isolation-source=mediterranean shrubland]
CCAATAGCGTATATTAAAGTTGTTGCAGTTAAAAAGCTCGTAGTTGAATTTCGGGATTGACGTGATGGTCATGCCTTAAGGGGTATGAACTGTTACTGTTGATTTCTCACCTTCTGGAGAAACTTGATGTCCTTTATTGGGTGTCTTGCGGATCCAGGACCTTTACCTTGAAAAAATTAGAGTGTTTAAAGCAGGCATTTTTGCTCGAATACATTAGCATGGAATAATAGAATAGGACGGCATGGTTCTATTTTGTTGGTTTCTAGGATCACCGTAATGATTAATAGGGATAGTTGGGGGCATTAGTATTCAATTGTCAGAGGTGAAATTCTTGGATTTATTGAAGACTAACTACTGCGAAAGCATTTGCCAAGGATGTTTTCATTAATCAAGAACGAAAGTTAGGGGATCGAAGACGATCAGATACCGTCGTAGTCTTAACCATAAACTATGCCGACTAGGAATCAGACGATGTTAATTTTTTAATGACTCGTTTGGCACCTTACG
>seq240 [isolate=CN13A VTX00056] [clone=M04428:585:000000000-JR65G:1:1119:26964:13408] [lat-lon=40.016667 N 4.233333 W] [collection-date=Nov-2020] [environmental-sample=TRUE] [altitude=560m.] [organism=uncultured Glomeromycotina] [country=Spain] [moltype=DNA] [isolation-source=mediterranean shrubland]
CCAATAGCGTATATTAAAGTTGTTGCAGTTAAAAAGCTCGTAGTTGAATTTCGGGATTGACGTGATGGTCATGCCTTAAGGGGTATGAACTGTTACTGTTGATTTCTCACCTTCTGGAGAAACTTGATGTCCTTTATTGGGTGTCTTGCGGATCCAGGACCTTTACCTTGAAAAAATTAGAGTGTTTAAAGCAGGCATTTTTGCTCGAATACATTAGCATGGAATAATAGAATAGGACGGCATGGTTCTATTTTGTTGGTTTCTAGGATCACCGTAATGATTAATAGGGATAGTTGGGGGCATTAGTATTCAATTGTCAGAGGTGAAATTCTTGGATTTATTGAAGACTAACTACTGCGAAAGCATTTGCCAAGGATGTTTTCATTAATCAAGAACGAAAGTTAGGGGATCGAAGACGATCAGATACCGTCGTAGTCTTAACCATAAACTATGCCGACTAGGAATCAGACGATGTTAATTTTTTAATGACTCGTTTGGCACCTTACG
>seq241 [isolate=CN13A VTX00100] [clone=M04428:585:000000000-JR65G:1:1101:3435:11668] [lat-lon=40.016667 N 4.233333 W] [collection-date=Nov-2020] [environmental-sample=TRUE] [altitude=560m.] [organism=uncultured Glomeromycotina] [country=Spain] [moltype=DNA] [isolation-source=mediterranean shrubland]
CCAATAGCGTATATTAAAGTTGTTGCAGTTAAAAAGCTCGTAGTTGAATTTCGGGGTTAGCAGGTCGGTCGTGCCATCGGTACGTACTGGTCTTACTGATTCTTCCTCCCCGACGAGCTGTAATGCCATTAATTTGGTGTTGCAGGGAATCTGGACTGTCATTTTGAAAAAATTAGAGTGTTTAAAGCAGGCTAACGTTTGACTACATTAGCATGGAATAATGAAATAGGATGTTCGATCCTATTTTGTTGGTTTCTAGGATTGACGTAATGATTAATAGGGATAGTTGGGGGCATTAGTATTCAATTGTCAGAGGTGAAATTCTTGGATTTATTGAAGACTAACTACTGCGAAAGCATTTGCCAAGGATGTTTTCATTAATCAAGAACGAAAGTTAGGGGATCGAAGACGATCAGATACCGTCGTAGTCTTAACCATAAACTATGCCGACTAGGGATCGGATGATGTTAATTTTTTAATGACTCATTCGGCGCCTTACG
>seq242 [isolate=CN13A VTX00100] [clone=M04428:585:000000000-JR65G:1:2110:20566:23720] [lat-lon=40.016667 N 4.233333 W] [collection-date=Nov-2020] [environmental-sample=TRUE] [altitude=560m.] [organism=uncultured Glomeromycotina] [country=Spain] [moltype=DNA] [isolation-source=mediterranean shrubland]
CCAATAGCGTATATTAAAGTTGTTGCAGTTAAAAAGCTCGTAGTTGAATTTCGGGGTTGGTAGGTTGGTCGTGCCACCGGTATGTACTGGTCTTACTGATTCTTCCTTCCTGATGAGCTGTAATGCTATTTATTTGGTGTTGCAGGGAATCTGGACTGTTACTTTGAAAAAATTAGAGTGTTTAAAGCAGGCAAACGCTTGAATACATTAGCATGGAATAATGAAATAGGACGTTCGATCCTATTTTGTTGGTTTTTAGGATTGACGTAATGATTAATAGGGATAGTTGGGGGCATTAGTATTCAATTGTCAGAGGTGAAATTCTTGGATTTATTGAAGACTAACTACTGCGACAGCATTTGCCAAGGATGTTTTCATTAATCAAGAACGAAAGTTAGGGGATCGAAGACGATCAGATACCGTCGTAGTCTTAACCATAAACTATGCCGACTAGGAATCGGATGATGTTAATTTTTTAATGACTCGTTCGGCGCCTTACG
>seq243 [isolate=CN13A VTX00193] [clone=M04428:585:000000000-JR65G:1:1102:21356:5268] [lat-lon=40.016667 N 4.233333 W] [collection-date=Nov-2020] [environmental-sample=TRUE] [altitude=560m.] [organism=uncultured Glomeromycotina] [country=Spain] [moltype=DNA] [isolation-source=mediterranean shrubland]
CCAATAGCGTATATTAAAGTTGTTGCAGTTAAAAAGCTCGTAGTTGAATTTCGGGATTGACACATCGGTCGTGCCTTAAGGGGTATGAACTGGTGTAGTCAATTTCTCACCTTCTGGAGAACCGCGATGCCCTTAATTGGGTGTCGCGGGGAACCAGGACCTTTACTTTGAAAAAATTAGAGTGTTTAAAGCAGGCATTTTGCTTGAATACATTAGCATGGAATAATAAAATAGGACGGCATGATTCTATTTTGTTGGTTTCTAGGATCACCGTAATGATTAATAGGGATAGTTGGGGGCATTAGTATTCAATTGTCAGAGGTGAAATTCTTGGATTTATTGAAGACTAACTACTGCGAAAGCATTTGCCAAGGATGTTTTCATTAATCAAGAACGAAAGTTAGGGGATCGAAGACGATCAGATACCGTCGTAGTCTTAACCATAAACTATGCCGACTAGGAATCAGACGATGTTAATTTTTTAATGACTCGTTTGGCACCTTACG
>seq244 [isolate=CN13A VTX00193] [clone=M04428:585:000000000-JR65G:1:2109:19835:22509] [lat-lon=40.016667 N 4.233333 W] [collection-date=Nov-2020] [environmental-sample=TRUE] [altitude=560m.] [organism=uncultured Glomeromycotina] [country=Spain] [moltype=DNA] [isolation-source=mediterranean shrubland]
CCAATAGCGTATATTAAAGTTGTTGCAGTTAAAAAGCTCGTAGTTGAATTTCGGGATTGACACATCGGTCGTGCCTTAAGGGGTATGAACTGGTGTAGTCAATTTCTCACCTTCTGGAGAACCGCGATGCCCTTAATTGGGTGTCGCGGGGAACCAGGACCTTTACTTTGAAAAAATTAGAGTGTTTAAAGCAGGCATTTTGCTTGAATACATTAGCATGGAATAATAAAATAGGACGGCATGATTCTATTTTGTTGGTTTCTAGGATCACCGTAATGATTAATAGGGATAGTTGGGGGCATTAGTATTCAATTGTCAGAGGTGAAATTCTTGGATTTATTGAAGACTAACTACTGCGAAAGCATTTGCCAAGGATGTTTTCATTAATCAAGAACGAAAGTTAGGGGATCGAAGACGATCAGATACCGTCGTAGTCTTAACCATAAACTATGCCGACTAGGAATCAGACGATGTTAATTTTTTAATGACTCGTTTGGCACCTTACG
>seq245 [isolate=CN13A VTX00312] [clone=M04428:585:000000000-JR65G:1:1102:6443:11866] [lat-lon=40.016667 N 4.233333 W] [collection-date=Nov-2020] [environmental-sample=TRUE] [altitude=560m.] [organism=uncultured Glomeromycotina] [country=Spain] [moltype=DNA] [isolation-source=mediterranean shrubland]
CCAATAGCGTATATTAAAGTTGTTGCAGTTAAAAAGCTCGTAGTTGAATTTCGGGGTCAGTAGGTTGGTCGTGCCTCCGGTACGTACTGGTCTCACTGATTCCTCCTTCCTGATGAGCTGTAATGCCATTACTTTGGTGTTGCTGGGAAACTGGACTGTTACTTTGAAAAAATTAGTGTGTTTAAAGCAGGCTAACGCTTGAATACATTAGCATGGCATAATGAAATAGGACGTTCGATCCTATTTTGTTGGTTTCTAGGATTGACGTAATGATTAATAGGGATAGTTGGGGGCATTAGTATTCAATTGTCAGAGGTGAAATTCTTGGATTTATTGAAGACTAACTACTGCGAAAGCATTTGCCAAGGATGTTTTCATTAATCAAGAACGAAAGTTAGGGGATCGAAGACGATCAGATACCGTCGTAGTCTTAACCATAAACTATGCCGACTAGGAATCGGATGATGTTAATTTTTTAATGACTCATTCGGCGCCTTACG
>seq246 [isolate=CN13A VTX00312] [clone=M04428:585:000000000-JR65G:1:2101:2554:13640] [lat-lon=40.016667 N 4.233333 W] [collection-date=Nov-2020] [environmental-sample=TRUE] [altitude=560m.] [organism=uncultured Glomeromycotina] [country=Spain] [moltype=DNA] [isolation-source=mediterranean shrubland]
CCAATAGCGTATATTAAAGTTGTTGCAGTTAAAAAGCTCGTAGTTGAATTTCGGGGTCAGTAGGTTGGTCTTGCCACCGGTACGTACTGGTCTCACTGGTTCCTCCTTCCTGATGAACTGTAATGCCATTAATTGGGTGTTGCGGGGAATCTGGACTGTTACTTTGAAAAAATTAGAGTGTTTAAAGCAGGCTAACGCTTGAATACATTAGCATGGAATAATGAAATAGGACGTTCGATCCTATTTTGTTGGTTTCTAGGATTGACGTAATGATTAATAGGGATAGTTGGGGGCATTAGTATTCAATTGTCAGAGGTGAGATTCTTGGATTTATTGAAGACTAACTACTGCGAAAGCATTTGCCAAGGATGTTTTCATTAATCAAGAACGAAAGTTAGGGGATCGAAGACGATCAGATACCGTCGTAGTCTTAACCATAAACTATGCCGACTAGGGATCGGATGATGTTAATTTTTTAATGACTCATTCGGCGCCTTACG
>seq247 [isolate=CN13A VTX00435] [clone=M04428:585:000000000-JR65G:1:2112:12400:15733] [lat-lon=40.016667 N 4.233333 W] [collection-date=Nov-2020] [environmental-sample=TRUE] [altitude=560m.] [organism=uncultured Glomeromycotina] [country=Spain] [moltype=DNA] [isolation-source=mediterranean shrubland]
CCAATAGCGTATATTAAAGTTGTTGCAGTTAAAAAGCTCGTAGTTGAATTTCAGGCCTGGCTGGACGGTCCGCCCTTCGGGTGAGTACTGTCTGTGGTCGGGTCCTACCTTCTGGCGAAGCGTCATGGCCTTAACCGGCCGTGGCGGGGAACCAGGACTTTTACTGTGAAAAAATTAGAGTGTTCAAAGCAGGCAATCGCTTGGATACATTAGCATGGAATAATGGAATAGGACAATGGTTCTATTTGTTGGTTTCTAGGACCGTTGTAATGATTAATAGGGATAGTTGGGGGCATTAGTATTCAATTGTCAGAGGTGAAATTCTTGGATTTATTGAAGACTAACTACTGCGAAAGCATTTGCCAAGGATGTTTTCATTAATCAAGAACGAAAGTTAGGGGATCGAAGACGATCAGATACCGTCGTAGTCTTAACCATAAACTATGCCGACTAGGGATCGGATGATGTTAATTTTTTAATGACTCATTCGGCGCCTTACG
>seq248 [isolate=CN13A VTX00435] [clone=M04428:585:000000000-JR65G:1:2108:17665:9005] [lat-lon=40.016667 N 4.233333 W] [collection-date=Nov-2020] [environmental-sample=TRUE] [altitude=560m.] [organism=uncultured Glomeromycotina] [country=Spain] [moltype=DNA] [isolation-source=mediterranean shrubland]
CCAATAGCGTATATTAAAGTTGTTGCAGTTAAAAAGCTCGTAGTTGAATTTCAGGCCTGGCTGGACGGTCCGCCCTTCGGGTGAGTACTGTCTGTGGTCGGGTCCTACCTTCTGGCGAAGCGTCATGGCCTTAACCGGCCGTGGCGGGGAACCAGGACTTTTACTGTGAAAAAATTAGAGTGTTCAAAGCAGGCAATCGCTTGGATACATTAGCATGGAATAATGGAATAGGACAATGGTTCTATTTGTTGGTTTCTAGGACCGTTGTAATGATTAATAGGGATAGTTGGGGGCATTAGTATTCAATTGTCAGAGGTGAAATTCTTGGATTTATTGAAGACTAACTACTGCGAAAGCATTTGCCAAGGATGTTTTCATTAATCAAGAACGAAAGTTAGGGGATCGAAGACGATCAGATACCGTCGTAGTCTTAACCATAAACTATGCCGACTAGGGATCGGATGATGTTAATTTTTTAATGACTCATTCGGCGCCTTACG
>seq249 [isolate=CN13A VTX00402] [clone=M04428:585:000000000-JR65G:1:2110:26946:11507] [lat-lon=40.016667 N 4.233333 W] [collection-date=Nov-2020] [environmental-sample=TRUE] [altitude=560m.] [organism=uncultured Glomeromycotina] [country=Spain] [moltype=DNA] [isolation-source=mediterranean shrubland]
CCAATAGCGTATATTAGTGTTGTTGCGGTTAAAAAGCTCGTAGTTGAATTTCGGGATTGGGATATATCGGTCATGCCTTTAGGGACATGAATCGGTGTGTGATCAATTCTCACCTTCTGGTGAATTGGGATGCTCTTGGGTGTTTCGATGAACTAGGACATTTACTTTGAAAAAATTAGAGTGTTTAAAGCGGGCATTTTTGCTTGAATACATTAGCATGGAATAATAAAATAGGACGATGGTTCTATTTTGTTGGTTTTAGGACCACGTAATGATTAATAGGGATAGTTGGGGGCATTAGTATTCAATTGTCAGAGGTGAAATTCTTGGATTTATTGAGGACTAACTACTGCGAAAGCATTTGCCAAGGATGTTTTCATTAATCAAGAACGAAAGTTAGGGGATCGAAGACGATTTATGCACGTCGTAGTCTTAACCATAAACTATGCCGACTAGGAATCAGACAAAGTTAATTTTTTAACGACTTGTTTGGTACCTTACG
>seq250 [isolate=CN13A VTX00402] [clone=M04428:585:000000000-JR65G:1:2111:17721:12791] [lat-lon=40.016667 N 4.233333 W] [collection-date=Nov-2020] [environmental-sample=TRUE] [altitude=560m.] [organism=uncultured Glomeromycotina] [country=Spain] [moltype=DNA] [isolation-source=mediterranean shrubland]
CCAATAGCGTATATTAGTGTTGTTGCGGTTAAAAAGCTCGTAGTTGAATTTCGGGATTGGGATATATCGGTCATGCCTTTAGGGACATGAATCGGTGTGTGATCAATTCTCACCTTCTGGTGAATTGGGATGCTCTTGGGTGTTTCGATGAACTAGGACATTTACTTTGAAAAAATTAGAGTGTTTAAAGCGGGCATTTTTGCTTGAATACATTAGCATGGAATAATAAAATAGGACGATGGTTCTATTTTGTTGGTTTTAGGACCACGTAATGATTAATAGGGATAGTTGGGGGCATTAGTATTCAATTGTCAGAGGTGAAATTCTTGGATTTATTGAGGACTAACTACTGCGAAAGCATTTGCCAAGGATGTTTTCATTAATCAAGAACGAAAGTTAGGGGATCGAAGACGATTTATGCACGTCGTAGTCTTAACCATAAACTATGCCGACTAGGAATCAGACAAAGTTAATTTTTTAACGACTTGTTTGGTACCTTACG
>seq251 [isolate=CN13A VTX00354] [clone=M04428:585:000000000-JR65G:1:2105:27718:12886] [lat-lon=40.016667 N 4.233333 W] [collection-date=Nov-2020] [environmental-sample=TRUE] [altitude=560m.] [organism=uncultured Glomeromycotina] [country=Spain] [moltype=DNA] [isolation-source=mediterranean shrubland]
CCAATAGCGTATATTAAAGTTGTTGCAGTTAAAAAGCTCGTAGTTGAATTTCGGGATTCGTCCATTGGTCAGGCTTAACTGTCTGTACTGGTGTGTCGGATTTCTACCTTCTGAAGAACCTTTATGCCATTAATTTGGTGTGTTGGGGAATCAGGACTGTTACTTTGAAAAAATTAGAGTGTTTAAAGCAGGCTAACGTCTGAATACATTAGCATGGAATAATGAAATAGGACGGTACGGTTCTATTTTGTTGGTTTCTAGGATCGCCGTAATGATTAATAGGGGTAGTTGGGGGCATTAGTATTCAATTGTCAGAGGTGAAATTCTTGGATTTATTGAAGACTAACTACTGCGAAAGCATTTGCCAAGGATGTTTTCATTAATCAAGAACGAAAGTTAGGGGATCGAAGACGATCAGATACCGTCGTAGTCTTAACCATAAACTATGCCGACTAGGGATTGGACGATGTTAATTTTTTAATGACTCGTTCAGCACCTTACG
>seq252 [isolate=CN13A VTX00354] [clone=M04428:585:000000000-JR65G:1:1114:4982:6611] [lat-lon=40.016667 N 4.233333 W] [collection-date=Nov-2020] [environmental-sample=TRUE] [altitude=560m.] [organism=uncultured Glomeromycotina] [country=Spain] [moltype=DNA] [isolation-source=mediterranean shrubland]
CCAATAGCGTATATTAAAGTTGTTGCAGTTAAAAAGCTCGTAGTTGAACTTCGAGATTCGTCCATTGGTCAGGCTTAACTGTCTGTACTGATGTTTCGGATTTCTACCTTCTGAAGAACCTTCATGTCATTAATTTGGTGTGTTGGGGAATCAGGACTGTTACTTTGAAAAAATTAGAGTGTTTAAAGCAGGCTAACGTCTGAATACATTAGCATGGAATAATGAAATAGGACGGTACGGTTCTATTTTGTTGGTTTCTAGGATCGCCGTAATGATTAATAGGGATAGTTGGGGGCATTAGTATTCAATTGTCAGAGGTGAAATTCTTGGATTTATTGAAGACTAACTACTGCGAAAGCATTTGCCAAGGATGTTTTCATTAATCAAGAACGAAAGTTAAGGGATCGAAGACGATCAGATACCGTCGTAGTCTTAACAATAAACTATGCCGCCTAGGGATTGGACGATGTTAATTTTTAAATGACTCGTTCAGCACCTTACG
>seq253 [isolate=CN13A VTX00245] [clone=M04428:585:000000000-JR65G:1:2102:28548:13375] [lat-lon=40.016667 N 4.233333 W] [collection-date=Nov-2020] [environmental-sample=TRUE] [altitude=560m.] [organism=uncultured Glomeromycotina] [country=Spain] [moltype=DNA] [isolation-source=mediterranean shrubland]
CCAATAGCGTATATTAAAGTTGTTGCAGTTAAAAAGCTCGTAGTTGAATTTTGGATTCTTCCAATTGGTCCATCTTTTAGATGAGTACTGGTTGTGTGGGGTCTATCCGCCTGGTGATACGTAATGTCCTTTATTGGATGTTGCGGGTAGTCAGGACCTTTACCTTGAAAAAATTAGAGTGTTTAAAGCAGGCTTATGCCGGAATACATTAGCATGGAATAATAGAATAGGACGAAGTTGTTTTATTTTGTTGGTTTCTAGGACAACCGTAATGATTAATAGGGATAGTTGGGGGCATTAGTATTCAATTGTCAGAGGTGAAATTCTTGGATTTATTGAAGACTAACTACTGCGAAAGCATTTGCCAAGGATGTTTTCATTAATCAAGAACGAAAGTTAGGGGATCGAAGACGATCAGATACCGTCGTAGTCTTAACCATAAACTATGCCGACTAGGGATCGGGCGATGTTGTTTCCATGACTCGCTCGGCACCTTATG
>seq254 [isolate=CN13A VTX00245] [clone=M04428:585:000000000-JR65G:1:1113:5892:8206] [lat-lon=40.016667 N 4.233333 W] [collection-date=Nov-2020] [environmental-sample=TRUE] [altitude=560m.] [organism=uncultured Glomeromycotina] [country=Spain] [moltype=DNA] [isolation-source=mediterranean shrubland]
CCAATAGCGTATATTAAAGTTGTTGCAGTTAAAAAGCTCGTAGTTGAATTTTGGATTCTTCCAATTGGTCCATCTTTTAGATGAGTACTGGTTGTGTGGGGTCTATCCGCCTGGTGATACGTAATGTCCTTTATTGGATGTTGCGGGTAGTCAGGACCTTTACCTTGAAAAAATTAGAGTGTTTAAAGCAGGCTTATGCCGGAATACATTAGCATGGAATAATAGAATAGGACGAAGTTGTTTTATTTTGTTGGTTTCTAGGACAACCGTAATGATTAATAGGGATAGTTGGGGGCATTAGTATTCAATTGTCAGAGGTGAAATTCTTGGATTTATTGAAGACTAACTACTGCGAAAGCATTTGCCAAGGATGTTTTCATTAATCAAGAACGAAAGTTAGGGGATCGAAGACGATCAGATACCGTCGTAGTCTTAACCATAAACTATGCCGACTAGGGATCGGGCGATGTTGTTTCCATGACTCGCTCGGCACCTTATG
>seq255 [isolate=CN13A VTX00067] [clone=M04428:585:000000000-JR65G:1:2117:19119:14444] [lat-lon=40.016667 N 4.233333 W] [collection-date=Nov-2020] [environmental-sample=TRUE] [altitude=560m.] [organism=uncultured Glomeromycotina] [country=Spain] [moltype=DNA] [isolation-source=mediterranean shrubland]
CCAATAGCGTATATTAAAGTTGTTGCAGTTAAAAAGCTCGTAGTTGAATTTCGGGATCAATATTTCGGTCATGCCGTTGGTATGCACTGTTATCATTGATTTCTCACCTTCTAAAGAACCGTAATGCCATTAATTTGGTGTTACGGGGAATTAGGACTGTTACCTTGAAAAAATTAGAGTGTTTAAAGCAGGCTCACGCTTGAATACATTAGCATGGAATAATGAAATAGGACATCCGATTCTATTTTGTTGGTTTCTAGGATCGATGTAATGATTAATAGGGATAGTTGGGGGCATTAGTATTCAATTGTCAGAGGTGAAATTCTTGGATTTATTGAAGACTAACTACTGCGAAAGCATTTGCCAAGGATGTTTTCATTAATCAAGAACGAAAGTTAGGGGATCGAAGACGATCAGATACCGTCGTAGTCTTAACCATAAACTATGCCGACTAGGGATCGGATGATGTTAATTTTTTAATGACTCATTCGGCGCCTTACG
>seq256 [isolate=CN13A VTX00067] [clone=M04428:585:000000000-JR65G:1:1103:7689:13292] [lat-lon=40.016667 N 4.233333 W] [collection-date=Nov-2020] [environmental-sample=TRUE] [altitude=560m.] [organism=uncultured Glomeromycotina] [country=Spain] [moltype=DNA] [isolation-source=mediterranean shrubland]
CCAATAGCGTATATTAAAGTTGTTGCAGTTAAAAAGCTCGTAGTTGAATTTCGGGATCAATATTTCGGTCATGCCGTTGGTATGCACTGTTATCATTGATTTCTCACCTTCTAAAGAACCGTAATGCCATTAATTTGGTGTTACGGGGAATTAGGACTGTTACCTTGAAAAAATTAGAGTGTTTAAAGCAGGCTCACGCTTGAATACATTAGCATGGAATAATGAAATAGGACATCCGATTCTATTTTGTTGGTTTCTAGGATCGATGTAATGATTAATAGGGATAGTTGGGGGCATTAGTATTCAATTGTCAGAGGTGAAATTCTTGGATTTATTGAAGACTAACTACTGCGAAAGCATTTGCCAAGGATGTTTTCATTAATCAAGAACGAAAGTTAGGGGATCGAAGACGATCAGATACCGTCGTAGTCTTAACCATAAACTATGCCGACTAGGGATCGGATGATGTTAATTTTTTAATGACTCATTCGGCGCCTTACG
>seq257 [isolate=CN13A VTX00444] [clone=M04428:585:000000000-JR65G:1:1119:15574:13694] [lat-lon=40.016667 N 4.233333 W] [collection-date=Nov-2020] [environmental-sample=TRUE] [altitude=560m.] [organism=uncultured Glomeromycotina] [country=Spain] [moltype=DNA] [isolation-source=mediterranean shrubland]
CCAATAGCGTATATTAAAGTTGTTGTGGTTAAAAAGCTCGTAGTTGAACCTTGGGCCTGGCTGGCCGGTCCGCCTCACCGCGTGTACTGGTCCGGCCGGGCCTTTCCCTCTGTGGAACCCCATGCCCTTCACTGGGTGTGGCGGGGAAACAGGACTTTTACTGTGAAAAAATTAGAGTGCTCCAGGCCGGCCTATGCTCGAATACATTAGCATGGAATAATAGAATAGGACGTGTGGTTCTATTTTGTTGGTTTCTAGGACCGCCGTAATGATTAATAGGGACAGTCGGGGGCATCAGTATTCAATTGTCAGAGGTGAAATTCTTGGATTTATTGAAGACTAACTACTGCGAAAGCATTTGCCAAGGATGTTTTCATTAATCAGGAACGAAAGTTAGGGGATCGAAGACGATCAGATACCGTCGTAGTCTTAACCATAAACTATGCCGACTAGGGATCGGACGGTGTTATTTTTTGACCCGTTCGGCACCTTACG
>seq258 [isolate=CN13A VTX00444] [clone=M04428:585:000000000-JR65G:1:1115:12551:19060] [lat-lon=40.016667 N 4.233333 W] [collection-date=Nov-2020] [environmental-sample=TRUE] [altitude=560m.] [organism=uncultured Glomeromycotina] [country=Spain] [moltype=DNA] [isolation-source=mediterranean shrubland]
CCAATAGCGTATATTAAAGTTGTTGTGGTTAAAAAGCTCGTAGTTGAACCTTGGGCCTGGCTGGCCGGTCCGCCTCACCGCGTGTACTGGTCCGGCCGGGCCTTTCCCTCTGTGGAACCCCATGCCCTTCACTGGGTGTGGCGGGGAAACAGGACTTTTACTGTGAAAAAATTAGAGTGCTCCAGGCAGGCCTATGCTCGAATACATTAGCATGGAATAATAGAATAGGACGTGTGGTTCTATTTTGTTGGTTTCTAGGACCGCCGTAATGATTAATAGGGACAGTCGGGGGCATCAGTATTCAATTGTCAGAGGTGAAATTCTTGGATTTATTGAAGACTAACTACTGCGAAAGCATTTGCCAAGGATGTTTTCATTAATCAGGAACGAAAGTTAGGGGATCGAAGACGATCAGATACCGTCGTAGTCTTAACCATAAACTATGCCGACTAGGGATCGGACGGTGTTATTTTTTGACCCGTTCGGCACCTTACG
>seq259 [isolate=CN13A VTX00281] [clone=M04428:585:000000000-JR65G:1:1116:2553:16611] [lat-lon=40.016667 N 4.233333 W] [collection-date=Nov-2020] [environmental-sample=TRUE] [altitude=560m.] [organism=uncultured Glomeromycotina] [country=Spain] [moltype=DNA] [isolation-source=mediterranean shrubland]
CCAATAGCGTATATTAAAGTTGTTGCAGTTAAAAAGCTCGTAGTTGAATTTCAGGCCTGGCTGGACGGTCCGCCCTTCGGGTGAGTACTGTCTGTGGTCGGGTCCTACCTTCTGGCGAAGCGTCATGGCCTTAACCGGCCGTGGCGGGGAACCAGGACTTTTACTGTGAAAAAATTAGAGTGTTCAAAGCAGGCAATCGCTTGGATACATTAGCATGGAATAATGGAATAGGACAATGGTTCTATTTGTTGGTTTCTAGGACCGTTGTAATGATTAATAGGGATAGTTGGGGGCATTAGTATTCAATTGTCAGAGGTGAAATTCTTGGATTTATTGAAGACTAACTACTGCGAAAGCATTTGCCAAGGATGTTTTCATTAATCAAGAACGAAAGTTAGGGGATCGAAGACGATCAGATACCGTCGTAGTCTTAACCATAAACTATGCCGACTAGGAATCGGGCGATGTTGACAAAATGACGCGCTCGGCACCTCATG
>seq260 [isolate=CN13A VTX00281] [clone=M04428:585:000000000-JR65G:1:1114:12126:12636] [lat-lon=40.016667 N 4.233333 W] [collection-date=Nov-2020] [environmental-sample=TRUE] [altitude=560m.] [organism=uncultured Glomeromycotina] [country=Spain] [moltype=DNA] [isolation-source=mediterranean shrubland]
CCAATAGCGTATATTAAAGTTGTTGCAGTTAAAAAGCTCGTAGTTGAATTTCAGGCCTGGCTGGACGGTCCGCCCTTCGGGTGAGTACTGTCTGTGGTCGGGTCCTACCTTCTGGCGAAGCGTCATGGCCTTAACCGGCCGTGGCGGGGAACCAGGACTTTTACTGTGAAAAAATTAGAGTGTTCAAAGCAGGCAATCGCTTGGATACATTAGCATGGAATAATGGAATAGGACAATGGTTCTATTTGTTGGTTTCTAGGACCGTTGTAATGATTAATAGGGATAGTTGGGGGCATTAGTATTCAATTGTCAGAGGTGAAATTCTTGGATTTATTGAAGACTAACTACTGCGAAAGCATTTGCCAAGGATGTTTTCATTAATCAAGAACGAAAGTTAGGGGATCGAAGACGATCAGATACCGTCGTAGTCTTAACCATAAACTATGCCGACTAGGAATCGGGCGATGTTGACAAAATGACGCGCTCGGCACCTCATG
>seq261 [isolate=CN13A VTX00108] [clone=M04428:585:000000000-JR65G:1:1114:5887:22228] [lat-lon=40.016667 N 4.233333 W] [collection-date=Nov-2020] [environmental-sample=TRUE] [altitude=560m.] [organism=uncultured Glomeromycotina] [country=Spain] [moltype=DNA] [isolation-source=mediterranean shrubland]
CCAATAGCGTATATTAAAGTTGTTGCAGTTAAAAAGCTCGTAGTTGAATTTCGGGGTCAGTAGGTTGGTCGTGCCACTGGTATGTACTGGTCTCACTGATTCCTCCTTCCTGATGAGCTGTAATGCCATTAATTTGGTGTTGCAGGGAATCTGGACTGTTACTTTGAAAAAATTAGAGTGTTTAAAGCAGGCTAACGCTTGAATACATTAGCATGGAATAATGAAATAGGACGTTCGATCCTATTTTGTTGGTTTCTAGGATTGACGTAATGATTAATAGGGATAGTTGGGGGCATTAGTATTCAATTGTCAGAGGTGAAATTCTTGGATTTATTGAAGACTAACTACTGCGAAAGCATTTGCCAAGGATGTTTTCATTAATCAAGAACGAAAGTTAGGGGATCGAAGACGATCAGATACCGTCGTAGTCTTAACCATAAACTATGCCGACTAGGGATCGGATGATGTTAATTTTTTAATGACTCATTCGGCGCCTTACG
>seq262 [isolate=CN13A VTX00108] [clone=M04428:585:000000000-JR65G:1:1118:13185:15876] [lat-lon=40.016667 N 4.233333 W] [collection-date=Nov-2020] [environmental-sample=TRUE] [altitude=560m.] [organism=uncultured Glomeromycotina] [country=Spain] [moltype=DNA] [isolation-source=mediterranean shrubland]
CCAATAGCGTATATTAAAGTTGTTGCAGTTAAAAAGCTCGTAGTTGAATTTCGGGGTCAGTAGGTTGGTCGTGCCACTGGTATGTACTGGTCTCACTGATTCCTCCTTCCTGATGAGCTGTAATGCCATTAATTTGGTGTTGCAGGGAATCTGGACTGTTACTTTGAAAAAATTAGAGTGTTTAAAGCAGGCTAACGCTTGAATACATTAGCATGGAATAATGAAATAGGACGTTCGATCCTATTTTGTTGGTTTCTAGGATTGACGTAATGATTAATAGGGATAGTTGGGGGCATTAGTATTCAATTGTCAGAGGTGAAATTCTTGGATTTATTGAAGACTAACTACTGCGAAAGCATTTGCCAAGGATGTTTTCATTAATCAAGAACGAAAGTTAGGGGATCGAAGACGATCAGATACCGTCGTAGTCTTAACCATAAACTATGCCGACTAGGGATCGGATGATGTTAATTTTTTAATGACTCATTCGGCGCCTTACG
>seq263 [isolate=CN13A VTX00349] [clone=M04428:585:000000000-JR65G:1:1108:3863:7455] [lat-lon=40.016667 N 4.233333 W] [collection-date=Nov-2020] [environmental-sample=TRUE] [altitude=560m.] [organism=uncultured Glomeromycotina] [country=Spain] [moltype=DNA] [isolation-source=mediterranean shrubland]
CCAATAGCGTATATTAAAGTTGTTGCAGTTAAAAAGCTCGTAGTTGAATTTCAGGCCTGGCTGGACGGTCCGCCCTTCGGGTGAGTACTGTCTGTAGTCGGGTCCTACCTTCTGGCGAAGCGTCATGGCCTTAACCGGCCGTGGCGGGGAACCAGGACTTTTACTGTGAAAAAATTAGAGTGTTCAAAGCAGGCAATCGCTTGGATACATTAGCATGGAATAATGAAATAGGACGTTCGATCCTATTTTGTTGGTTTCTAGGATTGACGTAATGATTAATAGGGATAGTTGGGGGCATTAGTATTCAATTGTCAGAGGTGAAATTCTTGGATTTATTGAAGACTAACTACTGCGAAAGCATTTGCCAAGGATGTTTTCATTAATCAAGAACGAAAGTTAGGGGATCGAAGACGATCAGATACCGTCGTAGTCTTAACCATAAACTATGCCGACTAGGGATCGGATGATGTTAATTTTTTAATGACTCATTCGGCGCCTTACG
>seq264 [isolate=CN13B VTX00186] [clone=M04428:585:000000000-JR65G:1:1101:22214:3269] [lat-lon=40.016667 N 4.233333 W] [collection-date=Nov-2020] [environmental-sample=TRUE] [altitude=560m.] [organism=uncultured Glomeromycotina] [country=Spain] [moltype=DNA] [isolation-source=mediterranean shrubland]
CCAATAGCGTATATTAAAGTTGCTGCAGTTAAAAAGCTCGTAGTTGAATTTCGGGATCAATATGTCGGTCGTGCCTCCGGTACGTACTGGCGTTATTGGTTTCTCCCTTCTGACGAACCACGATGTCATTAATTTGGTGTCATGGGGAATCAGGACTGTTACTTTGAAAAAATTAGAGTGTTTAAAGCAGGCTCACGCTTGAATACATTAGCATGGAATAATGAAATAGGACGTTTGATTCTATTTTGTTGGTTTCTAGGATCGACGTAATGATTAATAGGGATAGTTGGGGGCATTAGTATTCAATTGTCAGAGGTGAAATTCTTGGATTTATTGAAGACTAACTACTGCGAAAGCATTTGCCAAGGATGTTTTCATTAATCAAGAACGAAAGTTAGGGGATCGAAGACGATCAGATACCGTCGTAGTCTTAACCATAAACTATGCCGACTAGGGATCGGATGATGTTAATTTTTTAATGACTCATTCGGCGCCTTACG
>seq265 [isolate=CN13B VTX00186] [clone=M04428:585:000000000-JR65G:1:1102:20376:3263] [lat-lon=40.016667 N 4.233333 W] [collection-date=Nov-2020] [environmental-sample=TRUE] [altitude=560m.] [organism=uncultured Glomeromycotina] [country=Spain] [moltype=DNA] [isolation-source=mediterranean shrubland]
CCAATAGCGTATATTAAAGTTGCTGCAGTTAAAAAGCTCGTAGTTGAATTTCGGGATCAATATGTCGGTCGTGCCTCCGGTACGTACTGGCGTTATTGGTTTCTCCCTTCTGACGAACCACGATGTCATTAATTTGGTGTCATGGGGAATCAGGACTGTTACTTTGAAAAAATTAGAGTGTTTAAAGCAGGCTCACGCTTGAATACATTAGCATGGAATAATGAAATAGGACGTTTGATTCTATTTTGTTGGTTTCTAGGATCGACGTAATGATTAATAGGGATAGTTGGGGGCATTAGTATTCAATTGTCAGAGGTGAAATTCTTGGATTTATTGAAGACTAACTACTGCGAAAGCATTTGCCAAGGATGTTTTCATTAATCAAGAACGAAAGTTAGGGGATCGAAGACGATCAGATACCGTCGTAGTCTTAACCATAAACTATGCCGACTAGGGATCGGATGATGTTAATTTTTTAATGACTCATTCGGCGCCTTACG
>seq266 [isolate=CN13B VTX00338] [clone=M04428:585:000000000-JR65G:1:1101:27551:7052] [lat-lon=40.016667 N 4.233333 W] [collection-date=Nov-2020] [environmental-sample=TRUE] [altitude=560m.] [organism=uncultured Glomeromycotina] [country=Spain] [moltype=DNA] [isolation-source=mediterranean shrubland]
CCAATAGCGTATATTAAAGTTGTTGCAGTTAAAAAGCTCGTAGTTGAATTTTGGGTTTGGCCGATTGGTCCGTTCTTGTAACGAGTACTGGTCGGTCGGGCCTCACCGCCTGGTGATACGTAATGCCCTTTATTGGGTGTTGCGAGTAGCCAGGACCTTTACCTTGAAAAAATTAGAGTGTTTAAAGCAGGCTTATGCCGGAATACATTAGCATGGAATAATAGAATAGGACGATGATTCTATTTTGTTGGTTTCTAGGAGCATCGTAATGATTAATAGGGATAGTTGGGGGCATTAGTATTCAATTGTCAGAGGTGAAATTCTTGGATTTATTGAAGACTAACTACTGCGAAAGCATTTGCCAAGGATGTTTTCATTAATCAAGAACGAAAGTTAGGGGATCGAAGACGATCAGATACCGTCGTAGTCTTAACCATAAACTATGCCGACTAGGGATCGGGCGATGTTGTTTCAATGACTCGCTCGGCACCTTATG
>seq267 [isolate=CN13B VTX00338] [clone=M04428:585:000000000-JR65G:1:1104:10263:23918] [lat-lon=40.016667 N 4.233333 W] [collection-date=Nov-2020] [environmental-sample=TRUE] [altitude=560m.] [organism=uncultured Glomeromycotina] [country=Spain] [moltype=DNA] [isolation-source=mediterranean shrubland]
CCAATAGCGTATATTAAAGTTGTTGCAGTTAAAAAGCTCGTAGTTGAATTTTGGACTTGACCGATTGGTCCGTTCTTGTAACGAGTACTGGTCGTGTTGGGTCTCACCGCCTGGTGATGCGGAATGTCCTTTATTGGGTGTTGCGAGTAGCCAGGACCTTTACCTTGAAAAAATTAGAGTGTTTAAAGCAGGCATATGCCAGAATACATTAGCATGGAATAATAGAATAGGACGATGATTCTATTTTGTTGGTTTCTAGGACCATCGTAATGATTAATAGGGATAGTTGGGGGCATTAGTATTCAATTGTCAGAGGTGAAATTCTTGGATTTATTGAAGACTAACTACTGCGAAAGCATTTGCCAAGGATGTTTTCATTAATCAAGAACGAAAGTTAGGGGATCGAAGACGATCAGATACCGTCGTAGTCTTAACCATAAACTATGCCGACTAGGGATCGGGCGATGTTGTATCAATGACTCGCTCGGCACCTTATG
>seq268 [isolate=CN13B VTX00388] [clone=M04428:585:000000000-JR65G:1:1101:8983:10020] [lat-lon=40.016667 N 4.233333 W] [collection-date=Nov-2020] [environmental-sample=TRUE] [altitude=560m.] [organism=uncultured Glomeromycotina] [country=Spain] [moltype=DNA] [isolation-source=mediterranean shrubland]
CCAATAGCGTATATTAAAGTTGTTGCAGTTAAAAAGCTCGTAGTTGAATTTCGGGGTCAGTAGGTTGGTCATGCCACTGGTATGTACTGGTCTCACTGATTCCTCCTTCCTGATGAGCCGTAATGCCATTAATTTGGTGTTGCGAGGAATCTGGACTGTTACTTTGAAAAAATTAGAGTGTTTAAAGCAGGCTAACGCTTGAATACATTAGCATGGAATAATGAAATAGGACGTTCGATCTTATTTTGTTGGTTTCTAAGATTGACGTAATGATTAATAGGGATAGTTGGGGGCATTAGTATTCAATTGTCAGAGGTGAAATTCTTGGATTTATTGAAGACTAACTACTGCGAAAGCATTTGCCAAGGATGTTTTCATTAATCAAGAACGAAAGTTAGGGGATCGAAGACGATCAGATACCGTCGTAGTCTTAACCATAAACTATGCCGACTAGGGATCGGATGATGTTAATTTTTTAATGACTCATTCGGCACCTTACG
>seq269 [isolate=CN13B VTX00388] [clone=M04428:585:000000000-JR65G:1:2114:3001:16294] [lat-lon=40.016667 N 4.233333 W] [collection-date=Nov-2020] [environmental-sample=TRUE] [altitude=560m.] [organism=uncultured Glomeromycotina] [country=Spain] [moltype=DNA] [isolation-source=mediterranean shrubland]
CCAATAGCGTATATTAAAGTTGTTGCAGTTAAAAAGCTCGTAGTTGAATTTCGGGGTCAGTAGGTTGGTCATGCCACTGGTATGTACTGGTCTCACTGATTCCTCCTTCCTGATGAGCCGTAATGCCATTAATTTGGTGTTGCGAGGAATCTGGACTGTTACTTTGAAAAAATTAGAGTGTTTAAAGCAGGCTAACGCTTGAATACATTAGCATGGAATAATGAAATAGGACGTTCGATCTTATTTTGTTGGTTTCTAAGATTGACGTAATGATTAATAGGGATAGTTGGGGGCATTAGTATTCAATTGTCAGAGGTGAAATTCTTGGATTTATTGAAGACTAACTACTGCGAAAGCATTTGCCAAGGATGTTTTCATTAATCAAGAACGAAAGTTAGGGGATCGAAGACGATCAGATACCGTCGTAGTCTTAACCATAAACTATGCCGACTAGGGATCGGATGATGTTAATTTTTTAATGACTCATTCGGCACCTTACG
>seq270 [isolate=CN13B VTX00380] [clone=M04428:585:000000000-JR65G:1:1101:15760:10094] [lat-lon=40.016667 N 4.233333 W] [collection-date=Nov-2020] [environmental-sample=TRUE] [altitude=560m.] [organism=uncultured Glomeromycotina] [country=Spain] [moltype=DNA] [isolation-source=mediterranean shrubland]
CCAATAGCGTATATTAAAGTTGTTGCAGTTAAAAAGCTCGTAGTTGAACTTCGGGGTTTACCCATTGGTCAGGCTTAATTGTCTGCACTGGTGAGATAAATCTCTACCTTCTGAGGAACTTTCATGCCATTTATTTGGTGTGATGGGAAATCAGGACTGTTACTTTGAAAAAATTAGAGTGTTTAAAGCAGGCTAACGTCTGAATACATTAGCATGGAATAATGAAATAGGACGGACTGATTCTATTTCGTTGGTTTCTAGGATCACCGTAATGATTAATAGGGATAGTTGGGGGCATTAGTATTCAATTGTCAGAGGTGAAATTCTTGGATTTATTGAAGACTAACTACTGCGAAAGCATTTGCCAAGGATGTTTTCATTAATCAAGAACGAAAGTTAGGGGATCGAAGACGATCAGATACCGTCGTAGTCTTAACCATAAACTATGCCGACTAGGGATCGGATGATGTTAATTTTTTAATGACTCATTCGGCGCCTTACG
>seq271 [isolate=CN13B VTX00380] [clone=M04428:585:000000000-JR65G:1:2118:23845:11479] [lat-lon=40.016667 N 4.233333 W] [collection-date=Nov-2020] [environmental-sample=TRUE] [altitude=560m.] [organism=uncultured Glomeromycotina] [country=Spain] [moltype=DNA] [isolation-source=mediterranean shrubland]
CCAATAGCGTATATTAAAGTTGTTGCCGTTAAAAAGCTCGTAGTTGAACTTCGGGGTTTACCCATTGGTCAGGCTTAATTGTCTGCACTGGTGAGATGAATCTCTACCTTCTGAGGAACTTTCATGCCATTTATTTGGTGTGATTGGAAATCAGGACTGTTACTTTGAAAAAATTAGAGTGTTTAAAGCAGGCTAACGTCTGAATACATTAGCATGGAATAATGAAATAGGACGGACTGATTCTATTTCGTTGGTTTCTAGGATCACCGTAATGATTAATAGGGATAGTTGGGGGCATTAGTATTCAATTGTCAGAGGTGAAATTCTTGGATTTATTGAAGACTAACTACTGCGAAAGCATTTGCCAAGGATGTTTTCATTAATCAAGAACGAAAGTTAGGGGATCGAAGACGATCAGATACCGTCGTAGTCTTAACCATAAACTATGCCGACTAGGGATCGGACGAAGTTAATTTTATAATGACTCATTCGGCGCCTTACG
>seq272 [isolate=CN13B VTX00153] [clone=M04428:585:000000000-JR65G:1:1101:20999:15908] [lat-lon=40.016667 N 4.233333 W] [collection-date=Nov-2020] [environmental-sample=TRUE] [altitude=560m.] [organism=uncultured Glomeromycotina] [country=Spain] [moltype=DNA] [isolation-source=mediterranean shrubland]
CCAATAGCGTATATTAAAGTTGTTGCAGTTAAAAAGCTCGTAGTTGAATTTCGGAATCAATATGTTGGTCGTGCCATTGGTACGTACTGGCATTATTGGTTTCTACCTTCTGAAGAACCTCGATGTCATTAATTTGGTGTCTTGGGGAATCAGGACTGTTACTTTGAAAAAATTAGAGTGTTTAAAGCAGGCTCGCGCTTGAATACATTAGCATGGAATAATGAAATAGGACGTTTGATTCTATTTTGTTGGTTTCTAGGATCGACGTAATGATTAATAGGGATAGTTGGGGGCATTAGTATTCAATTGTCAGAGGTGAAATTCTTGGATTTATTGAAGACTAACTACTGCGAAAGCATTTGCCAAGGATGTTTTCATTAATCAAGAACGAAAGTTAGGGGATCGAAGACGATCAGATACCGTCGTAGTCTTAACCATAAACTATGCCGACTAGGGATCGGATGATGTTAATTTTTTAATGACTCATTCGGCGCCTTACG
>seq273 [isolate=CN13B VTX00153] [clone=M04428:585:000000000-JR65G:1:2115:24664:18086] [lat-lon=40.016667 N 4.233333 W] [collection-date=Nov-2020] [environmental-sample=TRUE] [altitude=560m.] [organism=uncultured Glomeromycotina] [country=Spain] [moltype=DNA] [isolation-source=mediterranean shrubland]
CCAATAGCGTATATTAAAGTTGTTGCAGTTAAAAAGCTCGTAGTTGAATTTCGGAATCAATATGTTGGTCGTGCCATTGGTACGTACTGGCATTATTGGTTTCTACCTTCTGAAGAACCTCGATGTCATTAATTTGGTGTCTTGGGGAATCAGGACTGTTACTTTGAAAAAATTAGAGTGTTTAAAGCAGGCTCGCGCTTGAATACATTAGCATGGAATAATGAAATAGGACGTTTGATTCTATTTTGTTGGTTTCTAGGATCGACGTAATGATTAATAGGGATAGTTGGGGGCATTAGTATTCAATTGTCAGAGGTGAAATTCTTGGATTTATTGAAGACTAACTACTGCGAAAGCATTTGCCAAGGATGTTTTCATTAATCAAGAACGAAAGTTAGGGGATCGAAGACGATCAGATACCGTCGTAGTCTTAACCATAAACTATGCCGACTAGGGATCGGATGATGTTAATTTTTTAATGACTCATTCGGCGCCTTACG
>seq274 [isolate=CN13B VTX00154] [clone=M04428:585:000000000-JR65G:1:1101:22349:21396] [lat-lon=40.016667 N 4.233333 W] [collection-date=Nov-2020] [environmental-sample=TRUE] [altitude=560m.] [organism=uncultured Glomeromycotina] [country=Spain] [moltype=DNA] [isolation-source=mediterranean shrubland]
CCAATAGCGTATATTAAAGTTGTTGCAGTTAAAAAGCTCGTAGTTGAATTTCGGGATCAATATGTCGGTCGTGCCTCCGGTACGTACTGGCGTTATTGGTTTCTCCCTTCTGACGAACCACGATGTCATTAATTTGGTGTCATGGGGAATCAGGACTGTTACTTTGAAAAAATTAGAGTGTTTAAAGCAGGCTCACGCTTGAATACATTAGCATGGAATAATGAAATAGGACGTTTGATTCTATTTTGTTGGTTTCTAGGATCGACGTAATGATTAATAGGGATAGTTGGGGGCATTAGTATTCAATTGTCAGAGGTGAAATTCTTGGATTTATTGAAGACTAACTACTGCGAAAGCATTTGCCAAGGATGTTTTCATTAATCAAGAACGAAAGTTAGGGGATCGAAGACGATCAGATACCGTCGTAGTCTTAACCATAAACTATGCCGACTAGGGATCGGATGATGTTAATTTTTTAATGACTCATTCGGCGCCTTACG
>seq275 [isolate=CN13B VTX00154] [clone=M04428:585:000000000-JR65G:1:1117:21819:10575] [lat-lon=40.016667 N 4.233333 W] [collection-date=Nov-2020] [environmental-sample=TRUE] [altitude=560m.] [organism=uncultured Glomeromycotina] [country=Spain] [moltype=DNA] [isolation-source=mediterranean shrubland]
CCAATAGCGTATATTAAAGTTGTTGCAGTTAAAAAGCTCGTAGTTGAATTTCGGGATCAATATGTCGGTCGTGCCTCCGGTACGTACTGGCGTTATTGGTTTCTCCCTTCTGAAGAACCACGATGTCATTAATTTGGTGTCATGGGGAATCAGGACTGTTACTTTGAAAAAATTAGAGTGTTTAAAGCAGGCTCACGCTTGAATACATTAGCATGGAATAATGAAATAGGACGTTTGATTCTATTTTGTTGGTTTCTAGGATCGATGTAATGATTAATAGGGATAGTTGGGGGCATTAGTATTCAATTGTCAGAGGTGAAATTCTTGGATTTATTGAAGACTAACTACTGCGAAAGCATTTGCCAAGGATGTTTTCATTAATCAAGAACGAAAGTTAGGGGATCGAAGACGATCAGATACCGTCGTAGTCTTAACCATAAACTATGCCGACTAGGGATCGGATGATGTTAATTTTTTAATGACTCATTCGGCGCCTTACG
>seq276 [isolate=CN13B VTX00143] [clone=M04428:585:000000000-JR65G:1:1102:10337:7779] [lat-lon=40.016667 N 4.233333 W] [collection-date=Nov-2020] [environmental-sample=TRUE] [altitude=560m.] [organism=uncultured Glomeromycotina] [country=Spain] [moltype=DNA] [isolation-source=mediterranean shrubland]
CCAATAGCGTATATTAAAGTTGTTGCAGTTAAAAAGCTCGTAGTTGAATTTCGGGATCAGACTGTCGGTCGTGCCTCGGTACGCACTGGCATTATTGGTTCCTACCTTCTGAAGAACCGCGATGTCATTAATTTGGTGTCGTGGGGAATCAGGACTGTTACTTTGAAAAAATTAGAGTGTTTAAAGCAGGCGCACGCTTGAATACATTAGCATGGAATAATGAAATAGGACGTTTGATTCTATTTTGTTGGTTTCTAGGATCGACGTAATGATTAATAGGGATAGTTGGGGGCATTAGTATTCAATTGTCAGAGGTGAAATTCTTGGATTTATTGAAGACTAACTACTGCGAAAGCATTTGCCAAGGATGTTTTCATTAATCAAGAACGAAAGTTAGGGGATCGAAGACGATCAGATACCGTCGTAGTCTTAACCATAAACTATGCCGACTAGGGATCGGATGATGTTAATTTTTTAATGACTCATTCGGCGCCTTACG
>seq277 [isolate=CN13B VTX00143] [clone=M04428:585:000000000-JR65G:1:2113:13022:15745] [lat-lon=40.016667 N 4.233333 W] [collection-date=Nov-2020] [environmental-sample=TRUE] [altitude=560m.] [organism=uncultured Glomeromycotina] [country=Spain] [moltype=DNA] [isolation-source=mediterranean shrubland]
CCAATAGCGTATATTAAAGTTGTTGCAGTTAAAAAGCTCGTAGTTGAATTTCGGGATCAGACTGTCGGTCGTGCCTCGGTACGCACTGGCATTATTGGTTCCTACCTTCTGAAGAACCGCGATGTCATTAATTTGGTGTCGTGGGGAATCAGGACTGTTACTTTGAAAAAATTAGAGTGTTTAAAGCAGGCGCACGCTTGAATACATTAGCATGGAATAATGAAATAGGACGTTTGATTCTATTTTGTTGGTTTCTAGGATCGACGTAATGATTAATAGGGATAGTTGGGGGCATTAGTATTCAATTGTCAGAGGTGAAATTCTTGGATTTATTGAAGACTAACTACTGCGAAAGCATTTGCCAAGGATGTTTTCATTAATCAAGAACGAAAGTTAGGGGATCGAAGACGATCAGATACCGTCGTAGTCTTAACCATAAACTATGCCGACTAGGGATCGGATGATGTTAATTTTATAATGACTCATTCGGCGCCTTACG
>seq278 [isolate=CN13B VTX00056] [clone=M04428:585:000000000-JR65G:1:1101:11643:19461] [lat-lon=40.016667 N 4.233333 W] [collection-date=Nov-2020] [environmental-sample=TRUE] [altitude=560m.] [organism=uncultured Glomeromycotina] [country=Spain] [moltype=DNA] [isolation-source=mediterranean shrubland]
CCAATAGCGTATATTAAAGTTGTTGCAGTTAAAAAGCTCGTAGTTGAATTTCGGGATTGACGTGATGGTCATGCCTTAAGGGGTATGAACTGTCACAGTTGATTTCTCACCTTCTGGAGAAACTTGATGTCCTTTATTGGGTGTCTTGCGGATCCAGGACCTTTACCTTGAAAAAATTAGAGTGTTTAAAGCAGGCATTTTTGCTCGAATACATTAGCATGGAATAATAGAATAGGACGGCATGGTTCTATTTTGTTGGTTTCTAGGATCACCGTAATGATTAATAGGGATAGTTGGGGGCATTAGTATTCAATTGTCAGAGGTGAAATTCTTGGATTTATTGAAGACTAACTACTGCGAAAGCATTTGCCAAGGATGTTTTCATTAATCAAGAACGAAAGTTAGGGGATCGAAGACGATCAGATACCGTCGTAGTCTTAACCATAAACTATGCCGACTAGGAATCAGACGATGTTAATTTTTTAATGACTCGTTTGGCACCTTACG
>seq279 [isolate=CN13B VTX00056] [clone=M04428:585:000000000-JR65G:1:2117:11631:4529] [lat-lon=40.016667 N 4.233333 W] [collection-date=Nov-2020] [environmental-sample=TRUE] [altitude=560m.] [organism=uncultured Glomeromycotina] [country=Spain] [moltype=DNA] [isolation-source=mediterranean shrubland]
CCAATAGCGTATATTAAAGTTGTTGCAGTTAAAAAGCTCGTAGTTGAATTTCGGGATTGACGTGATGGTCATGCCTTAAGGGGTATGAACTGTCACAGTTGATTTCTCACCTTCTGGAGAAACTTGATGTCCTTTATTGGGTGTCTTGCGGATCCAGGACCTTTACCTTGAAAAAATTAGAGTGTTTAAAGCAGGCATTTTTGCTCGAATACATTAGCATGGAATAATAGAATAGGACGGCATGGTTCTATTTTGTTGGTTTCTAGGATCACCGTAATGATTAATAGGGATAGTTGGGGGCATTAGTATTCAATTGTCAGAGGTGAAATTCTTGGATTTATTGAAGACTAACTACTGCGAAAGCATTTGCCAAGGATGTTTTCATTAATCAAGAACGAAAGTTAGGGGATCGAAGACGATCAGATACCGTCGTAGTCTTAACCATAAACTATGCCGACTAGGAATCAGACGATGTTAATTTTTTAATGACTCGTTTGGCACCTTACG
>seq280 [isolate=CN13B VTX00342] [clone=M04428:585:000000000-JR65G:1:1101:13550:18842] [lat-lon=40.016667 N 4.233333 W] [collection-date=Nov-2020] [environmental-sample=TRUE] [altitude=560m.] [organism=uncultured Glomeromycotina] [country=Spain] [moltype=DNA] [isolation-source=mediterranean shrubland]
CCAATAGCGTATATTAAAGTTGCTGCAGTTAAAAAGCTCGTAGTTGAATTTCGGGACCAATATGTCGGTCGTGCCTCGGTACGTACTGGCATCGTTGGTTTCTCCCTTCTGACGAACCATGATGTCATTTATTTGGTGTCGTGGGGAATCAGGACTGTTACTTTGAAAAAATTAGAGTGTTTAAAGCAGGCTCACGCTTGAATACATTAGCATGGAATAATGAAATAGGACGTTTGATTCTATTTTGTTGGTTTCTAGGATCGACGTAATGATTAATAGGGATAGTTGGGGGCATTAGTATTCAATTGTCAGAGGTGAAATTCTTGGATTTATTGAAGACTAACTACTGCGAAAGCATTTGCCAAGGATGTTTTCATTAATCAAGAACGAAAGTTAGGGGATCGAAGACGATCAGATACCGTCGTAGTCTTAACCATAAACTATGCCGACTAGGGATCGGATGATGTTAATTTTTTAATGACTCATTCGGCGCCTTACG
>seq281 [isolate=CN13B VTX00342] [clone=M04428:585:000000000-JR65G:1:2109:3506:17190] [lat-lon=40.016667 N 4.233333 W] [collection-date=Nov-2020] [environmental-sample=TRUE] [altitude=560m.] [organism=uncultured Glomeromycotina] [country=Spain] [moltype=DNA] [isolation-source=mediterranean shrubland]
CCAATAGCGTATATTAAAGTTGCTGCAGTTAAAAAGCTCGTAGTTGAATTTCGGGACCAATATGTCGGTCGTGCCTCGGTACGTACTGGCATCGTTGGTTTCTCCCTTCTGACGAACCATGATGTCATTTATTTGGTGTCGTGGGGAATCAGGACTGTTACTTTGAAAAAATTAGAGTGTTTAAAGCAGGCTCACGCTTGAATACATTAGCATGGAATAATGAAATAGGACGTTTGATTCTATTTTGTTGGTTTCTAGGATCGACGTAATGATTAATAGGGATAGTTGGGGGCATTAGTATTCAATTGTCAGAGGTGAAATTCTTGGATTTATTGAAGACTAACTACTGCGAAAGCATTTGCCAAGGATGTTTTCATTAATCAAGAACGAAAGTTAGGGGATCGAAGACGATCAGATACCGTCGTAGTCTTAACCATAAACTATGCCGACTAGGGATCGGATGATGTTAATTTTTTAATGACTCATTCGGCGCCTTACG
>seq282 [isolate=CN13B VTX00054] [clone=M04428:585:000000000-JR65G:1:1102:15121:9370] [lat-lon=40.016667 N 4.233333 W] [collection-date=Nov-2020] [environmental-sample=TRUE] [altitude=560m.] [organism=uncultured Glomeromycotina] [country=Spain] [moltype=DNA] [isolation-source=mediterranean shrubland]
CCAATAGCGTATATTAAAGTTGTTGCAGTTAAAAAGCTCGTAGTTGAACTTCGGGGTTTACCCATTGGTCAGGCTTAATTGTCTGCACTGGTGAGATGAATCTCTACCTTCTGAGGAACTTTCATGCCATTTATTTGGTGTGATTGGAAATCAGGACTGTTACTTTGAAAAAATTAGAGTGTTTAAAGCAGGCTAACGTCTGAATACATTAGCATGGAATAATGAAATAGGACGGACTGATTCTATTTCGTTGGTTTCTAGGATCACCGTAATGATTAATAGGGATAGTTGGGGGCATTAGTATTCAATTGTCAGAGGTGAAATTCTTGGATTTATTGAAGACTAACTACTGCGAAAGCATTTGTCAAGGATGTTTTCATTAATCAAGAACGAAAGTTAGGGGATCGAAGACGATCAGATACCGTCGTAGTCTTAACCATAAACTATGCCGACTAGGGATCGGACGAAGTTAATTTTATAATGACGCGTTCGGCACCTTACG
>seq283 [isolate=CN13B VTX00054] [clone=M04428:585:000000000-JR65G:1:2102:11940:10304] [lat-lon=40.016667 N 4.233333 W] [collection-date=Nov-2020] [environmental-sample=TRUE] [altitude=560m.] [organism=uncultured Glomeromycotina] [country=Spain] [moltype=DNA] [isolation-source=mediterranean shrubland]
CCAATAGCGTATATTAAAGTTGTTGCAGTTAAAAAGCTCGTAGTTGAACTTCGGGGTTTACCCATTGGTCAGGCTTAATTGTCTGCACTGGTGAGATGAATCTCTACCTTCTGAGGAACTTTCATGCCATTTATTTGGTGTGATTGGAAATCAGGACTATTACTTTGAAAAAATTAGAGTGTTTAAAGCAGGCTAACGTCTGAATACATTAGCATGGAATAATGAAATAGGACGGACTGATTCTATTTCGTTGGTTTCTAGGATCACCGTAATGATTAATAGGGATAGTTGGGGGCATTAGTATTCAATTGTCAGAGGTGAAATTCTTGGATTTATTGAAGACTAACTACTGCGAAAGCATTTGCCAAGGATGTTTTCATTAATCAAGAACGAAAGTTAGGGGATCGAAGACGATCAGATACCGTCGTAGTCTTAACCATAAACTATGCCGACTAGGGATCGGACGAAGTTAATTTTATAATGACGCGTTCGGCACCTTACG
>seq284 [isolate=CN13B VTX00193] [clone=M04428:585:000000000-JR65G:1:1102:7157:14723] [lat-lon=40.016667 N 4.233333 W] [collection-date=Nov-2020] [environmental-sample=TRUE] [altitude=560m.] [organism=uncultured Glomeromycotina] [country=Spain] [moltype=DNA] [isolation-source=mediterranean shrubland]
CCAATAGCGTATATTAAAGTTGTTGCAGTTAAAAAGCTCGTAGTTGAATTTCGGGATTGACACATCGGTCGTGCCTTAAGGGGTATGAACTGGTGTAGTCAATTTCTCACCTTCTGGAGAACCGCAATGCCCTTAATTGGGTGTCGCGGGGAACCAGGACCTTTACTTTGAAAAAATTAGAGTGTTTAAAGCAGGCATTTTGCTTGAATACATTAGCATGGAATAATAAAATAGGACGGCATGATTCTATTTTGTTGGTTTCTAGGATCACCGTAATGATTAATAGGGATAGTTGGGGGCATTAGTATTCAATTGTCAGAGGTGAAATTCTTGGATTTATTGAAGACTAACTACTGCGAAAGCATTTGCCAAGGATGTTTTCATTAATCAAGAACGAAAGTTAGGGGATCGAAGACGATCAGATACCGTCGTAGTCTTAACCATAAACTATGCCGACTAGGAATCAGACGATGTTAATTTTTTAATGACTCGTTTGGCACCTTACG
>seq285 [isolate=CN13B VTX00193] [clone=M04428:585:000000000-JR65G:1:1115:28184:16547] [lat-lon=40.016667 N 4.233333 W] [collection-date=Nov-2020] [environmental-sample=TRUE] [altitude=560m.] [organism=uncultured Glomeromycotina] [country=Spain] [moltype=DNA] [isolation-source=mediterranean shrubland]
CCAATAGCGTATATTAAAGTTGTTGCAGTTAAAAAGCTCGTAGTTGAATTTCGGGATTGACACATCGGTCGTGCCTTAAGGGGTATGAACTGGTGTAGTCAGTTTCTCACCTTCTGGAGAACCGCGATGTCCTTAATTGGGTGCCGCGAGGAACCAGGACCTTTACTTTGAAAAAATTAGAGTGTTTAAAGCAGGCATTTTGCTTGAATACATTAGCATGGAATAATAAAATAGGACGGATGGTTCTATTTTGTTGGTTTCTAGGATCACCGTAATGATTAATAGGGATAGTTGGGGGCATTAGTATTCAATTGTCAGAGGTGAAATTCTTGGATTTATTGAAGACTAACTACTGCGAAAGCATTTGCCAAGGATGTTTTCATTAATCAAGAACGAAAGTTAGGGGATCGAAGACGATCAGATACCGTCGTAGTCTTAACCATAAACTATGCCGACTAGGAATCAGACGATGTTAATTTTTTAATGACTCGTTTGGCACCTTACG
>seq286 [isolate=CN13B VTX00108] [clone=M04428:585:000000000-JR65G:1:1102:21419:15577] [lat-lon=40.016667 N 4.233333 W] [collection-date=Nov-2020] [environmental-sample=TRUE] [altitude=560m.] [organism=uncultured Glomeromycotina] [country=Spain] [moltype=DNA] [isolation-source=mediterranean shrubland]
CCAATAGCGTATATTAAAGTTGTTGCAGTTAAAAAGCTCGTAGTTGAATTTCGGGGTCAGTAGGTTGGTCGTGCCACTGGTATGTACTGGTCTCACTGATTCCTCCTTCCTGATGAGCTGTAATGCCATTAATTTGGTGTTGCGGGGAATCTGGACTGTTACTTTGAAAAAATTAGAGTGTTTAAAGCAGGCTAACGCTTGAATACATTAGCATGGAATAATGAAATAGGACGTTCGATCCTATTTTGTTGGTTTCTAGGATTGACGTAATGATTAATAGGGATAGTTGGGGGCATTAGTATTCAATTGTCGGAGGTGAAATTCTTGGATTTATTGAAGACTAACTACTGCGAAAGCATTTGCCAAGGATGTTTTCATTAATCAAGAACGAAAGTTAGGGGATCGAAGACGATCAGATACCGTCGTAGTCTTAACCATAAACTATGCCGACTAGGGATCGGATGATGTTAATTTTTTAATGACTCATTCGGCGCCTTACG
>seq287 [isolate=CN13B VTX00108] [clone=M04428:585:000000000-JR65G:1:1114:25346:21820] [lat-lon=40.016667 N 4.233333 W] [collection-date=Nov-2020] [environmental-sample=TRUE] [altitude=560m.] [organism=uncultured Glomeromycotina] [country=Spain] [moltype=DNA] [isolation-source=mediterranean shrubland]
CCAATAGCGTATATTAAAGTTGTTGCAGTTAAAAAGCTCGTAGTTGAATTTCGGGGTCAGTAGGTTGGTCGTGCCACTGGTATGTACTGGTCTCACTGATTCCTCCTTCCTGATGAGCCGTAATGCCATTAATTTGGTGTTGCAGGGAATCTGGACTGTTACTTTGAAAAAATTAGAGTGTTTAAAGCAGGCTAACGCTTGAATACATTAGCATGGAATAATGAAATAGGACGTTCGATCTTATTTTGTTGGTTTCTAGGATTGACGTAATGATTAATAGGGATAGTTGGGGGCATTAGTATTCAATTGTCAGAGGTGAAATTCTTGGATTTATTGAAGACTAACTACTGCGAAAGCATTTGCCAAGGATGTTTTCATTAATCAAGAACGAAAGTTAGGGGATCGAAGACGATCAGATACCGTCGTAGTCTTAACCATAAACTATGCCGACTAGGGATCGGATGATGTTAATTTTTTAATGACTCATTCGGCGCCTTACG
>seq288 [isolate=CN13B VTX00064] [clone=M04428:585:000000000-JR65G:1:1102:4437:16947] [lat-lon=40.016667 N 4.233333 W] [collection-date=Nov-2020] [environmental-sample=TRUE] [altitude=560m.] [organism=uncultured Glomeromycotina] [country=Spain] [moltype=DNA] [isolation-source=mediterranean shrubland]
CCAATAGCGTATATTAAAGTTGTTGCAGTTAAAAAGCTCGTAGTTGAACTTCGGGATCAATGGATCGGTCATGCTTTGGTATGTACTGATCTCATTGGTTCTCACCTTCTAAAGAACCATAATGTCATTCATTTGATGTTATGGGGAATTAGGACTGTTACCTTGAAAAAATTAGAGTGTTTAAAGCAGGCTTACGCTTGAATACATTAGCATGGAATAATGAAATAGGACATCCGATTCTATTTTGTTGGTTTCTAGGATCGATGTAATGATTAATAGGGATAGTTGGGGGCATTAGTATTCAATTGTCAGAGGTGAAATTCTTGGATTTATTGAAGACTAACTACTGCGAAAGCATTTGCCAAGGATGTTTTCATTAATCAAGAACGAAAGTTAGGGGATCGAAGACGATCAGATACCGTCGTAGTCTTAACCATAAACTATGCCGACTAGGGATCGGATGATGTTAATTTTTTAATGACTCATTCGGCGCCTTACG
>seq289 [isolate=CN13B VTX00064] [clone=M04428:585:000000000-JR65G:1:2109:23848:18325] [lat-lon=40.016667 N 4.233333 W] [collection-date=Nov-2020] [environmental-sample=TRUE] [altitude=560m.] [organism=uncultured Glomeromycotina] [country=Spain] [moltype=DNA] [isolation-source=mediterranean shrubland]
CCAATAGCGTATATTAAAGTTGTTGCAGTTAAAAAGCTCGTAGTTGAACTTCGGGATCAATGAATTGGTCATGCCGTTGGTATGTACTGATTTTATTGGTTCTCACCTTCTAAAGAACCATAATGTCATTCATTTGATGTTATGGGGAATTAGGACTGTTACCTTGAAAAAATTAGAGTGTTTAAAGCAGGCTTACGCTTGAATACATTAGCATGGAATAATGAAATAGGACATCCGATTCTATTTTGTTGGTTTCTAGGATCGATGTAATGATTAATAGGGATAGTTGGGGGCATTAGTATTCAATTGTCAGAGGTGAAATTCTTGGATTTATTGAAGACTAACTACTGCGAAAGCATTTGCCAAGGATGTTTTCATTAATCAAGAACGAAAGTTAGGGGATCGAAGACGATCAGATACCGTCGTAGTCTTAACCATAAACTATGCCGACTAGGGATCGGATGATGTTAATTTTTTAATGACTCATTCGGCGCCTTACG
>seq290 [isolate=CN13B DG15] [clone=M04428:585:000000000-JR65G:1:2114:29560:11914] [lat-lon=40.016667 N 4.233333 W] [collection-date=Nov-2020] [environmental-sample=TRUE] [altitude=560m.] [organism=uncultured Glomeromycotina] [country=Spain] [moltype=DNA] [isolation-source=mediterranean shrubland]
CCAATAGCGTATATTAAGGTTGCTGCGGTTAAAAAGCTCGTAGTTGAATTTCGGGATTGACACATCGGTCGTGCCTTAAGGGGTATGAACTGGCGTAGCCAATTCCTCACCTTCTGGTGAATTGTGATGCCTCTTTAACTGGGTGTTTCAATGAACTAGGACTTTTACTTTGAAAAAATTAGAGTGTTTAAAGCAGGCATTATTTGCTTGAATACATTAGCATGGAATAATAAAATAGGGCGGATGATTCTATTTTGTTGGTTTCTAGGATCACTGTAATGATTAATAGGGATAGTTGGGGGCATTAGTATTCAATTGTCAGAGGTGAAATTCTTGGATTTATTGAAGACTAACTACTGCGAAAGCATTTGCCAAGGATGTTTTCATTAATCAAGAACGAAAGTTAGGGGATCGAAGACGATCAGATACCGTCGTAGTCTTAACCATAAACTATGCCGACTAGGAATCAGACGATGTTAATTTTTTAATGACTCGTTTGGCACCTTACG
>seq291 [isolate=CN13B DG15] [clone=M04428:585:000000000-JR65G:1:2104:12302:23859] [lat-lon=40.016667 N 4.233333 W] [collection-date=Nov-2020] [environmental-sample=TRUE] [altitude=560m.] [organism=uncultured Glomeromycotina] [country=Spain] [moltype=DNA] [isolation-source=mediterranean shrubland]
CCAATAGCGTATATTAAGGTTGCTGCGGTTAAAAAGCTCGTAGTTGAATTTCGGGATTGACACATCGGTCGTGCCTTAAGGGGTATGAACTGGCGTAGCCAATTCCTCACCTTCTGGTGAATTGTGATGCCTCTTTAACTGGGTGTTTCAATGAACTAGGACTTTTACTTTGAAAAAATTAGAGTGTTTAAAGCAGGCATTATTTGCTTGAATACATTAGCATGGAATAATAAAATAGGGCGGATGATTCTATTTTGTTGGTTTCTAGGATCACTGTAATGATTAATAGGGATAGTTGGGGGCATTAGTATTCAATTGTCAGAGGTGAAATTCTTGGATTTATTGAAGACTAACTACTGCGAAAGCATTTGCCAAGGATGTTTTCATTAATCAAGAACGAAAGTTAGGGGATCGAAGACGATCAGATACCGTCGTAGTCTTAACCATAAACTATGCCGACTAGGAATCAGACGATGTTAATTTTTTAATGACTCGTTTGGCACCTTACG
>seq292 [isolate=CN13B VTX00295] [clone=M04428:585:000000000-JR65G:1:2114:20900:23709] [lat-lon=40.016667 N 4.233333 W] [collection-date=Nov-2020] [environmental-sample=TRUE] [altitude=560m.] [organism=uncultured Glomeromycotina] [country=Spain] [moltype=DNA] [isolation-source=mediterranean shrubland]
CCAATAGCGTATATTAAAGTTGTTGCAGTTAAAAAGCTCGTAGTTGAATTTCGGGGTCAGTAGGTTGGTCATGCCACTGGTATGTACTGGTCTCACTGATTCCTCCTTCCTGATGAGCCGTAATGCCATTAATTTGGTGTTGCGAGGAATCTGGACTGTTACTTTGAAAAAATTAGAGTGTTTAAAGCAGGCTAACGCTTGAATACATTAGCATGGAATAATGAAATAGGACGTTCGATCTTATTTTGTTGGTTTCTAGGATTGACGTAATGATTAATAGGGATAGTTGGGGGCATTAGTATTCAATTGTCAGAGGTGAAATTCTTGGATTTATTGAAGACTAACTACTGCGAAAGCATTTGCCAAGGATGTTTTCATTAATCAAGAACGAAAGTTAGGGGATCGAAGACGATCAGATACCGTCGTAGTCTTAACCATAAACTATGCCGACTAGGGATCGGATGATGTTAATTTTTTAATGACTCATTCGGCGCCTTACG
>seq293 [isolate=CN13B VTX00295] [clone=M04428:585:000000000-JR65G:1:2112:11232:13689] [lat-lon=40.016667 N 4.233333 W] [collection-date=Nov-2020] [environmental-sample=TRUE] [altitude=560m.] [organism=uncultured Glomeromycotina] [country=Spain] [moltype=DNA] [isolation-source=mediterranean shrubland]
CCAATAGCGTATATTAAAGTTGTTGCAGTTAAAAAGCTCGTAGTTGAATTTCGGGGTTAGTAGGTTGGTCATGCCACTGGTATGTACTGGTCTCACTGATTCCTCCTTCCTGATGAGCCGTAATGCCATTAATTTGGTGTTGCGAGGAATCTGGACTGTTACTTTGAAAAAATTAGAGTGTTTAAAGCAGGCTAACGCTTGAATACATTAGCATGGAATAATGAAATAGGACGTTCGATCTTATTTTGTTGGTTTCTAAGATTGACGTAATGATTAATAGGGATAGTTGGGGGCATTAGTATTCAATTGTCAGAGGTGAAATTCTTGGATTTATTGAAGACTAACTACTGCGAAAGCATTTGCCAAGGATGTTTTCATTAATCAAGAACGAAAGTTAGGGGATCGAAGACGATCAGATACCGTCGTAGTCTTAACCATAAACTATGCCGACTAGGGATCGGATGATGTTAATTTTTTAATGACTCATTCGGCGCCTTACG
>seq294 [isolate=CN13B VTX00354] [clone=M04428:585:000000000-JR65G:1:2115:18101:7560] [lat-lon=40.016667 N 4.233333 W] [collection-date=Nov-2020] [environmental-sample=TRUE] [altitude=560m.] [organism=uncultured Glomeromycotina] [country=Spain] [moltype=DNA] [isolation-source=mediterranean shrubland]
CCAATAGCGTATATTAAAGTTGTTGCAGTTAAAAAGCTCGTAGTTGAATTTCGGGATTCGTCCATTGGTCAGGCTTAACTGTCTGTACTGGTGTGTCGGATTTCTACCTTCTGAAGAACCTTTATGCCATTAATTTGGTGTGTTGGGGAATCAGGACTGTTACTTTGAAAAAATTAGAGTGTTTAAAGCAGGCTAACGTCTGAATACATTAGCATGGAATAATGAAATAGGACGGTACGGTTCTATTTTGTTGGTTTCTAGGATCGCCGTAATGATTAATAGGGATAGTTGGGGGAATTAGTATTCAATTGTCAGAGGTGAAATTCTTGGATTTATTGAAGACTAACTACTGCGAAAGCATTTGCCAAGGATGTTTTCATTAATCAAGAACGAAAGTTAGGGGATCGAAGACGATCAGATACCGTCGTAGTCTTAACCATAAACTATGCCGACTAGGGATTGGACGATGTTAATTTTTTAATGACTCGTTCAGCACCTTACG
>seq295 [isolate=CN13B VTX00354] [clone=M04428:585:000000000-JR65G:1:2110:4292:16100] [lat-lon=40.016667 N 4.233333 W] [collection-date=Nov-2020] [environmental-sample=TRUE] [altitude=560m.] [organism=uncultured Glomeromycotina] [country=Spain] [moltype=DNA] [isolation-source=mediterranean shrubland]
CCAATAGCGTATATTAAAGTTGTTGCAGTTAAAAAGCTCGTAGTTGAATTTCGGGATTCGTTCATTGGTCAGGCTTAACTGTCTGTACTGATGTGTCGGATTTCTACCTTCTGAAGAACCTTCATGTCATTAATTTGGTGTGTTGGGGAATCAGGACTGTTACTTTGAAAAAATTAGAGTGTTTAAAGCAGGCTAACGTCTGAATACATTAGCATGGAATAATGAAATAGGACGGTACGGTTCTATTTTGTTGGTTTCTAGGATCGCCGTAATGATTAATAGGGATAGTTGGGGGCATTAGTATTCAATTGTCAGAGGTGAAATTCTTGGATTTATTGAAGACTAACTACTGCGAAAGCATTTGCCAAGGATGTTTTCATTAATCAAGAACGAAAGTTAGGGGATCGAAGACGATCAGATACCGTCGTAGTCTTAACCATAAACTATGCCGACTAGGGATTGGACGATAATTTTTTAATAACTCGTTCAGCACCTTACG
>seq296 [isolate=CN13B VTX00105] [clone=M04428:585:000000000-JR65G:1:2115:27653:9061] [lat-lon=40.016667 N 4.233333 W] [collection-date=Nov-2020] [environmental-sample=TRUE] [altitude=560m.] [organism=uncultured Glomeromycotina] [country=Spain] [moltype=DNA] [isolation-source=mediterranean shrubland]
CCAATAGCGTATATTAAAGTTGTTGCAGTTAAAAAGCTCGTAGTTGAATTTCGGGGTCAGTAGATTGGTCATGCCACTGGTATGTACTGGTCTCACTGATTCCTCCTTCCTGATGAGCCGTAATGCCATTAATTTGGTGTTGCGAGGAATCTGGACTGTTACTTTGAAAAAATTAGAGTGTTTAAAGCAGGCTAACGCTTGAATACATTAGCATGGAATAATGAAATAGGACGTTCGATCTTATTTTGTTGGTTTCTAAGATTGACGTAATGATTAATAGGGATAGTTGGGGGCATTAGTATTCAATTGTCAGAGGTGAAATTCTTGGATTTATTGAAGACTAACTACTGCGAAAGCATTTGCCAAGGATGTTTTCATTAATCAAGAACGAAAGTTAGGGGATCGAAGACGATCAGATACCGTCGTAGTCTTAACCATAAACTATGCCGACTAGGGATCGGATGATGTTAATTTTTTAATGACTCATTCGGCGCCTTACG
>seq297 [isolate=CN13B VTX00105] [clone=M04428:585:000000000-JR65G:1:2105:28318:19065] [lat-lon=40.016667 N 4.233333 W] [collection-date=Nov-2020] [environmental-sample=TRUE] [altitude=560m.] [organism=uncultured Glomeromycotina] [country=Spain] [moltype=DNA] [isolation-source=mediterranean shrubland]
CCAATAGCGTATATTAAAGTTGTTGCAGTTAAAAAGCTCGTAGTTGAATTTCGGGGTCAGTAGATTGGTCATGCCACTGGTATGTACTGGTCTCACTGATTCCTCCTTCCTGATGAGCCGTAATGCCATTAATTTGGTGTTGCGAGGAATCTGGACTGTTACTTTGAAAAAATTAGAGTGTTTAAAGCAGGCTAACGCTTGAATACATTAGCATGGAATAATGAAATAGGACGTTCGATCTTATTTTGTTGGTTTCTAAGATTGACGTAATGATTAATAGGGATAGTTGGGGGCATTAGTATTCAATTGTCAGAGGTGAAATTCTTGGATTTATTGAAGACTAACTACTGCGAAAGCATTTGCCAAGGATGTTTTCATTAATCAAGAACGAAAGTTAGGGGATCGAAGACGATCAGATACCGTCGTAGTCTTAACCATAAACTATGCCGACTAGGGATCGGATGATGTTAATTTTTTAATGACTCATTCGGCGCCTTACG
>seq298 [isolate=CN13B VTX00008] [clone=M04428:585:000000000-JR65G:1:2115:28383:18465] [lat-lon=40.016667 N 4.233333 W] [collection-date=Nov-2020] [environmental-sample=TRUE] [altitude=560m.] [organism=uncultured Glomeromycotina] [country=Spain] [moltype=DNA] [isolation-source=mediterranean shrubland]
CCAATAGCGTATATTAAAGTTGTTGCAGTTAAAAAGCTCGTAGTTGAATTTTAGGCCTGACCGGGCGGTCCGTCTTTGGCGAGTACTGTCCTGTGTCGGGTCCACCTTCTGGTGAACCAGTATGTCCTTTATTGGGTGTGCCGGGGAGCCAGGACCATTACCTTGAAAAAATTAGAGTGTTTAAAGCAGGCATTTGCTTGAATAGATTAGCATGGAATAATAGAATAGGACGTTGTGGTTCTATTTTGTTGGTTTCTAGGACCACCGTAATGATTAATAGGGATAGTTGGGGGCATTAGTATTCAATTGTCAGAGGTGAAATTCTTGGATTTATTGAAGACTAACTACTGCGAAAGCATTTGCCAAGGATGTTTTCATTAATCAAGAACGAAAGTTAGGGGATCGAAGACGATCAGATACCGTCGTAGTCTTAACCATAAACTATGCCGACTAGGGATCGGACGAAGTTAATTTTATAATGACGCGTTCGGCACCTTACG
>seq299 [isolate=CN13B VTX00008] [clone=M04428:585:000000000-JR65G:1:1108:20791:7640] [lat-lon=40.016667 N 4.233333 W] [collection-date=Nov-2020] [environmental-sample=TRUE] [altitude=560m.] [organism=uncultured Glomeromycotina] [country=Spain] [moltype=DNA] [isolation-source=mediterranean shrubland]
CCAATAGCGTATATTAAAGTTGTTGCAGTTAAAAAGCTCGTAGTTGAATTTTAGGCCTGGCCGGGCGGTCCGTCTTTGGCGAGTACTGTCCTGTGTCGGGTCCACCTTCTGGTGAACCAGTATGTCCTTTATTGGGTGTGCCGGGGAGCCAGGACCATTACCTTGAAAAAATTAGAGTGTTTAAAGCAGGCATTTGCTTGAATAGATTAGCATGGAATAATAGAATAGGACGTTGTGGTTCTATTTTGTTGGTTTCTAGGACCACCGTAATGATTAATAGGGATAGTTGGGGGCATTAGTATTCAATTGTCAGAGGTGAAATTCTTGGATTTATTGAAGACTAACTACTGCGAAAGCATTTGCCAAGGATGTTTTCATTAATCAAGAACGAAAGTTAGGGGATCGAAGACGATCAGATACCGTCGTAGTCTTAACCATAAACTATGCCGACTAGGGATCGGACGAAGTTAATTTTATAATGACGCGTTCGGCACCTTACG
>seq300 [isolate=CN13B VTX00444] [clone=M04428:585:000000000-JR65G:1:2112:22368:23537] [lat-lon=40.016667 N 4.233333 W] [collection-date=Nov-2020] [environmental-sample=TRUE] [altitude=560m.] [organism=uncultured Glomeromycotina] [country=Spain] [moltype=DNA] [isolation-source=mediterranean shrubland]
CCAATAGCGTATATTAAAGTTGTTGTGGTTAAAAAGCTCGTAGTTGAACCTTGGGCCTGGCTGGCCGGTCCGCCTCACCGCGTGTACTGGTCCGGCCGGGCCTTTCCCTCTGTGGAACCCCATGCCCTTCACCGGGTGTGGCGGGGAAACAGGACTTTTACTGTGAAAAAATTAGAGTGCTCCAGGCAGGCCTATGCTCGAATAAATTAGCATGGAATAATAGAATAGGACGTGTGGTTCTATTTTGTTGGTTTCTAGGACCGCCGTAATGATTAATAGGGACAGTCGGGGGCATCAGTATTCAATTGTCAGAGGTGAAATTCTTGGATTTATTGAAGACTAACTACTGCGAAAGCATTTGCCAAGGATGTTTTCATTAATCAGGAACGAAAGTTAGGGGATCGAAGACGATCAGATACCGTCGTAGTCTTAACCATAAACTATGCCGACTAGGGATCGGACGGTGTTATTTTTTGACCCGTTCGGCACCTTACG
>seq301 [isolate=CN13B VTX00444] [clone=M04428:585:000000000-JR65G:1:1107:16692:16609] [lat-lon=40.016667 N 4.233333 W] [collection-date=Nov-2020] [environmental-sample=TRUE] [altitude=560m.] [organism=uncultured Glomeromycotina] [country=Spain] [moltype=DNA] [isolation-source=mediterranean shrubland]
CCAATAGCGTATATTAAAGTTGTTGTGGTTAAAAAGCTCGTAGTTGAACCTTGGGCCTGGCTGGCCGGTCCGCCTCACCGCGTGTACTGGTCCGGCCGGGCCTTTCCCTCTGTGGAACCCCATGCCCTTCACTGGGTGTGGCGGGGAAACAGGACTTTTACTGTGAAAAAATTAGAGTGCTCCAGGCAGGCCTATGCTCGAATACATTAGCATGGAATAATAGAATAGGACGTGTGGTTCTATTTTGTTGGTTTCTAGGACCGCCGTAATGATTAATAGGGACAGTCGGGGGCATCAGTATTCAATTGTCAGAGGTGAAATTCTTGGATTTATTGAAGACTAACTACTGCGAAAGCATTTGCCAAGGATGTTTTCATTAATCAGGAACGAAAGTTAGGGGATCGAAGACGATCAGATACCGTCGTAGTCTTAACCATAAACTATGCCGACTAGGGATCGGACGGTGTTATTTTTTGACCCGTTCGGCACCTTACG
>seq302 [isolate=CN13B VTX00063] [clone=M04428:585:000000000-JR65G:1:2113:4364:14950] [lat-lon=40.016667 N 4.233333 W] [collection-date=Nov-2020] [environmental-sample=TRUE] [altitude=560m.] [organism=uncultured Glomeromycotina] [country=Spain] [moltype=DNA] [isolation-source=mediterranean shrubland]
CCAATAGCGTATATTAAAGTTGTTGCAGTTAAAAAGCTCGTAGTTGAACTTCGGGATCAATGGATCGGTCATGCCATCGGTATGTACTGGTCTCATTGGTTCTCACCTTCTAAGGAACCATAATGTCATTCATTTGATGTTTTGGGGAATTAGGACTGTTACCTTGAAAAAATTAGAGTGTTTAAAGCAGGCTAACGCTTGAATACATTAGCATGGAATAATGAAATAGGACATCGCATTCTATTTTGTTGGTTTCTAGGATCGATGTAATGATTAATAGGGATAGTTGGGGGCATTAGTATTCAATTGTCAGAGGTGAAATTCTTGGATTTATTGAAGACTAACTACTGCGAAAGCATTTGCCAAGGATGTTTTCATTAATCAAGAACGAAAGTTAGGGGATCGAAGACGATCAGATACCGTCGTAGTCTTAACCATAAACTATGCCGACTAGGGATCGGATGATGTTGATTTTTTAATGACTCATTCGGCACCTTACG
>seq303 [isolate=CN13B VTX00063] [clone=M04428:585:000000000-JR65G:1:2108:19060:4134] [lat-lon=40.016667 N 4.233333 W] [collection-date=Nov-2020] [environmental-sample=TRUE] [altitude=560m.] [organism=uncultured Glomeromycotina] [country=Spain] [moltype=DNA] [isolation-source=mediterranean shrubland]
CCAATAGCGTATATTAAAGTTGTTGCAGTTAAAAAGCTCGTAGTTGAACTTCGGGATCAATGGATCGGTCATGCCATCGGTATGTACTGGTCTCATTGGTTCTCACCTTCTAAGGAACCATAATGTCATTCATTTGATGTTTTGGGGAATTAGGACTGTTACCTTGAAAAAATTAGAGTGTTTAAAGCAGGCTAACGCTTGAATACATTAGCATGGAATAATGAAATAGGACATCGCATTCTATTTTGTTGGTTTCTAGGATCGATGTAATGATTAATAGGGATAGTTGGGGGCATTAGTATTCAATTGTCAGAGGTGAAATTCTTGGATTTATTGAAGACTAACTACTGCGAAAGCATTTGCCAAGGATGTTTTCATTAATCAAGAACGAAAGTTAGGGGATCGAAGACGATCAGATACCGTCGTAGTCTTAACCATAAACTATGCCGACTAGGGATCGGATGATGTTGATTTTTTAATGACTCATTCGGCACCTTACG
>seq304 [isolate=CN13B VTX00409] [clone=M04428:585:000000000-JR65G:1:2110:25951:6306] [lat-lon=40.016667 N 4.233333 W] [collection-date=Nov-2020] [environmental-sample=TRUE] [altitude=560m.] [organism=uncultured Glomeromycotina] [country=Spain] [moltype=DNA] [isolation-source=mediterranean shrubland]
CCAATAGCGTATATTAAAGTTGTTGCAGTTAAAAAGCTCGTAGTTGAATTTCGGGATCAATGGGTTGGTCATGCCCTCGGTATGTACTGATTTCATTGGTTCTCACCTTCTAAGGAACCATGATGTCATTCGTTTGATGTTGTGGGGAATTAGGACTGTTACCTTGAAAAAATTAGAGTGTTTAAAGCAGGCTAACGCTTGAATACATTAGCATGGAATAATGAAATAGGACATCCGATTCTATTTTGTTGGTTTCTAGGATCGATGTAATGATTAATAGGGATAGTTGGGGGCATTAGTATTCAATTGTCAGAGGTGAAATTCTTGGATTTATTGAAGACTAACTACTGCGAAAGCATTTGCCAAGGATGTTTTCATTAATCAAGAACGAAAGTTAGGGGATCGAAGACGATCAGATACCGTCGTAGTCTTAACCATAAACTATGCCGACTAGGGATCGGATGATGCTTATTTTTTAATGACTCATTCGGCACCTTACG
>seq305 [isolate=CN13B VTX00409] [clone=M04428:585:000000000-JR65G:1:2110:25937:6321] [lat-lon=40.016667 N 4.233333 W] [collection-date=Nov-2020] [environmental-sample=TRUE] [altitude=560m.] [organism=uncultured Glomeromycotina] [country=Spain] [moltype=DNA] [isolation-source=mediterranean shrubland]
CCAATAGCGTATATTAAAGTTGTTGCAGTTAAAAAGCTCGTAGTTGAATTTCGGGATCAATGGGTTGGTCATGCCCTCGGTATGTACTGATTTCATTGGTTCTCACCTTCTAAGGAACCATGATGTCATTCGTTTGATGTTGTGGGGAATTAGGACTGTTACCTTGAAAAAATTAGAGTGTTTAAAGCAGGCTAACGCTTGAATACATTAGCATGGAATAATGAAATAGGACATCCGATTCTATTTTGTTGGTTTCTAGGATCGATGTAATGATTAATAGGGATAGTTGGGGGCATTAGTATTCAATTGTCAGAGGTGAAATTCTTGGATTTATTGAAGACTAACTACTGCGAAAGCATTTGCCAAGGATGTTTTCATTAATCAAGAACGAAAGTTAGGGGATCGAAGACGATCAGATACCGTCGTAGTCTTAACCATAAACTATGCCGACTAGGGATCGGATGATGCTTATTTTTTAATGACTCATTCGGCACCTTACG
>seq306 [isolate=CN13B VTX00052] [clone=M04428:585:000000000-JR65G:1:2111:20961:2977] [lat-lon=40.016667 N 4.233333 W] [collection-date=Nov-2020] [environmental-sample=TRUE] [altitude=560m.] [organism=uncultured Glomeromycotina] [country=Spain] [moltype=DNA] [isolation-source=mediterranean shrubland]
CCAATAGCGTATATTAAAGTTGTTGCAGTTAAAAAGCTCGTAGTTGAATTTCGGGGTTCTTCCGTTGGTCAGGCTAACAAGTCTGTACTAGCGTGTAGAATCTCTACCTTCTGGGGAACCATCATGTTATTAATTTAGCGTGGTGGGAAACCAGGACCTTTACCTTGAAAAAATTAGAGTGTTCAAAGCAGGCTTACGTCTGAATACATTAGCATGGAATAATAAAATAGGACGGTGGTCCTGTTTTGTTGGTTTCTGAATCACCGTAATGATTAATAGGGATAGTTGGGGGCATTAGTATTCAATTGTCAGAGGTGAAATTCTTGGATTTATTGAAGACTAACTTCTGCGAAAGCATTTGCCAAGGATGTTTTCATTAATCAAGAACGAAAGTTAGGGGATCGAAGACGATCAGATACCGTCGTAGTCTTAACCATAAACTATGCCGACTAGGGATCGGACGATGTTAAATTTTATTGACTCGTTCGGCGCCTTACG
>seq307 [isolate=CN13B VTX00052] [clone=M04428:585:000000000-JR65G:1:2102:3419:19185] [lat-lon=40.016667 N 4.233333 W] [collection-date=Nov-2020] [environmental-sample=TRUE] [altitude=560m.] [organism=uncultured Glomeromycotina] [country=Spain] [moltype=DNA] [isolation-source=mediterranean shrubland]
CCAATAGCGTATATTAAAGTTGTTGCAGTTAAAAAGCTCGTAGTTGAATTTCGGGGTTCTTCCGTTGGTCAGGCTAACAAGTCTGTACTAGCGTGTAGAATCTCTACCTTCTGGGGAACCATCATGTTATTAATTTAGCGTGGTGGGAAACCAGGACCTTTACCTTGAAAAAATTAGAGTGTTCAAAGCAGGCTTACGTCTGAATACATTAGCATGGAATAATAAAATAGGACGGTGGTCCTGTTTTGTTGGTTTCTGAATCACCGTAATGATTAATAGGGATAGTTGGGGGCATTAGTATTCAATTGTCAGAGGTGAAATTCTTGGATTTATTGAAGACTAACTTCTGCGAAAGCATTTGCCAAGGATGTTTTCATTAATCAAGAACGAAAGTTAGGGGATCGAAGACGATCAGATACCGTCGTAGTCTTAACCATAAACTATGCCGACTAGGGATCGGACGATGTTAAATTTTATTGACTCGTTCGGCGCCTTACG
>seq308 [isolate=CN13B VTX00167] [clone=M04428:585:000000000-JR65G:1:2108:16245:24111] [lat-lon=40.016667 N 4.233333 W] [collection-date=Nov-2020] [environmental-sample=TRUE] [altitude=560m.] [organism=uncultured Glomeromycotina] [country=Spain] [moltype=DNA] [isolation-source=mediterranean shrubland]
CCAATAGCGTATATTAAAGTTGTTGCAGTTAAAAAGCTCGTAGTTGAATTTCGGGATCAATATGTCGGTCGTGCCTCCGGTACGTACTGGCGTCATTGGTTTCTCCCTTCTGATGAACCACGATGTCATTAATTTGGTGTCATGGGGAATCAGGACTGTTACTTTGAAAAAATTAGAGTGTTTAAAGCAGGCTCACGCTTGAATACATTAGCATGGAATAATGAAATAGGACGTTTGATTCTATTTTGTTGGTTTCTAGGATCGACGTAATGATTAATAGGGATAGTTGGGGGCATTAGTATTCAATTGTCAGAGGTGAAATTCTTGGATTTATTGAAGACTAACTACTGCGAAAGCATTTGCCAAGGATGTTTTCATTAATCAAGAACGAAAGTTAGGGGATCGAAGACGATCAGATACCGTCGTAGTCTTAACCATAAACTATGCCGACTAGGGATCGGATGATGTTAATTTTTTAATGACTCATTCGGCGCCTTACG
>seq309 [isolate=CN13B VTX00167] [clone=M04428:585:000000000-JR65G:1:1117:14136:22530] [lat-lon=40.016667 N 4.233333 W] [collection-date=Nov-2020] [environmental-sample=TRUE] [altitude=560m.] [organism=uncultured Glomeromycotina] [country=Spain] [moltype=DNA] [isolation-source=mediterranean shrubland]
CCAATAGCGTATATTAAAGTTGTTGCAGTTAAAAAGCTCGTAGTTGAATTTCGGGATCAATATGTCGGTCGTGCCTCCGGTACGTACTGGCGTCATTGGTTTCTCCCTTCTGATGAACCACGATGTCATTAATTTGGTGTCATGGGGAATCAGGACTGTTACTTTGAAAAAATTAGAGTGTTTAAAGCAGGCTCACGCTTGAATACATTAGCATGGAATAATGAAATAGGACGTTTGATTCTATTTTGTTGGTTTCTAGGATCGACGTAATGATTAATAGGGATAGTTGGGGGCATTAGTATTCAATTGTCAGAGGTGAAATTCTTGGATTTATTGAAGACTAACTACTGCGAAAGCATTTGCCAAGGATGTTTTCATTAATCAAGAACGAAAGTTAGGGGATCGAAGACGATCAGATACCGTCGTAGTCTTAACCATAAATTATGCCGACTAGGGATCGGATGATGTTAATTTTTTAATGACTCATTCGGCGCCTTACG
>seq310 [isolate=CN13B VTX00326] [clone=M04428:585:000000000-JR65G:1:2108:14330:24168] [lat-lon=40.016667 N 4.233333 W] [collection-date=Nov-2020] [environmental-sample=TRUE] [altitude=560m.] [organism=uncultured Glomeromycotina] [country=Spain] [moltype=DNA] [isolation-source=mediterranean shrubland]
CCAATAGCGTATATTAAAGTTGTTGCAGTTAAAAAGCTCGTAGTTGAACTTCGGGATCAATGGATCGGTCATGCTTTGGTATGTACTGATCTCATTGGTTCTCACCTTCTAAAGAACCATAATGTCATTCATTTGATGTTATGGGGAATTAGGACTGTTACCTTGAAAAAATTAGAGTGTTTAAAGCAGGCTCACGCTTGAATACATTAGCATGGAATAATGAAATAGGACGTTTGATTCTATTTTGTTGGTTTCTAGGATCGACGTAATGATTAATAGGGATAGTTGGGGGCATTAGTATTCAATTGTCAGAGGTGAAATTCTTGGATTTATTGAAGACTAACTACTGCGAAAGCATTTGCCAAGGATGTTTTCATTAATCAAGAACGAAAGTTAGGGGATCGAAGACGATCAGATACCGTCGTAGTCTTAACCATAAACTATGCCGACTAGGGATCGGATGATGTTAATTTTTTAATGACTCATTCGGCGCCTTACG
>seq311 [isolate=CN13B VTX00326] [clone=M04428:585:000000000-JR65G:1:1112:13359:15125] [lat-lon=40.016667 N 4.233333 W] [collection-date=Nov-2020] [environmental-sample=TRUE] [altitude=560m.] [organism=uncultured Glomeromycotina] [country=Spain] [moltype=DNA] [isolation-source=mediterranean shrubland]
CCAATAGCGTATATTAAAGTTGTTGCAGTTAAAAAGCTCGTAGTTGAACTTCGGGATCAATGAATTGGTCATGCCGTTGGTATGTACTGATTTTATTGGTTCTCACCTTCTAAAGAACCATAATGTCATTCATTTGATGTTATGGGGAATTAGGACTGTTACCTTGAAAAAATTAGAGTGTTTAAAGCAGGCTTACGCTTGAATACATTAGCATGGAATAATGAAATAGGACGTTTGATTCTATTTTGTTGGTTTCTAGGATCGACGTAATGATTAATAGGGATAGTTGGGGGCATTAGTATTCAATTGTCAGAGGTGAAATTCTTGGATTTATTGAAGACTAACTACTGCGAAAGCATTTGCCAAGGATGTTTTCATTAATCAAGAACGAAAGTTAGGGGATCGAAGACGATCAGATACCGTCGTAGTCTTAACCATAAACTATGCCGACTAGGGATCGGATGATGTTAATTTTTTAATGACTCATTCGGCGCCTTACG
>seq312 [isolate=CN13B VTX00357] [clone=M04428:585:000000000-JR65G:1:2108:24040:23252] [lat-lon=40.016667 N 4.233333 W] [collection-date=Nov-2020] [environmental-sample=TRUE] [altitude=560m.] [organism=uncultured Glomeromycotina] [country=Spain] [moltype=DNA] [isolation-source=mediterranean shrubland]
CCAATAGCGTATATTAAGGTTGCTGCGGTTAAAAAGCTCGTAGTTGAATTTCGGGATTGATGCATCGGTCGTGCCTTAAGGGGTATGAACTGGTGTGGTCAATTTCTTACCTTCTGGTGAATTGTGATGTCCTCCTCAATTGGGTGTTTCAATGAACTAGGACTTTTTACTTTGAAAAAATTAGAGTGTTTAAAGCAGGCATTATTTGCTTGAATACATTAGCATGGAATAATAAAATAGGACAATGATTCTATTTTGTTGGTTTCTAGGATCACTGTAATGATTAATAGGGATAGTTGGGGGCATTAGTATTCAATTGTCAGAGGTGAAATTCTTGGATTAATTGAAGACTAACTACTGCGAAAGCATTTGCCAAGGATATTTTCATTAATCAAGAACGAAAGTTAGGGGATCGAAGACGATTAGGTACGTCGTAGTCTTAACCATAAACTATGCCGACTAGGAATCAGACAACGATAAATTTTTAATGACTTGTTTGGCACCTTACG
>seq313 [isolate=CN13B VTX00357] [clone=M04428:585:000000000-JR65G:1:2106:22155:21789] [lat-lon=40.016667 N 4.233333 W] [collection-date=Nov-2020] [environmental-sample=TRUE] [altitude=560m.] [organism=uncultured Glomeromycotina] [country=Spain] [moltype=DNA] [isolation-source=mediterranean shrubland]
CCAATAGCGTATATTAAGGTTGCTGCGGTTAAAAAGCTCGTAGTTGAATTTCGGGATTGATGCATCGGTCGTGCCTTAAGGGGTATGAACTGGTGTGGTCAATTTCTTACCTTCTGGTGAATTGTGATGTCCTCCTCAATTGGGTGTTTCAATGAACTAGGACTTTTTACTTTGAAAAAATTAGAGTGTTTAAAGCAGGCATTATTTGCTTGAATACATTAGCATGGAATAATAAAATAGGACAATGATTCTATTTTGTTGGTTTCTAGGATCACTGTAATGATTAATAGGGATAGTTGGGGGCATTAGTATTCAATTGTCAGAGGTGAAATTCTTGGATTCATTGAAGACTAACTACTGCGAAAGCATTTGCCAAGGATATTTTCATTAATCAAGAACGAAAGTTAGGGGATCGAAGACGATTAGGTACGTCGTAGTCTTAACCATAAACTATGCCGACTAGGAATCAGACAACGTTAAATTTTTAATGACTTGTTTGGCACCTTACG
>seq314 [isolate=CN13B VTX00395] [clone=M04428:585:000000000-JR65G:1:2109:25210:5063] [lat-lon=40.016667 N 4.233333 W] [collection-date=Nov-2020] [environmental-sample=TRUE] [altitude=560m.] [organism=uncultured Glomeromycotina] [country=Spain] [moltype=DNA] [isolation-source=mediterranean shrubland]
CCAATAGCGTATATTAAAGTTGCTGCAGTTAAAAAGCTCGTAGTTGAATTTCGGAACCAGTATGTTGGTTGTGCCTCGGTACGTACTGGCATTGTTGGTTTCTACCTTCTGACGAACTATGATGTCATTAATTTGGTGTCATGGGGAATCAGGACTGTTACTTTGAAAAAATTAGAGTGTTTAAAGCAGGCTCACGCTTGAATACATTAGCATGGAATAATGAAATAGGACGTTTGATTCTATTTTGTTGGTTTCTAGGATTGACGTAATGATTAATAGGGATAGTTGGGGGCATTAGTATTCAATTGTCAGAGGTGAAATTCTTGGATTTACTGAAGACTAACTACTGCGAAAGCATTTGCCAAGGATGTTTTCATTAATCAAGAACGAAAGTTAGGGGATCGAAGACGATCAGATACCGTCGTAGTCTTAACCATAAACTATGCCGACTAGGGATCGGATGATGTTAATTTTATAATGACTCATTCGGCGCCTTACG
>seq315 [isolate=CN13B VTX00446] [clone=M04428:585:000000000-JR65G:1:2108:7786:18622] [lat-lon=40.016667 N 4.233333 W] [collection-date=Nov-2020] [environmental-sample=TRUE] [altitude=560m.] [organism=uncultured Glomeromycotina] [country=Spain] [moltype=DNA] [isolation-source=mediterranean shrubland]
CCAATAGCGTATATTAAAGTTGTTGCAGTTAAAAAGCTCGTAGTTGAACCTTAGGCGCGCGCGAGCGGTCCGTCCTCACGGGCGAGCACTGGTTCGTCGCGGGCCTCACCTTCTGGCGAGCGCGGATGCCATTTATTTGGTGACCGCGGGAACCAGGACCTTTACCTTGAAAAAATTAGAGTGCTCAAAGCGGGCTTCGACGCTTGAATACATTAGCATGGAATAATGAAATAGGACGATGGTTCTATTTTGTTGGTTTCCGGGACCGTCGTAATGATTAATAGGGATAGTTGGGGGCATTCGTATTCAATTGTCAGAGGTGAAATTCTTGGATTTATTGAAGACGAACTACTGCGAAAGCATTTGCCAAGGATGTTTTCATTAATCAAGAACGAAAGTTGGGGGATCGAAGACGATCAGATACCGTCGTAGTCTCAACCATAAACTATGCCGACTGGGAATCGGGCGATGTTAATATTCTGACTCGCTCGGCGCCCCGAG
>seq316 [isolate=CN13B VTX00446] [clone=M04428:585:000000000-JR65G:1:2108:7777:18641] [lat-lon=40.016667 N 4.233333 W] [collection-date=Nov-2020] [environmental-sample=TRUE] [altitude=560m.] [organism=uncultured Glomeromycotina] [country=Spain] [moltype=DNA] [isolation-source=mediterranean shrubland]
CCAATAGCGTATATTAAAGTTGTTGCAGTTAAAAAGCTCGTAGTTGAACCTTAGGCGCGCGCGAGCGGTCCGTCCTCACGGGCGAGCACTGGTTCGTCGCGGGCCTCACCTTCTGGCGAGCGCGGATGCCATTTATTTGGTGACCGCGGGAACCAGGACCTTTACCTTGAAAAAATTAGAGTGCTCAAAGCGGGCTTCGACGCTTGAATACATTAGCATGGAATAATGAAATAGGACGATGGTTCTATTTTGTTGGTTTCCGGGACCGTCGTAATGATTAATAGGGATAGTTGGGGGCATTCGTATTCAATTGTCAGAGGTGAAATTCTTGGATTTATTGAAGACGAACTACTGCGAAAGCATTTGCCAAGGATGTTTTCATTAATCAAGAACGAAAGTTGGGGGATCGAAGACGATCAGATACCGTCGTAGTCTCAACCATAAACTATGCCGACTGGGAATCGGGCGATGTTAATATTCTGACTCGCTCGGCGCCCCGAG
>seq317 [isolate=CN13B VTX00005] [clone=M04428:585:000000000-JR65G:1:2107:18940:23699] [lat-lon=40.016667 N 4.233333 W] [collection-date=Nov-2020] [environmental-sample=TRUE] [altitude=560m.] [organism=uncultured Glomeromycotina] [country=Spain] [moltype=DNA] [isolation-source=mediterranean shrubland]
CCAATAGCGTATATTAAAGTTGTTGCAGTTAAAAAGCTCGTAGTTGAATTTTAGGCCTGGCCGGGCGGTCCGTCTTTGGCGAGTACTGTCCTGTGTCGGGTCCACCTTCTGGTGAACCAGTATGTCCTTTATTGGGTGTGCCGGGGAGCCAGGACCATTACCTTGAAAAAATTAGAGTGTTTAAAGCGGGCATTTGCTTGAATAGATTAGCATGGAATAATAGAATAGGACGTTGTGGTTCTATTTTGTTGGTTTCTAGGACCACCGTAATGATTAATAGGGATAGTTGGGGGCATTAGTATTCAATTGTCAGAGGTGAAATTCTTGGATTTATTGAAGACTAACTATTGCGAAAGCATTTGCCAAGGATGTTTTCATTAATCAAGAACGAAAGTTAGGGGATCGAAGACGATCAGATACCGTCGTAGTCTTAACCATAAACTATGCCGACTAGGAATCGGGCGACGTTATTTTCATGACTCGCTCGGCGCCTTATG
>seq318 [isolate=CN13B VTX00005] [clone=M04428:585:000000000-JR65G:1:1107:6833:10693] [lat-lon=40.016667 N 4.233333 W] [collection-date=Nov-2020] [environmental-sample=TRUE] [altitude=560m.] [organism=uncultured Glomeromycotina] [country=Spain] [moltype=DNA] [isolation-source=mediterranean shrubland]
CCAATAGCGTATATTAAAGTTGTTGCAGTTAAAAAGCTCGTAGTTGAATTTTAGGCCTGGCCGGGCGGTCCGTCTTTGGCGAGTACTGTCCTGTGTCGGGTCCACCTTCTGGTGAACCAGTATGTCCTTTATTGGGTGTGCCGGGGAGCCAGGACCATTACCTTGAAAAAATTAGAGTGTTTAAAGCGGGCATTTGCTTGAATAGATTAGCATGGAATAATAGAATAGGACGTTGTGGTTCTATTTTGTTGGTTTCTAGGACCACCGTAATGATTAATAGGGATAGTTGGGGGCATTAGTATTCAATTGTCAGAGGTGAAATTCTTGGATTTATTGAAGACTAACTATTGCGAAAGCATTTGCCAAGGATGTTTTCATTAATCAAGAACGAAAGTTAGGGGATCGAAGACGATCAGATACCGTCGTAGTCTTAACCATAAACTATGCCGACTAGGAATCGGGCGACGTTATTTTCATGACTCGCTCGGCGCCTTATG
>seq319 [isolate=CN13B VTX00293] [clone=M04428:585:000000000-JR65G:1:2103:8838:3011] [lat-lon=40.016667 N 4.233333 W] [collection-date=Nov-2020] [environmental-sample=TRUE] [altitude=560m.] [organism=uncultured Glomeromycotina] [country=Spain] [moltype=DNA] [isolation-source=mediterranean shrubland]
CCAATAGCGTATATTAAAGTTGTTGCAGTTAAAAAGCTCGTAGTTGAACTTCGGGATCAATGAGTTGGTCATGCCGTTGGTATGTACTGATTTTATTGGTTCTCACCTTCTAAAGAACCATAATGTCATTCATTTGATGTTATGGGGAATTAGGACTGTTACCTTGAAAAAATTAGAGTGTTTAAAGCAGGCTTACGCTTGAATACATTAGCATGGAATAATGAAATAGGACATCCGATTCTATTTTGTTGGTTTCTAGGATCGATGTAATGATTAATAGGGATAGTTGGGGGCATTAGTATTCAATTGTCAGAGGTGAAATTCTTGGATTTATTGAAGACTAACTACTGCGAAAGCATTTGCCAAGGATGTTTTCATTAATCAAGAACGAAAGTTAGGGGATCGAAGACGATCAGATACCGTCGTAGTCTTAACCATAAACTATGCCGACTAGGGATCGGATGATGTTGATTTTTTAATGACTCATTCGGCACCTTACG
>seq320 [isolate=CN13B VTX00293] [clone=M04428:585:000000000-JR65G:1:2119:2202:14238] [lat-lon=40.016667 N 4.233333 W] [collection-date=Nov-2020] [environmental-sample=TRUE] [altitude=560m.] [organism=uncultured Glomeromycotina] [country=Spain] [moltype=DNA] [isolation-source=mediterranean shrubland]
CCAATAGCGTATATTAAAGTTGTTGCAGTTAAAAAGCTCGTAGTTGAACTTCGGGATCAATTAATTGGTCATGCCGTTGGTATTTACTGATTTTATTGGTTCTCACCTTCTAAAGAACCATAATGTCATTCATTTGATGTTATGGGGAATTAGGACTGTTACCTTGAAAAAATTAGAGTGTTTAAAGCAGGCTTACGCTTGAATACATTAGCATGGAATAATGAAATAGGACATCCGATTCTATTTTGTTGGTTTCTAGGATCGATGTAATGATTAATAGGGATAGTTGGGGGCATTAGTATTCAATTGTCAGAGGTGAAATTCTTGGATTTATTGAAGACTAACTACTGCGAAAGCATTTGCCAAGGATGTTTTCATTAATCAAGAACGAAAGTTAGGGGATCGAAGACGATCAGATACCGTCGTAGTCTTAACCATAAACTATGCCGACTAGGGATCGGATGATGTTGATTTTTTAATGACTCATTCGGCACCTTACG
>seq321 [isolate=CN13B VTX00402] [clone=M04428:585:000000000-JR65G:1:2104:20908:17938] [lat-lon=40.016667 N 4.233333 W] [collection-date=Nov-2020] [environmental-sample=TRUE] [altitude=560m.] [organism=uncultured Glomeromycotina] [country=Spain] [moltype=DNA] [isolation-source=mediterranean shrubland]
CCAATAGCGTATATTAGTGTTGTTGCGGTTAAAAAGCTCGTAGTTGAATTTTCGGGATTGGGATATATCGGTCGTGCTTTTAGGGGCATGAATCGGTGTGTGGCCAATTCTCACCTTCTGGTGAATTGGAATGCTCTTGGGTGTTTCAATGAACTAGGATTTTTACTTTGAAAAAATTAGAGTGTTTAAAGCGGGCATTTTTGCTTGAATACGTTAGCATGGAATAATAAAATAGGACGATGGTTCTATTTTGTTGGTTTTAGGACCACGTAATGATTAATAGGGATAGTTGGGGGCATTAGTATTCAATTGTCAGAGGTGAAATTCTTGGATTTATTGAGGACTAACTACTGCGAAAGCATTTGCCAAGGATGTTTTCATTAATCAAGAACGAAAGTTAGGGGATCAAAGACGATTTATGTACGTCGTAGTCTTAACCATAAACTATGCCGACTAGGAATCAGACAAAGTTAATTTTTTAACGACTTGTTTGGTACCTTACG
>seq322 [isolate=CN13B VTX00402] [clone=M04428:585:000000000-JR65G:1:1115:17165:5269] [lat-lon=40.016667 N 4.233333 W] [collection-date=Nov-2020] [environmental-sample=TRUE] [altitude=560m.] [organism=uncultured Glomeromycotina] [country=Spain] [moltype=DNA] [isolation-source=mediterranean shrubland]
CCAATAGCGTATATTAGTGTTGTTGCGGTTAAAAAGCTCGTAGTTGAATTTTCGGGATTGGGATATATCGGTCGTGCTTTTAGGGGCATGAATCGGTGTATGGCCAATTCTCACCTTCTGGTGAATTGGAATGCTCTTGGGTGTTTCAATGAACTAGGACTTTTACTTTGAAAAAATTAGAGTGTTTAAAGCGGGCATTTTTGCTTGAATACGTTAGCATGGAATAATAAAATAGGACGATGGTTCTATTTTGTTGGTTTTAGGACCACGTAATGATTAATAGGGATAGTTGGGGGCATTAGTATTCAATTGTCAGAGGTGAAATTCTTGGATTTATTGAGGACTAACTACTGCGAAAGCATTTGCCAAGGATGTTTTCATTAATCAAGAACGAAAGTTAGGGGATCAAAGACGATTTATGTACGTCGTAGTCTTAACCATAAACTATGCCGACTAGGAATCAGACAAAGTTAATTTTTTAACGACTTGTTTGGTACCTTACG
>seq323 [isolate=CN13B VTX00009] [clone=M04428:585:000000000-JR65G:1:2116:15904:22102] [lat-lon=40.016667 N 4.233333 W] [collection-date=Nov-2020] [environmental-sample=TRUE] [altitude=560m.] [organism=uncultured Glomeromycotina] [country=Spain] [moltype=DNA] [isolation-source=mediterranean shrubland]
CCAATAGCGTATATTAAAGTTGTTGCAGTTAAAAAGCTCGTAGTTGAATTTTAGGCCTGGCCGGGCGGTCCGTCTTTGGCGAGTACTGTTCTGTGTCGGGTCTTACCTTCTGGTGAACCGGCATGTTCTTTATTGAGTGTACCGGGGAGCCAGGACCATTACCTTGAAAAAATTAGAGTGTTTAAAGCAGGCATTTGCTTGAATAGATTAGCATGGAATAATAGAATAGGACGTTGGTTCTATTTTGTTGGTCTAGGACCACCGTAATGATTAATAGGGATAGTTGGGGGCATTAGTATTCAATTGTCAGAGGTGAAATTCTTGGATTTATTGAAGACTAACTATTGCGAAAGCATTTGCCAAGGATGTTTTCATTAATCAAGAACGAAAGTTAGGGGATCGAAGACGATCAGATACCGTCGTAGTCTTAACCATAAACTATGCCGACTAGGAATCGGGCGACGTTATTTTCATGACTCGCTCGGCGCCTTATG
>seq324 [isolate=CN13B VTX00009] [clone=M04428:585:000000000-JR65G:1:1117:18665:22959] [lat-lon=40.016667 N 4.233333 W] [collection-date=Nov-2020] [environmental-sample=TRUE] [altitude=560m.] [organism=uncultured Glomeromycotina] [country=Spain] [moltype=DNA] [isolation-source=mediterranean shrubland]
CCAATAGCGTATATTAAAGTTGTTGCAGTTAAAAAGCTCGTAGTTGAATTTTAGGCCTGGCCGGGCGGTCCGTCTTTGGCGAGTACTGTTCTGTGTCGGGTCTTACCTTCTGGTGAACCGGCATGTTCTTTATTGAGTGTACCGGGGAGCCAGGACCATTACCTTGAAAAAATTAGAGTGTTTAAAGCAGGCATTTGCTTGAATAGATTAGCATGGAATAATAGAATAGGACGTTGGTTCTATTTTGTTGGTCTAGGACCACCGTAATGATTAATAGGGATAGTTGGGGGCATTAGTATTCAATTGTCAGAGGTGAAATTCTTGGATTTATTGAAGACTAACTATTGCGAAAGCATTTGCCAAGGATGTTTTCATTAATCAAGAACGAAAGTTAGGGGATCGAAGACGATCAGATACCGTCGTAGTCTTAACCATAAACTATGCCGACTAGGAATCGGGCGACGTTATTTTCATGACTCGCTCGGCGCCTTATG
>seq325 [isolate=CN13B VTX00057] [clone=M04428:585:000000000-JR65G:1:1119:5481:11680] [lat-lon=40.016667 N 4.233333 W] [collection-date=Nov-2020] [environmental-sample=TRUE] [altitude=560m.] [organism=uncultured Glomeromycotina] [country=Spain] [moltype=DNA] [isolation-source=mediterranean shrubland]
CCAATAGCGTATATTAAAGTTGTTGCAGTTAAAAAGCTCGTAGTTGAATTTCGGGATTGGCGCATCGGTCGTGCCTCACGGGGTATGAACTGGTGCAGTCAATTTCTCACCTTCTGGAGAACCGCGATGTCCTTAATTTGATGCCGCGGGGAACCAGGACCTTTACTTTGAAAAAATTAGAGTGTTTAAAGCATGCATTTTTGCTTGAATACATTAGCATGGAATAATAAAATAGGACGGCATGGTTCTATTTTGTTGGTTTCTAGGACCACCGTAATGATTAATAGGGATAGTTGGGGGCATTAGTATTCAATTGTCAGAGGTGAAATTCTTGGATTTATTGAAGACTAACTACTGCGAAAGCATTTGCCAAGGATGTTTTCATTAATCAAGAACGAAAGTTAGGGGATCGAAGACGATCAGATACCGTCGTAGTCTTAACCATAAACTATGCCGACTAGGAATCAGACGATGTTAATTTTTTAATGACTCGTTTGGCACCTTACG
>seq326 [isolate=CN13B VTX00057] [clone=M04428:585:000000000-JR65G:1:1114:27932:19141] [lat-lon=40.016667 N 4.233333 W] [collection-date=Nov-2020] [environmental-sample=TRUE] [altitude=560m.] [organism=uncultured Glomeromycotina] [country=Spain] [moltype=DNA] [isolation-source=mediterranean shrubland]
CCAATAGCGTATATTAAAGTTGTTGCAGTTAAAAAGCTCGTAGTTGAATTTCGGGATTGGCGCATCGGTCGTGCCTCACGGGGTATGAACTGGTGCAGTCAATTTCTCACCTTCTGGAGAACCGCGATGTCCTTAATTGGATGCCGCGGGGAACCAGGACCTTTACTTTGAAAAAATTAGAGTGTTTAAAGCAGGCATTTTTGCTTGAATCCATTAGCATGGAATAATAAAATAGGACGGCATGGTTCTATTTTGTTGGTTTCTAGGACCACCGTAATGATTAATAGGGATAGTTGGGGGCATTAGTATTCAATTGTCAGAGGTGAAATTCTTGGATTTATTGAAGACTAACTACTGCGAAAGCATTTGCCAAGGATGTTTTCATTAATCAAGAACGAAAGTTAGGGGATCGAAGACGATCAGATACCGTCGTAGTCTTAACCATAAACTATGCCGACTAGGAATCAGACGATGTTAATTTTTTAATGACTCGTTTGGCACCTTACG
>seq327 [isolate=CN13B VTX00306] [clone=M04428:585:000000000-JR65G:1:1108:27673:17361] [lat-lon=40.016667 N 4.233333 W] [collection-date=Nov-2020] [environmental-sample=TRUE] [altitude=560m.] [organism=uncultured Glomeromycotina] [country=Spain] [moltype=DNA] [isolation-source=mediterranean shrubland]
CCAATAGCGTATATTAAAGTTGTTGCAGTTAAAAAGCTCGTAGTTGAACTTCGGGGTCTACCCATTGGTCAGGCTTAATTGTCTGTACTGGTGAGATGGATCTCTACCTTCTGAGGAACTTTCATGCCATTTATTTGGTGTGATTGGAAATCAGGACTGTTACTTTGAAAAAATTAGAGTGTTTAAAGCAGACTATCGTCTGAATACATTAGCATGGAATAATGAAATAGGACGGACTGATTCTATTTCGTTGGTTTCTAGGATCACCGTAATGATTAATAGGGATAGTTGGGGGCATTAGTATTCAATTGTCAGAGGTGAAATTCTTGGATTTATTGAAGACTAACTACTGCGAAAGCATTTGCCAAGGATGTTTTCATTAATCAAGAACGAAAGTTAGGGGATCGAAGACGATCAGATACCGTCGTAGTCTTAACCATAAACTATGCCGACTAGGGATCGGACGAAGTTAATTTTATAATGACGCGTTCGGCACCTTACG
>seq328 [isolate=CN13B VTX00155] [clone=M04428:585:000000000-JR65G:1:1118:5498:21666] [lat-lon=40.016667 N 4.233333 W] [collection-date=Nov-2020] [environmental-sample=TRUE] [altitude=560m.] [organism=uncultured Glomeromycotina] [country=Spain] [moltype=DNA] [isolation-source=mediterranean shrubland]
CCAATAGCGTATATTAAAGTTGCTGCAGTTAAAAAGCTCGTAGTTGAATTTCGGGACCAATATGTCGGTCGTGCCATTGGTACGTACTGGCATTATTGGTTTCTACCTTCTGAAGAACCTTGATGTCATTAATTTGGTGTCTTGGGGAATCAGGACTGTTACTTTGAAAAAATTAGAGTGTTTAAAGCAGGCTCGCGCTTGAATACATTAGCATGGAATAATGAAATAGGACGTTTGATTCTATTTTGTTGGTTTCTAGGATCGACGTAATGATTAATAGGGATAGTTTGGGGCATTAGTATTCAATTGTCAGAGGTGAGATTCTTGGATTTATTGAAGACTAACTACTGCGAAAGCATTTGCCAAGGATGTTTTCATTAATCAAGAACGAAGGTTAGGAGGTCGAAGACGATCAGATACCGTCGTAGTCTTAACCATAAACTATGCCGACTAGGGATCGGATGATGTTAATTTTTTAATGACTCATTCGGCGCCTTACG
>seq329 [isolate=CN13C VTX00064] [clone=M04428:585:000000000-JR65G:1:1101:11095:10840] [lat-lon=40.016667 N 4.233333 W] [collection-date=Nov-2020] [environmental-sample=TRUE] [altitude=560m.] [organism=uncultured Glomeromycotina] [country=Spain] [moltype=DNA] [isolation-source=mediterranean shrubland]
CCAATAGCGTATATTAAAGTTGTTGCAGTTAAAAAGCTCGTAGTTGAATTTCGGGATCAAAGAATCGGTCATGCCTTGGTATGCACTGGTTTTATTGGTTCTCACCTTCTAAAGAACCATAATGTCATTCATTTGATGTTATGGGGAATTAGGACTGTTACCTTGAAAAAATTAGAGTGTTTAAAGCAGGCTTACGCTTGAATACATTAGCATGGAATAATGAAATAGGACATCAGATTCTATTTTGTTGGTTTCTAGGATCGATGTAATGATTAATAGGGATAGTTGGGGGCATTAGTATTCAATTGTCAGAGGTGAAATTCTTGGATTTATTGAAGACTAACTACTGCGAAAGCATTTGCCAAGGATGTTTTCATTAATCAAGAACGAAAGTTAGGGGATCGAAGACGATCAGATACCGTCGTAGTCTTAACCATAAACTATGCCGACTAGGGATCGGATGATGTTAATTTTATAATGACTTATTCGGCACCTTACG
>seq330 [isolate=CN13C VTX00064] [clone=M04428:585:000000000-JR65G:1:1102:20242:14959] [lat-lon=40.016667 N 4.233333 W] [collection-date=Nov-2020] [environmental-sample=TRUE] [altitude=560m.] [organism=uncultured Glomeromycotina] [country=Spain] [moltype=DNA] [isolation-source=mediterranean shrubland]
CCAATAGCGTATATTAAAGTTGTTGCAGTTAAAAAGCTCGTAGTTGAATTTCGGGATCAAAGAATCGGTCATGCCTTGGTATGCACTGGTTTTATTGGTTCTCACCTTCTAAAGAACCATAATGTCATTCATTTGATGTTATGGGGAATTAGGACTGTTACCTTGAAAAAATTAGAGTGTTTAAAGCAGGCTTACGCTTGAATACATTAGCATGGAATAATGAAATAGGACATCAGATTCTATTTTGTTGGTTTCTAGGATCGATGTAATGATTAATAGGGATAGTTGGGGGCATTAGTATTCAATTGTCAGAGGTGAAATTCTTGGATTTATTGAAGACTAACTACTGCGAAAGCATTTGCCAAGGATGTTTTCATTAATCAAGAACGAAAGTTAGGGGATCGAAGACGATCAGATACCGTCGTAGTCTTAACCATAAACTATGCCGACTAGGGATCGGATGATGTTAATTTTATAATGACTTATTCGGCACCTTACG
>seq331 [isolate=CN13C VTX00357] [clone=M04428:585:000000000-JR65G:1:1101:9328:18106] [lat-lon=40.016667 N 4.233333 W] [collection-date=Nov-2020] [environmental-sample=TRUE] [altitude=560m.] [organism=uncultured Glomeromycotina] [country=Spain] [moltype=DNA] [isolation-source=mediterranean shrubland]
CCAATAGCGTATATTAAGTTGCTGCGGTTAAAAAGCTCGTAGTTGAATTTCGGGATTGATGCATCGGTCGTGCCTTAAGTGGTATGAACTGGTGTGGTCAATTTCTTACCTTCTGGTGAATTGTGATGTCCTCCTTAATTGGGTGTTTCAATGAACTAGGACTTTTTACTTTGAAAAAATTAGAGTGTTTAAAGCAGGCATTATTTGCTTGAATACATTAGCATGGAATAATAAAATAGGACAATGATTCTATTTTGTTGGTTTCTAGGATCATTGTAATGATTAATAGGGATAGTTGGGGGCATTAGTATTCAATTGTCAGAGGTGAAATTCTTGGATTAATTGAAGACTAACTACTGCGAAAGCATTTGCCAAGGATATTTTCATTAATCAAGAACGAAAGTTAGGGGATCGAAGACGATTAGGTACGTCGTAGTCTTAACCATAAACTATGCGGACTAGGAATCAGACAACGTTAAATTTTTAATGACTTGTTTGGCACCTTACG
>seq332 [isolate=CN13C VTX00357] [clone=M04428:585:000000000-JR65G:1:2118:22376:11294] [lat-lon=40.016667 N 4.233333 W] [collection-date=Nov-2020] [environmental-sample=TRUE] [altitude=560m.] [organism=uncultured Glomeromycotina] [country=Spain] [moltype=DNA] [isolation-source=mediterranean shrubland]
CCAATAGCGTATATTAAGTTGCTGCGGTTAAAAAGCTCGTAGTTGAATTTCGGGATTGATGCATCGGTCGTGCCTTAAGTGGTATGAACTGGTGTGGTCAATTTCTTACCTTCTGGTGAATTGTGATGTCCTCCTTAATTGGGTGTTTCAATGAACTAGGACTTTTTACTTTGAAAAAATTAGAGTGTTTAAAGCAGGCATTATTTGCTTGAATACATTAGCATGGAATAATAAAATAGGACAATGATTCTATTTTGTTGGTTTCTAGGATCATTGTAATGATTAATAGGGATAGTTGGGGGCATTAGTATTCAATTGTCAGAGGTGAAATTCTTGGATTAATTGAAGACTAACTACTGCGAAAGCATTTGCCAAGGATATTTTCATTAATCAAGAACGAAAGTTAGGGGATCGAAGACGATTAGGTACGTCGTAGTCTTAACCATAAACTATGCGGACTAGGAATCAGACAACGTTAAATTTTTAATGACTTGTTTGGCACCTTACG
>seq333 [isolate=CN13C VTX00284] [clone=M04428:585:000000000-JR65G:1:1102:17276:14524] [lat-lon=40.016667 N 4.233333 W] [collection-date=Nov-2020] [environmental-sample=TRUE] [altitude=560m.] [organism=uncultured Glomeromycotina] [country=Spain] [moltype=DNA] [isolation-source=mediterranean shrubland]
CCAATAGCGTATATTAAAGTTGTTGCAGTTAAAAAGCTCGTAGTTGAATTTCGAAATTTTTTTATCGGTTGAATCAACAGGTTCGTACTGATTTTAAGAATTTCTACCTTCTGGAGAACCTTAATGTCATTTATTTGATGTTTTGGGAAACCAGGACTGTTACCTTGAAAAAATTAGAGTGTTTAAAGCAGGCTTATGTCTGAATATATTAGCATGGAATAATGAAATAGGACGGCATGGTTCTATTTTGTTGGTTTCTAGGATCACCGTAATGATTAATAGGGATAGTTGGGGGCATTAGTATTCAATTGTCAGAGGTGAAATTCTAGGATTTATTGAAGACTAACTTCTGCGAAAGCATTTGCCAAGGATGTTTTCATTAATCAAGAACGAAAGTTAGGGGATCGAAGACGATCAGATACCGTCGTAGTCTTAACCATAAACTATGCCGACTAGGAATCGGACGAAGTTAATTTTTTAATGACTCGTTCGGCGCCTTACG
>seq334 [isolate=CN13C VTX00284] [clone=M04428:585:000000000-JR65G:1:2114:5635:9366] [lat-lon=40.016667 N 4.233333 W] [collection-date=Nov-2020] [environmental-sample=TRUE] [altitude=560m.] [organism=uncultured Glomeromycotina] [country=Spain] [moltype=DNA] [isolation-source=mediterranean shrubland]
CCAATAGCGTATATTAAAGTTGTTGCAGTTAAAAAGCTCGTAGTTGAATTTCGAAATTTTTTTATCGGTTGAATCAACAGGTTCGTACTGATTTTAAGAATTTCTACCTTCTGGAGAACCTTAATGTCATTTATTTGATGTTTTGGGAAACCAGGACTGTTACCTTGAAAAAATTAGAGTGTTTAAAGCAGGCTTATGTCTGAATATATTAGCATGGAATAATGAAATAGGACGGCATGGTTCTATTTTGTTGGTTTCTAGGATCACCGTAATGATTAATAGGGATAGTTGGGGGCATTAGTATTCAATTGTCAGAGGTGAAATTCTTGGATTTATTGAAGACTAACTTCTGCGAAAGCATTTGCCAAGGATGTTTTCATTAATCAAGAACGAAAGTTAGGGGATCGAAGACGATCAGATACCGTCGTAGTCTTAACCATAAACTATGCCGACTAGGAATCGGACGAAGTTAATTTTTTAATGACTCGTTCGGCGCCTTACG
>seq335 [isolate=CN13C VTX00065] [clone=M04428:585:000000000-JR65G:1:2114:16763:3017] [lat-lon=40.016667 N 4.233333 W] [collection-date=Nov-2020] [environmental-sample=TRUE] [altitude=560m.] [organism=uncultured Glomeromycotina] [country=Spain] [moltype=DNA] [isolation-source=mediterranean shrubland]
CCAATAGCGTATATTAAAGTTGTTGCAGTTAAAAAGCTCGTAGTTGAATTTCGGGATCAATGTTTCGGTCATGCCGTTGGTATGTACTGATATTATTGGTTTCTCACCTTCTAAAGAACCGTAATGCCATTAATTTGGTGTCACGGGGAATTAGGACTGTTACCTTGAAAAAATTAGAGTGTTTAAAGCAGGCTCACGCTTGAATACATTAGCATGGAATAATGAAATAGGACATCCGATTCTATTTTGTTGGTTTCTAGGATCGATGTAATGATTAATAGGGATAGTTGGGGGCATTAGTATTCAATTGTCAGAGGTGAAATTCTTGGATTTATTGAAGACTAACTACTGCGAAAGCATTTGCCAAGGATGTTTTCATTAATCAAGAACGAAAGTTAGGGGATCGAAGACGATCAGATACCGTCGTAGTCTTAACCATAAACTATGCCGACTAGGGATCGGATGATGTTAATTTTTTAATGACTCATTCGGCGCCTTACG
>seq336 [isolate=CN13C VTX00065] [clone=M04428:585:000000000-JR65G:1:2117:16081:5357] [lat-lon=40.016667 N 4.233333 W] [collection-date=Nov-2020] [environmental-sample=TRUE] [altitude=560m.] [organism=uncultured Glomeromycotina] [country=Spain] [moltype=DNA] [isolation-source=mediterranean shrubland]
CCAATAGCGTATATTAAAGTTGTTGCAGTTAAAAAGCTCGTAGTTGAATTTCGGGATCAATGTTTCGGTCATGCCGTTGGTATGTACTGATATTATTGGTTTCTCACCTTCTAAAGAACCGTAATGCCATTAATTTGGTGTCACGGGGAATTAGGACTGTTACCTTGAAAAAATTAGAGTGTTTAAAGCAGGCTCACGCTTGAATACATTAGCATGGAATAATGAAATAGGACATCCGATTCTATTTTGTTGGTTTCTAGGATCGATGTAATGATTAATAGGGATAGTTGGGGGCATTAGTATTCAATTGTCAGAGGTGAAATTCTTGGATTTATTGAAGACTAACTACTGCGAAAGCATTTGCCAAGGATGTTTTCATTAATCAAGAACGAAAGTTAGGGGATCGAAGACGATCAGATACCGTCGTAGTCTTAACCATAAACTATGCCGACTAGGGATCGGATGATGTTAATTTTTTAATGACTCATTCGGCGCCTTACG
>seq337 [isolate=CN13C VTX00193] [clone=M04428:585:000000000-JR65G:1:2115:23742:6493] [lat-lon=40.016667 N 4.233333 W] [collection-date=Nov-2020] [environmental-sample=TRUE] [altitude=560m.] [organism=uncultured Glomeromycotina] [country=Spain] [moltype=DNA] [isolation-source=mediterranean shrubland]
CCAATAGCGTATATTAAAGTTGTTGCAGTTAAAAAGCTCGTAGTTGAATTTCGGGATTGACACATCGGTCGTGCCTTAAGGGGTATGAACTGGTGTAGTCAATTTCTCACCTTCTGGAGAACCGCGATGCCCTTAATTGGGTGTCGCGGGGAACCAGGACCTTTACTTTGAAAAAATTAGAGTGTTTAAAGCAGGCATTTTGCTTGAATACATTAGCATGGAATAATAAAATAGGACGGCATGATTCTATTTTGTTGGTTTCTAGGATCACCGTAATGATTAATAGGGATAGTTGGGGGCATTAGTATTCAATTGTCAGAGGTGAAATTCTTGGATTTATTGAAGACTAACTACTGCGAAAGCATTTGCCAAGGATGTTTTCATTAATCAAGAACGAAAGTTAGGGGATCGAAGACGATCAGATACCGTCGTAGTCTTAACCATAAACTATGCCGACTAGGAATCAGACGATGTTAATTTTTTAATGACTCGTTTGGCACCTTACG
>seq338 [isolate=CN13C VTX00193] [clone=M04428:585:000000000-JR65G:1:1116:10142:16030] [lat-lon=40.016667 N 4.233333 W] [collection-date=Nov-2020] [environmental-sample=TRUE] [altitude=560m.] [organism=uncultured Glomeromycotina] [country=Spain] [moltype=DNA] [isolation-source=mediterranean shrubland]
CCAATAGCGTATATTAAAGTTGTTGCAGTTAAAAAGCTCGTAGTTGAATTTCGGGATTGACACATCGGTCGTGCCTTAAGGGGTATGAACTGGTGTAGTCAATTTCTCACCTTCTGGAGAACCGCGATGCCCTTAATTGGGTGTCGCGGGGAACCAGGACCTTTACTTTGAAAAAATTAGAGTGTTTAAAGCAGGCATTTTGCTTGAATACATTAGCATGGAATAATAAAATAGGACGGCATGATTCTATTTTGTTGGTTTCTAGGATCACCGTAATGATTAATAGGGATAGTTGGGGGCATTAGTATTCAATTGTCAGAGGTGAAATTCTTGGATTTATTGAAGACTAACTACTGCGAAAGCATTTGCCAAGGATGTTTTCATTAATCAAGAACGAAAGTTAGGGGATCGAAGACGATCAGATACCGTCGTAGTCTTAACCATAAACTATGCCGACTAGGAATCAGACGATGTTAATTTTTTAATGACTCGTTTGGCACCTTACG
>seq339 [isolate=CN13C VTX00402] [clone=M04428:585:000000000-JR65G:1:2115:25770:18680] [lat-lon=40.016667 N 4.233333 W] [collection-date=Nov-2020] [environmental-sample=TRUE] [altitude=560m.] [organism=uncultured Glomeromycotina] [country=Spain] [moltype=DNA] [isolation-source=mediterranean shrubland]
CCAATAGCGTATATTAGTGTTGTTGCGGTTAAAAAGCTCGTAGTTGAATTTCGGGATTGGGATATATCGGTCATGACTTTAGGGACATGAATCGGTGTGTGATCAATTCTCACCTTCTGGTGAATTGGGATGCTCTTGGGTGTTTCGATGAACTAGGACATTTACTTTGAAAAAATTAGAGTGTTTAAAGCGGGCATTTTTGCTTGAATACATTAGCATGGAATAATAAAATAGGACGATGGTTCTATTTTGTTGGTTTTAGGACCACGTAATGATTAATAGGGATAGTTGGGGGCATTAGTATTCAATTGTCAGAGGTGAAATTCTTGGATTTATTGAGGACTAACTACTGCGAAAGCATTTGCCAAGGATGTTTTCATTAATCAAGAACGAAAGTTAGGGGATCGAAGACGATTTATGCACGTCGTAGTCTTAACCATAAACTATGCCGACTAGGAATCAGACAAAGTTAATTTTTTAACGACTTGTTTGGTACCTTACG
>seq340 [isolate=CN13C VTX00402] [clone=M04428:585:000000000-JR65G:1:2113:29214:14767] [lat-lon=40.016667 N 4.233333 W] [collection-date=Nov-2020] [environmental-sample=TRUE] [altitude=560m.] [organism=uncultured Glomeromycotina] [country=Spain] [moltype=DNA] [isolation-source=mediterranean shrubland]
CCAATAGCGTATATTAGTGTTGTTGCGGTTAAAAAGCTCGTAGTTGAATTTCGGGATTGGGATATATCGGTCATGACTTTAGGGACATGAATCGGTGTGTGATCAATTCTCACCTTCTGGTGAATTGGGATGCTCTTGGGTGTTTCGATGAACTAGGACATTTACTTTGAAAAAATTAGAGTGTTTAAAGCGGGCATTTTTGCTTGAATACATTAGCATGGAATAATAAAATAGGACGATGGTTCTATTTTGTTGGTTTTAGGACCACGTAATGATTAATAGGGATAGTTGGGGGCATTAGTATTCAATTGTCAGAGGTGAAATTCTTGGATTTATTGAGGACTAACTACTGCGAAAGCATTTGCCAAGGATGTTTTCATTAATCAAGAACGAAAGTTAGGGGATCGAAGACGATTTATGCACGTCGTAGTCTTAACCATAAACTATGCCGACTAGGAATCAGACAAAGTTAATTTTTTAACGACTTGTTTGGTACCTTACG
>seq341 [isolate=CN13C VTX00108] [clone=M04428:585:000000000-JR65G:1:2112:25829:8473] [lat-lon=40.016667 N 4.233333 W] [collection-date=Nov-2020] [environmental-sample=TRUE] [altitude=560m.] [organism=uncultured Glomeromycotina] [country=Spain] [moltype=DNA] [isolation-source=mediterranean shrubland]
CCAATAGCGTATATTAAAGTTGTTGCAGTTAAAAAGCTCGTAGTTGAATTTCGGGGTCAGTAGGTTGGTCGTGCCACCGGTACGTACTGGTCTCACTGATTCCTCCTTCCTGATGAGCTGTAATGCCATTAATTTGGTGTTGCAGGGAATCTGGACTGTTACTTTGAAAAAATTAGAGTGTTTAAAGCAGGCTAACGCTTGAATACATTAGCATGGAATAATGAAATAGGACGTTCGATCCTATTTTGTTGGTTTCTAGGATTGACGTAATGATTAATAGGGATAGTTGGGGGCATTAGTATTCAATTGTCAGAGGTGAAATTCTTGGATTTATTGAAGACTAACTACTGCGAAAGCATTTGCCAAGGATGTTTTCATTAATCAAGAACGAAAGTTAGGGGATCGAAGACGATCAGATACCGTCGTAGTCTTAACCATAAACTATGCCGACTAGGGATCGGATGATGTTAATTTTTTAATGACTCATTCGGCGCCTTACG
>seq342 [isolate=CN13C VTX00108] [clone=M04428:585:000000000-JR65G:1:1109:3566:10612] [lat-lon=40.016667 N 4.233333 W] [collection-date=Nov-2020] [environmental-sample=TRUE] [altitude=560m.] [organism=uncultured Glomeromycotina] [country=Spain] [moltype=DNA] [isolation-source=mediterranean shrubland]
CCAATAGCGTATATTAAAGTTGTTGCAGTTAAAAAGCTCGTAGTTGAATTTCGGGGTCAGTAGGTTGGTCGTGCCACCGGTACGTACTGGTCTCACTGATTCCTCCTTCCTGATGAGCTGTAATGCCATTAATTTGGTGTTGCAGGGAATCTGGACTGTTACTTTGAAAAAATTAGAGTGTTTAAAGCAGGCTAACGCTTGAATACATTAGCATGGAATAATGAAATAGGACGTTCGATCCTATTTTGTTGGTTTCTAGGATTGACGTAATGATTAATAGGGATAGTTGGGGGCATTAGTATTCAATTGTCAGAGGTGAAATTCTTGGATTTATTGAAGACTAACTACTGCGAAAGCATTTGCCAAGGATGTTTTCATTAATCAAGAACGAAAGTTAGGGGATCGAAGACGATCAGATACCGTCGTAGTCTTAACCATAAACTATGCCGACTAGGGATCGGATGATGTTAATTTTTTAATGACTCATTCGGCGCCTTACG
>seq343 [isolate=CN13C VTX00005] [clone=M04428:585:000000000-JR65G:1:2111:28300:14367] [lat-lon=40.016667 N 4.233333 W] [collection-date=Nov-2020] [environmental-sample=TRUE] [altitude=560m.] [organism=uncultured Glomeromycotina] [country=Spain] [moltype=DNA] [isolation-source=mediterranean shrubland]
CCAATAGCGTATATTAAAGTTGTTGCAGTTAAAAAGCTCGTAGTTGAATTTTAGGCCTGGCCGGGCGGTCCGTCTTTGGCGAGTACTGTCCTGTGTCGGGTCCACCTTCTGGTGAACCAGTATGTCCTTTATTGGGTGTGCCGGGGAGCCAGGACCATTACCTTGAAAAAATTAGAGTGTTTAAAGCAGGCATTTGCTTGAATAGATTAGCATGGAATAATAGAATAGGACGTTGTGGTTCTATTTTGTTGGTTTCTAGGACCACCGTAATGATTAATAGGGATAGTTGGGGGCATTAGTATTCAATTGTCAGAGGTGAAATTCTTGGATTTATTGAAGACTAACTATTGCGAAAGCATTTGCCAAGGATGTTTTCATTAATCAAGAACGAAAGTTAGGGGATCGAAGACGATCAGATACCGTCGTAGTCTTAACCATAAACTATGCCGACTAGGAATCGGGCGACGTTATTTTCATGACTCGCTCGGCGCCTTATG
>seq344 [isolate=CN13C VTX00005] [clone=M04428:585:000000000-JR65G:1:1119:20165:14070] [lat-lon=40.016667 N 4.233333 W] [collection-date=Nov-2020] [environmental-sample=TRUE] [altitude=560m.] [organism=uncultured Glomeromycotina] [country=Spain] [moltype=DNA] [isolation-source=mediterranean shrubland]
CCAATAGCGTATATTAAAGTTGTTGCAGTTAAAAAGCTCGTAGTTGAATTTTAGGCCTGGCCGGGCGGTCCGTCTTTGGCGAGTACTGTCCTGTGTCGGGTCCACCTTCTGGTGAACCAGTATGTCCTTTATTGGGTGTGCCGGGGAGCCAGGACCATTACCTTGAAAAAATTAGAGTGTTTAAAGCAGGCATTTGCTTGAATAGATTAGCATGGAATAATAGAATAGGACGTTGTGGTTCTATTTTGTTGGTTTCTAGGACCACCGTAATGATTAATAGGGATAGTTGGGGGCATTAGTATTCAATTGTCAGAGGTGAAATTCTTGGGTTTATTGAAGACTAACTATTGCGAAAGCATTTGCCAAGGATGTTTTCATTAATCAAGAACGAAAGTTAGGGGATCGAAGACGATCAGATACCGTCGTAGTCTTAACCATAAACTATGCCGACTAGGAATCGGGCGACGTTATTTTCATGACTCGCTCGGCGCCTTATG
>seq345 [isolate=CN13C VTX00444] [clone=M04428:585:000000000-JR65G:1:2111:22126:9904] [lat-lon=40.016667 N 4.233333 W] [collection-date=Nov-2020] [environmental-sample=TRUE] [altitude=560m.] [organism=uncultured Glomeromycotina] [country=Spain] [moltype=DNA] [isolation-source=mediterranean shrubland]
CCAATAGCGTATATTAAAGTTGTTGTGGTTAAAAAGCTCGTAGTTGAACCTTGGGCCTGGCTGGCCGGTCCGCCTCACCGCGTGTACTGGTCCGGCCGGGCCTTTCCCTCTGTGGAACCCCATGCCCTTCACTGGGCGTGGCGGGGAAACAGGACTTTTACTGTGAAAAAATTAGAGTGCTCCAGGCAGGCCTATGCTCGAATACATTAGCATGGAATAATAGAATAGGACGTGTGGTTCTATTTTGTTGGTTTCTAGGACCGCCGTAATGATTAATAGGGACAGTCGGGGGCATCAGTATTCAATTGTCAGAGGTGAAATTCTTGGATTTATTGAAGACTAACTACTGCGAAAGCATTTGCCAAGGATGTTTTCATTAATCAGGAACGAAAGTTAGGGGATCGAAGACGATCAGATACCGTCGTAGTCTTAACCATAAACTATGCCGACTAGGGATCGGACGGTGTTATTTTTTGACCCGTTCGGCACCTTACG
>seq346 [isolate=CN13C VTX00444] [clone=M04428:585:000000000-JR65G:1:1117:13163:12381] [lat-lon=40.016667 N 4.233333 W] [collection-date=Nov-2020] [environmental-sample=TRUE] [altitude=560m.] [organism=uncultured Glomeromycotina] [country=Spain] [moltype=DNA] [isolation-source=mediterranean shrubland]
CCAATAGCGTATATTAAAGTTGTTGTGGTTAAAAAGCTCGTAGTTGAACCTTGGGCCTGGCTGGCCGGTCCGCCTCACCGCGTGTACTGGTCCGGCCGGGCCTTTCCCTCTGTGGAACCCCATGCCCTTCACTGGGTGTGGCGGGGAAACAGGACTTTTACTGTGAAAAAATTAGAGTGCTCCAGGCAGGCCTATGCTCGAATACATTAGCATGGAATAATAGAATAGGACGTGTGGTTCTATTTTGTTGGTTTCTAGGACCGCCGTAATGATTAATAGGGACAGTCGGGGGCATCAGTATTCAATTGTCAGAGGTGAAATTCTTGGATTTATTGAAGACTAACTACTGCGAAAGCATTTGCCAAGGATGTTTTCATTAATCAGGAACGAAAGTTAGGGGATCGAAGACGATCAGATACCGTCGTAGTCTTAACCATAAACTATGCCGACTAGGGATCGGACGGTGTTATTTTTTGACCCGTTCGGCACCTTACG
>seq347 [isolate=CN13C VTX00143] [clone=M04428:585:000000000-JR65G:1:2104:25763:20076] [lat-lon=40.016667 N 4.233333 W] [collection-date=Nov-2020] [environmental-sample=TRUE] [altitude=560m.] [organism=uncultured Glomeromycotina] [country=Spain] [moltype=DNA] [isolation-source=mediterranean shrubland]
CCAATAGCGTATATTAAAGTTGTTGCAGTTAAAAAGCTCGTAGTTGAATTTCGGGATCAGACTGTCGGTCGTGCCTCGGTACGCACTGGCATTATTGGTTCCTACCTTCTGAAGAACCGCGATGTCATTAATTTGGTGTCGTGGGGAATCAGGACTGTTACTTTGAAAAAATTAGAGTGTTTAAAGCAGGCGCACGCTTGAATACATTAGCATGGAATAATGAAATAGGACGTTTGATTCTATTTTGTTGGTTTCTAGGATCGACGTAATGATTAATAGGGATAGTTGGGGGCATTAGTATTCAATTGTCAGAGGTGAAATTCTTGGATTTATTGAAGACTAACTACTGCGAAAGCATTTGCCAAGGATGTTTTCATTAATCAAGAACGAAAGTTAGGGGATCGAAGACGATCAGATACCGTCGTAGTCTTAACCATAAACTATGCCGACTAGGGATCGGATGATGTTAATTTTATAATGACTCATTCGGCGCCTTACG
>seq348 [isolate=CN13C VTX00143] [clone=M04428:585:000000000-JR65G:1:1117:5265:5246] [lat-lon=40.016667 N 4.233333 W] [collection-date=Nov-2020] [environmental-sample=TRUE] [altitude=560m.] [organism=uncultured Glomeromycotina] [country=Spain] [moltype=DNA] [isolation-source=mediterranean shrubland]
CCAATAGCGTATATTAAAGTTGTTGCAGTTAAAAAGCTCGTAGTTGAATTTCGGGATCAGACTGTCGGTCGTGCCTCGGTACGCACTGGCATTATTGGTTCCTACCTTCTGAAGAACCGCGATGTCATTAATTTGGTGTCGTGGGGAATCAGGACTGTTACTTTGAAAAAATTAGAGTGTTTAAAGCAGGCGCACGCTTGAATACATTAGCATGGAATAATGAAATAGGACGTTTGATTCTATTTTGTTGGTTTCTAGGATCGACGTAATGATTAATAGGGATAGTTGGGGGCATTAGTATTCAATTGTCAGAGGTGAAATTCTTGGATTTATTGAAGACTAACTACTGCGAAAGCATTTGCCAAGGATGTTTTCATTAATCAAGAACGAAAGTTAGGGGATCGAAGACGATCAGATACCGTCGTAGTCTTAACCATAAACTATGCCGACTAGGGATCGGATGATGTTAATTTTATAATGACTCATTCGGCGCCTTACG
>seq349 [isolate=CN13C VTX00056] [clone=M04428:585:000000000-JR65G:1:2102:13468:17797] [lat-lon=40.016667 N 4.233333 W] [collection-date=Nov-2020] [environmental-sample=TRUE] [altitude=560m.] [organism=uncultured Glomeromycotina] [country=Spain] [moltype=DNA] [isolation-source=mediterranean shrubland]
CCAATAGCGTATATTAAAGTTGTTGCAGTTAAAAAGCTCGTAGTTGAATTTCGGGATTGACGTGATGGTCATGCCTTAAGGGGTATGAACTGTCACAGTTGATTTCTCACCTTCTGGAGAAACTTGATGTCCTTTATTGGGTGTCTTGCGGATCCAGGACCTTTACCTTGAAAAAATTAGAGTGTTTAAAGCAGGCATTTTTGCTCGAATACATTAGCATGGAATAATAGAATAGGACGGCATGGTTCTATTTTGTTGGTTTCTAGGATCACCGTAATGATTAATAGGGATAGTTGGGGGCATTAGTATTCAATTGTCAGAGGTGAAATTCTTGGATTTATTGAAGACTAACTACTGCGAAAGCATTTGCCAAGGATGTTTTCATTAATCAAGAACGAAAGTTAGGGGATCGAAGACGATCAGATACCGTCGTAGTCTTAACCATAAACTATGCCGACTAGGAATCAGACGATGTTAATTTTTTAATGACTCGTTTGGCACCTTACG
>seq350 [isolate=CN13C VTX00056] [clone=M04428:585:000000000-JR65G:1:1116:10791:12244] [lat-lon=40.016667 N 4.233333 W] [collection-date=Nov-2020] [environmental-sample=TRUE] [altitude=560m.] [organism=uncultured Glomeromycotina] [country=Spain] [moltype=DNA] [isolation-source=mediterranean shrubland]
CCAATAGCGTATATTAAAGTTGTTGCAGTTAAAAAGCTCGTAGTTGAATTTCGGGATTGACGTGATGGTCATGCCTTAAGGGGTATGAACTGTTACTGTTGATTTCTCACCTTCTGGAGAAACTTGATGTCCTTTATTGGGTGTCTTGCGGATCCAGGACCTTTACCTTGAAAAAATTAGAGTGTTTAAAGCAGGCATTTTTGCTCGAATACATTAGCATGGAATAATAGAATAGGACGGCATGGTTCTATTTTGTTGGTTTCTAGGATCACCGTAATGATTAATAGGGATAGTTGGGGGCATTAGTATTCAATTGTCAGAGGTGAAATTCTTGGATTTATTGAAGACTAACTACTGCGAAAGCATTTGCCAAGGATGTTTTCATTAATCAAGAACGAAAGTTAGGGGATCGAAGACGATCAGATACCGTCGTAGTCTTAACCATAAACTATGCCGACTAGGAATCAGACGATGTTAATTTTTTAATGACTCGTTTGGCACCTTACG
>seq351 [isolate=CN13C VTX00225] [clone=M04428:585:000000000-JR65G:1:1116:22315:2685] [lat-lon=40.016667 N 4.233333 W] [collection-date=Nov-2020] [environmental-sample=TRUE] [altitude=560m.] [organism=uncultured Glomeromycotina] [country=Spain] [moltype=DNA] [isolation-source=mediterranean shrubland]
CCAATAGCGTATATTAAAGTTGTTGCAGTTAAAAAGCTCGTAGTTGAATTTCGGGATTGACGTGACGGTCGTGCCTTAAGGGGTATGAACTGTCGTCGTTGATTTCTCACCTTCTGGAGAAACTCGATGCCCTTTATTGGGTGTCTTGCGGAACCAGGACCTTTACCTTGAAAAAATTAGAGTGTTTAAAGCAGGCATTTTTGCTCGAATACATTAGCATGGATTAATAGAATAGGACGGCTTGGTTCTATTTTGTTGGTTTCTAGGATCACCGTAATGATTAATAGGGATAGTTGGGGGCATTAGTATTCAATTGTCAGAGTTGAAATTCTTGGATTTATTGAAGACTAACTACTGCGAAAGCATTTGCCAAGGATGTTTTCATTAATCAAGAACGAAAGTTAGGGGATCGAAGACGATCAGATACCGTCGTAGTCTTAACCATAAACTATGCCGACTAGGAATCAGACGATGTTAATTTTTTAATGACTCGTTTGGCACCTTACG
>seq352 [isolate=CN13C VTX00245] [clone=M04428:585:000000000-JR65G:1:1111:18284:9451] [lat-lon=40.016667 N 4.233333 W] [collection-date=Nov-2020] [environmental-sample=TRUE] [altitude=560m.] [organism=uncultured Glomeromycotina] [country=Spain] [moltype=DNA] [isolation-source=mediterranean shrubland]
CCAATAGCGTATATTAAAGTTGTTGCAGTTAAAAAGCTCGTAGTTGAATTTTGGATTCTGCCAGTTGGTCCATCTTTTGATGAGTACTGATTGTGTGGGGTCTATCCGCCTGGTGAGACGTAATGTACTTTATTGTATGTTGCGGGTAGCCAGGACCTTTACCTTGAAAAAATTAGAGTGTTTAAAGCAGGCTTATGCCGGAATACATTAGCATGGAATAATAGAATAGGACGATGTTGTTTTATTTTGTTGGTTTCTAGGACAACCGTAATGATTAATAGGGATAGTTGGGGGCATTAGTATTCAATTGTCAGAGGTGAAATTCTTGGATTTATTGAAGACTAACTACTGCGAAAGCATTTGCCAAGGATGTTTTCATTAATCAAGAACGAAAGTTAGGGGATCGAAGACGATCAGATACCGTCGTAGTCTTAACCATAAACTATGCCGACTAGGGATCGGGCGATGTTGTTTCCATGACTCGCTCGGCACCTTATG
>seq353 [isolate=CN13C VTX00245] [clone=M04428:585:000000000-JR65G:1:1109:23122:17804] [lat-lon=40.016667 N 4.233333 W] [collection-date=Nov-2020] [environmental-sample=TRUE] [altitude=560m.] [organism=uncultured Glomeromycotina] [country=Spain] [moltype=DNA] [isolation-source=mediterranean shrubland]
CCAATCGCGTATATTAAAGTTGTTGCAGTTAAAAAGCTCGTAGTTGAATTTTGGATTCTGCCAGTTGGTCCATCTTTTGATGAGTACTGATTGTGTGGGGTCTATCCGCCTGGTGAGACGTAATGTACTTTATTGTATGTTGCGGGTAGCCAGGACCTTTACCTTGAAAAAATTAGAGTGTTTAAAGCAGGCTTATGCCGGAATACATTAGCATGGAATAATAGAATAGGACGATGTTGTTTTATTTTGTTGGTTTCTAGGACAACCGTAATGATTAATAGGGATAGTTGGGGGCATTAGTATTCAATTGTCAGAGGTGAAATTCTTGGATTTATTGAAGACTAACTACTGCGAAAGCATTTGCCAAGGATGTTTTCATTAATCAAGAACGAAAGTTAGGGGATCGAAGACGATCAGATACCGTCGTAGTCTTAACCATAAACTATGCCGACTAGGGATCGGGCGATGTTGTTTCCATGACTCGCTCGGCACCTTATG
>seq354 [isolate=CN13C VTX00279] [clone=M04428:585:000000000-JR65G:1:1118:19048:1926] [lat-lon=40.016667 N 4.233333 W] [collection-date=Nov-2020] [environmental-sample=TRUE] [altitude=560m.] [organism=uncultured Glomeromycotina] [country=Spain] [moltype=DNA] [isolation-source=mediterranean shrubland]
CCAATAGCGTATATTAGTGTTGTTGCGGTTAAAAAGCTCGTAGTTGAATTTCGGGATTGGGATATATCGGTCATGGCTTTAGGGACATGAATCGGTGTGTGGTCAATCCTCACCTTCTGGTGAATCGGGATGCTCTTGGGTGTTTCGACGAACTAGGACTTTTACTTTGAAAAAATTAGAGTGTTTAAAGCGGGCATTTTTGCTTGAATACATTAGCATGGAATAATAGAATAGGACGGCATGGTTCTATTTTGTTGGTTTCTAGGATCACCGTAATGATTAATAGGGATAGTTGGGGGCATTAGTATTCAATTGTCAGAGGTGAAATTCTTGGATTTATTGAAGACTAACTACTGCGAAAGCATTTGCCAAGGATGTTTTCATTAATCAAGAACGAAAGTTAGGGGATCGAAGACGATCAGATACCGTCGTAGTCTTAACCATAAACTATGCCGACTAGGAATCAGACGATGTTAATTTTTTAATGACTCGTTTGGCACCTTACG
>seq355 [isolate=CN13C VTX00063] [clone=M04428:585:000000000-JR65G:1:2119:20372:10658] [lat-lon=40.016667 N 4.233333 W] [collection-date=Nov-2020] [environmental-sample=TRUE] [altitude=560m.] [organism=uncultured Glomeromycotina] [country=Spain] [moltype=DNA] [isolation-source=mediterranean shrubland]
CCAATAGCGTATATTAAAGTTGTTGCAGTTAAAAAGCTCGTAGTTGAACTTCGGGATCAATGGATCGGTCATGCCATCGGTATGTACTGGTCTCATTGGTTCTCACCTTCTAAGGAACCATAATGTCATTCATTTGATGTTTTGGGGAATTAGGACTGTTACCTTGAAAAAATTAGAGTGTTTAAAGCAGGCTAACGCTTGAATACATTAGCATGGAATAATGAAATAGGACATCGCATTCTATTTTGTTGGTTTCTAGGATCGATGTAATGATTAATAGGGATAGTTGGGGGCATTAGTATTCAATTGTCAGAGGTGAAATTCTTGGATTTATTGAAGACTAACTACTGCGAAAGCATTTGCCAAGGATGTTTTCATTAATCAAGAACGAAAGTTAGGGGATCGAAGACGATCAGATACCGTCGTAGTCTTAACCATAAACTATGCCGACTAGGGATCGGATGATGTTGATTTTTTAATGACTCATTCGGCACCTTACG
>seq356 [isolate=CN14A VTX00054] [clone=M04428:585:000000000-JR65G:1:1101:7978:10926] [lat-lon=40.016667 N 4.233333 W] [collection-date=Nov-2020] [environmental-sample=TRUE] [altitude=560m.] [organism=uncultured Glomeromycotina] [country=Spain] [moltype=DNA] [isolation-source=mediterranean shrubland]
CCAATAGCGTATATTAAAGTTGTTGCAGTTAAAAAGCTCGTAGTTGAACTTCGGGGTTTACCCATTGGTCAGGCTTAATTGTCTGCACTGGTGAGATGAATCTCTACCTTCTGAGGAACTTTCATGCCATTTATTTGGTGTGATGGGAAATCAGGACTGTTACTTTGAAAAAATTAGAGTGTTTAAAGCAGGCTAACGTCTGAATACATTAGCATGGAATAATGAAATAGGACGGACTGATTCTATTTCGTTGGTTTCTAGGATCACCGTAATGATTAATAGGGATAGTTGGGGGCATTAGTATTCAATTGTCAGAGGTGAAATTCTTGGATTTATTGAAGACTAACTACTGCGAAAGCATTTGTCAAGGATGTTTTCATTAATCAAGAACGAAAGTTAGGGGATCGAAGACGATCAGATACCGTCGTAGTCTTAACCATAAACTATGCCGACTAGGGATCGGACGAAGTTAATTTTATAATGACGCGTTCGGCACCTTACG
>seq357 [isolate=CN14A VTX00054] [clone=M04428:585:000000000-JR65G:1:1105:5119:12969] [lat-lon=40.016667 N 4.233333 W] [collection-date=Nov-2020] [environmental-sample=TRUE] [altitude=560m.] [organism=uncultured Glomeromycotina] [country=Spain] [moltype=DNA] [isolation-source=mediterranean shrubland]
CCAATAGCGTATATTAAAGTTGTTGCAGTTAAAAAGCTCGTAGTTGAACTTCGGGGTTTACCCATTGGTCAGGCTTAATTGTCTGCACTGGTGAGATGAATCTCTACCTTCTGAGGAACTTTCATGCCATTTATTTGGTGTGATGGGAAATCAGGACTGTTACTTTGAAAAAATTAGAGTGTTTAAAGCAGGCTAACGTCTGAATACATTAGCATGGAATAATGAAATAGGACGGACTGATTCTATTTCGTTGGTTTCTAGGATCACCGTAATGATTAATAGGGATAGTTGGGGGCATTAGTATTCAATTGTCAGAGGTGAAATTCTTGGATTTATTGAAGACTAACTACTGCGAAAGCATTTGTCAAGGATGTTTTCATTAATCAAGAACGAAAGTTAGGGGATCGAAGACGATCAGATACCGTCGTAGTCTTAACCATAAACTATGCCGACTAGGGATCGGACGAAGTTAATTTTATAATGACGCGTTCGGCACCTTACG
>seq358 [isolate=CN14A VTX00005] [clone=M04428:585:000000000-JR65G:1:1101:15244:8015] [lat-lon=40.016667 N 4.233333 W] [collection-date=Nov-2020] [environmental-sample=TRUE] [altitude=560m.] [organism=uncultured Glomeromycotina] [country=Spain] [moltype=DNA] [isolation-source=mediterranean shrubland]
CCAATAGCGTATATTAAAGTTGTTGCAGTTAAAAAGCTCGTAGTTGAATTTTAGGCCTGGCCGGGCGGTCCGTCTTTGGCGAGTACTGTCCTGTGTCGGGTCCACCTTCTGGTGAACCAGTATGTCCTTTATTGGGTGTGCCGGGGAGCCAGGACCATTACCTTGAAAAAATTAGAGTGTTTAAAGCGGGCATTTGCTTGAATAGATTAGCATGGAATAATAGAATAGGACGTTGTGGTTCTATTTTGTTGGTTTCTAGGACCACCGTAATGATTAATAGGGATAGTTGGGGGCATTAGTATTCAATTGTCAGAGGTGAAATTCTTGGATTTATTGAAGACTAACTATTGCGAAAGCATTTGCCAAGGATGTTTTCATTAATCAAGAACGAAAGTTAGGGGATCGAAGACGATCAGATACCGTCGTAGTCTTAACCATAAACTATGCCGACTAGGAATCGGGCGACGTTATTTTCATGACTCGCTCGGCGCCTTATG
>seq359 [isolate=CN14A VTX00005] [clone=M04428:585:000000000-JR65G:1:1115:12146:17775] [lat-lon=40.016667 N 4.233333 W] [collection-date=Nov-2020] [environmental-sample=TRUE] [altitude=560m.] [organism=uncultured Glomeromycotina] [country=Spain] [moltype=DNA] [isolation-source=mediterranean shrubland]
CCAATAGCGTATATTAAAGTTGTTGCAGTTAAAAAGCTCGTAGTTGAATTTTAGGCCTGGCCGGGCGGTCCGTCTTTGGCGAGTACTGTCCTGTGTCGGGTCCACCTTCTGGTGAACCAGTATGTCCTTTATTGGGTGTGCCGGGGAGCCAGGACCATTACCTTGAAAAAATTAGAGTGTTTAAAGCGGGCATTTGCTTGAATAGATTAGCATGGAATAATAGAATAGGACGTTGTGGTTCTATTTTGTTGGTTTCTAGGACCACCGTAATGATTAATAGGGATAGTTGGGGGCATTAGTATTCAATTGTCAGAGGTGAAATTCTTGGATTTATTGAAGACTAACTATTGCGAAAGCATTTGCCAAGGATGTTTTCATTAATCAAGAACGAAAGTTAGGGGATCGAAGACGATCAGATACCGTCGTAGTCTTAACCATAAACTATGCCGACTAGGAATCGGGCGACGTTATTTTCATGACTCGCTCGGCGCCTTATG
>seq360 [isolate=CN14A VTX00009] [clone=M04428:585:000000000-JR65G:1:1101:5873:6711] [lat-lon=40.016667 N 4.233333 W] [collection-date=Nov-2020] [environmental-sample=TRUE] [altitude=560m.] [organism=uncultured Glomeromycotina] [country=Spain] [moltype=DNA] [isolation-source=mediterranean shrubland]
CCAATAGCGTATATTAAAGTTGTTGCAGTTAAAAAGCTCGTAGTTGAATTTTAGGCCTGGCCGGGCGGTCCGTCTTTGGCGAGTACTGTTCTGTGTCGGGTCTTACCTTCTGGTGAACCGGCATGTTCTTTATTGAGTGTACCGGGGAGCCAGGACCATTACCTTGAAAAAATTAGAGTGTTTAAAGCAGGCATTTGCTTGAATAGATTAGCATGGAATAATAGAATAGGACGTTGGTTCTATTTTGTTGGTCTAGGACCACCGTAATGATTAATAGGGATAGTTGGGGGCATTAGTATTCAATTGTCAGAGGTGAAATTCTTGGATTTATTGAAGACTAACTATTGCGAAAGCATTTGCCAAGGATGTTTTCATTAATCAAGAACGAAAGTTAGGGGATCGAAGACGATCAGATACCGTCGTAGTCTTAACCATAAACTATGCCGACTAGGAATCGGGCGACGTTATTTTCATGACTCGCTCGGCGCCTTATG
>seq361 [isolate=CN14A VTX00009] [clone=M04428:585:000000000-JR65G:1:2108:13422:2463] [lat-lon=40.016667 N 4.233333 W] [collection-date=Nov-2020] [environmental-sample=TRUE] [altitude=560m.] [organism=uncultured Glomeromycotina] [country=Spain] [moltype=DNA] [isolation-source=mediterranean shrubland]
CCAATAGCGTATATTAAAGTTGTTGCAGTTAAAAAGCTCGTAGTTGAATTTTAGGCCTGGCCGGGCGGTCCGTCTTTGGCGAGTACTGTTCTGTGTCGGGTCTTACCTTCTGGTGAACCGGCATGTTCTTTATTGAGTGTACCGGGGAGCCAGGACCATTACCTTGAAAAAATTAGAGTGTTTAAAGCAGGCATTTGCTTGAATAGATTAGCATGGAATAATAGAATAGGACGTTGGTTCTATTTTGTTGGTCTAGGACCACCGTAATGATTAATAGGGATAGTTGGGGGCATTAGTATTCAATTGTCAGAGGTGAAATTCTTGGATTTATTGAAGACTAACTATTGCGAAAGCATTTGCCAAGGATGTTTTCATTAATCAAGAACGAAAGTTAGGGGATCGAAGACGATCAGATACCGTCGTAGTCTTAACCATAAACTATGCCGACTAGGAATCGGGCGACGTTATTTTCATGACTCGCTCGGCGCCTTATG
>seq362 [isolate=CN14A DG13] [clone=M04428:585:000000000-JR65G:1:1101:4418:9722] [lat-lon=40.016667 N 4.233333 W] [collection-date=Nov-2020] [environmental-sample=TRUE] [altitude=560m.] [organism=uncultured Glomeromycotina] [country=Spain] [moltype=DNA] [isolation-source=mediterranean shrubland]
CCAATAGCGTATATTAAAGTTGTTGCAGTTAAAAAGCTCGTAGTTGAATTTCGGGACCGGTGGGTCGGTCGTGCCTCCGGTACGCACTGTCTTTACCGGTTCCTCCCTTCTGAAGAACCGCGATGTCATTAATTTGGTGTTGCGGGGAATCAGGACTGTTACTGTGAAAAAATTAGAGTGTTTAAAGCAGGCTAAAGCTTGAATACATTAGCATGGAATAATGAAATAGGACGTTTGATCTTATTTTGTTGGTTTCTAAGATCGACGTAATGATTAATAGGGATAGTTGGGGGCATTAGTATTCAATTGTCAGAGGTGAAATTCTTGGATTTATTGAAGACTAACTACTGCGAAAGCATTTGCCAAGGATGTTTTCATTAATCAAGAACGAAAGTTAGGGGATCGAAGACGATCAGATACCGTCGTAGTCTTAACCATAAACTATGCCGACTAGGGATCGGATGATGTTAATTTTTAATGACTCATTCGGCGCCTTACG
>seq363 [isolate=CN14A DG13] [clone=M04428:585:000000000-JR65G:1:1101:19712:9972] [lat-lon=40.016667 N 4.233333 W] [collection-date=Nov-2020] [environmental-sample=TRUE] [altitude=560m.] [organism=uncultured Glomeromycotina] [country=Spain] [moltype=DNA] [isolation-source=mediterranean shrubland]
CCAATAGCGTATATTAAAGTTGTTGCAGTTAAAAAGCTCGTAGTTGAATTTCGGGACCGGTGGGTCGGTCGTGCCTCCGGTACGCACTGTCTTTACCGGTTCCTCCCTTCTGAAGAACCGCGATGTCATTAATTTGGTGTTGCGGGGAATCAGGACTGTTACTGTGAAAAAATTAGAGTGTTTAAAGCAGGCTAAAGCTTGAATACATTAGCATGGAATAATGAAATAGGACGTTTGATCTTATTTTGTTGGTTTCTAAGATCGACGTAATGATTAATAGGGATAGTTGGGGGCATTAGTATTCAATTGTCAGAGGTGAAATTCTTGGATTTATTGAAGACTAACTACTGCGAAAGCATTTGCCAAGGATGTTTTCATTAATCAAGAACGAAAGTTAGGGGATCGAAGACGATCAGATACCGTCGTAGTCTTAACCATAAACTATGCCGACTAGGGATCGGATGATGTTAATTTTTAATGACTCATTCGGCGCCTTACG
>seq364 [isolate=CN14A DG17] [clone=M04428:585:000000000-JR65G:1:1101:27248:10259] [lat-lon=40.016667 N 4.233333 W] [collection-date=Nov-2020] [environmental-sample=TRUE] [altitude=560m.] [organism=uncultured Glomeromycotina] [country=Spain] [moltype=DNA] [isolation-source=mediterranean shrubland]
CCAATAGCGTATATTAAAGTTGTTGCAGTTAAAAAGCTCGTAGTTGAACTTCGAGACCGGTGGGTTGGTCGTGCCTCAGGTACGTACTGGCTTTACCGGTTTCTCCCTTCTGATGAACTATGATGCCATTAAGTTGGTGTTGTAGGGAATCAGGACTGTTACTGTGAACAAATTAGAGTGTTTAAAGCAGGCTAATGCTTGAATAGGTTAGCATGGAATAACAAAATAGGACGTTCGAACCTATTTTGTTGGTTTCTAGGATCGACGTAATGATTAATAGGGATAGTTGGGGGCATTAGTATTCAATTGTCAGAGGTGAAATTCTTGGATTTATTGAAGACTAACTACTGCGAAAGCATTTGCCAAGGATGTTTTCATTAATCAAGAACGAAAGTTAGGGGATCGAAGACGATCAGATACCGTCGTAGTCTTAACCATAAACTATGCCGACTAGGGATCGGATGATGTTAATTTTTTAATGACTCATTCGGCGCCTTACG
>seq365 [isolate=CN14A DG17] [clone=M04428:585:000000000-JR65G:1:2114:26752:18388] [lat-lon=40.016667 N 4.233333 W] [collection-date=Nov-2020] [environmental-sample=TRUE] [altitude=560m.] [organism=uncultured Glomeromycotina] [country=Spain] [moltype=DNA] [isolation-source=mediterranean shrubland]
CCAATAGCGTATATTAAAGTTGTTGCAGTTAAAAAGCTCGTAGTTGAACTTCGAGACCGGTGGGTTGGTCGTGCCTCAGGTACGTACTGGCTTTACCGGTTTCTCCCTTCTGATGAACTATGATGCCATTAAGTTGGTGTTGTAGGGAATCAGGACTGTTACTGTGAACAAATTAGAGTGTTTAAAGCAGGCTAATGCTTGAATAGGTTAGCATGGAATAACAAAATAGGACGTTCGAACCTATTTTGTTGGTTTCTAGGATCGACGTAATGATTAATAGGGATAGTTGGGGGCATTAGTATTCAATTGTCAGAGGTGAAATTCTTGGATTTATTGAAGACTAACTACTGCGAAAGCATTTGCCAAGGATGTTTTCATTAATCAAGAACGAAAGTTAGGGGATCGAAGACGATCAGATACCGTCGTAGTCTTAACCATAAACTATGCCGACTAGGGATCGGATGATGTTAATTTTTTAATGACTCATTCGGCGCCTTACG
>seq366 [isolate=CN14A VTX00065] [clone=M04428:585:000000000-JR65G:1:1101:16221:9167] [lat-lon=40.016667 N 4.233333 W] [collection-date=Nov-2020] [environmental-sample=TRUE] [altitude=560m.] [organism=uncultured Glomeromycotina] [country=Spain] [moltype=DNA] [isolation-source=mediterranean shrubland]
CCAATAGCGTATATTAAAGTTGTTGCAGTTAAAAAGCTCGTAGTTGAATTTCGGGATCAATGTTTCGGTCATGCCGTTGGTATGTACTGATATTATTGGTTTCTCACCTTCTAAAGAACCGTAATGCCATTAATTTGGTGTCACGGGGAATTAGGACTGTTACCTTGAAAAAATTAGAGTGTTTAAAGCAGGCTCACGCTTGAATACATTAGCATGGAATAATGAAATAGGACATCCGATTCTATTTTGTTGGTTTCTAGGATCGATGTAATGATTAATAGGGATAGTTGGGGGCATTAGTATTCAATTGTCAGAGGTGAAATTCTTGGATTTATTGAAGACTAACTACTGCGAAAGCATTTGCCAAGGATGTTTTCATTAATCAAGAACGAAAGTTAGGGGATCGAAGACGATCAGATACCGTCGTAGTCTTAACCATAAACTATGCCGACTAGGGATCGGATGATGTTAATTTTTTAATGACTCATTCGGCGCCTTACG
>seq367 [isolate=CN14A VTX00065] [clone=M04428:585:000000000-JR65G:1:2107:24608:5885] [lat-lon=40.016667 N 4.233333 W] [collection-date=Nov-2020] [environmental-sample=TRUE] [altitude=560m.] [organism=uncultured Glomeromycotina] [country=Spain] [moltype=DNA] [isolation-source=mediterranean shrubland]
CCAATAGCGTATATTAAAGTTGTTGCAGTTAAAAAGCTCGTAGTTGAATTTCGGGATCAATGTTTCGGTCATGCCGTTGGTATGTACTGATATTATTGGTTTCTCACCTTCTAAAGAACCGTAATGCCATTAATTTGGTGTCACGGGGAATTAGGACTGTTACCTTGAAAAAATTAGAGTGTTTAAAGCAGGCTCACGCTTGAATACATTAGCATGGAATAATGAAATAGGACATCCGATTCTATTTTGTTGGTTTCTAGGATCGATGTAATGATTAATAGGGATAGTTGGGGGCATTAGTATTCAATTGTCAGAGGTGAAATTCTTGGATTTATTGAAGACTAACTACTGCGAAAGCATTTGCCAAGGATGTTTTCATTAATCAAGAACGAAAGTTAGGGGATCGAAGACGATCAGATACCGTCGTAGTCTTAACCATAAACTATGCCGACTAGGGATCGGATGATGTTAATTTTTTAATGACTCATTCGGCGCCTTACG
>seq368 [isolate=CN14A VTX00186] [clone=M04428:585:000000000-JR65G:1:1101:6234:20661] [lat-lon=40.016667 N 4.233333 W] [collection-date=Nov-2020] [environmental-sample=TRUE] [altitude=560m.] [organism=uncultured Glomeromycotina] [country=Spain] [moltype=DNA] [isolation-source=mediterranean shrubland]
CCAATAGCGTATATTAAAGTTGTTGCAGTTAAAAAGCTCGTAGTTGAATTTCGGGATCAATATGTCGGTCGTGCCTCCGGTACGTACTGGCGTTATTGGTTTCTCCCTTCTGACGAACCACGATGTCATTAATTTGGTGTTATGGGGAATCAGGACTGTTACTTTGAAAAAATTAGAGTGTTTAAAGCAGGCTCACGCTTGAATACATTAGCATGGAATAATGAAATAGGACGTTTGATTCTATTTTGTTGGTTTCTAGGATCGACGTAATGATTAATAGGGATAGTTGGGGGCATTAGTATTCAATTGTCAGAGGTGAAATTCTTGGATTTATTGAAGACTAACTACTGCGAAAGCATTTGCCAAGGATGTTTTCATTAATCAAGAACGAAAGTTAGGGGATCGAAGACGATCAGATACCGTCGTAGTCTTAACCATAAACTATGCCGACTAGGGATCGGATGATGTTAATTTTTTAATGACTCATTCGGCGCCTTACG
>seq369 [isolate=CN14A VTX00186] [clone=M04428:585:000000000-JR65G:1:1102:23373:10228] [lat-lon=40.016667 N 4.233333 W] [collection-date=Nov-2020] [environmental-sample=TRUE] [altitude=560m.] [organism=uncultured Glomeromycotina] [country=Spain] [moltype=DNA] [isolation-source=mediterranean shrubland]
CCAATAGCGTATATTAAAGTTGTTGCAGTTAAAAAGCTCGTAGTTGAATTTCGGGATCAATATGTCGGTCGTGCCTCCGGTACGTACTAGCGTTATTGGTTTCTCCCTTCTGACGAACCACGATGTCATTAATTTGGTGTCATGGGGAATCAGGACTGTTACTTTGAAAAAATTAGAGTGTTTAAAGCAGGCTCACGCTTGAATACATTAGCATGGAATAATGAAATAGGACGTTTGATTCTATTTTGTTGGTTTCTAGGATCGACGTAATGATTAATAGGGATAGTTGGGGGCATTAGTATTCAATTGTCAGAGGTGAAATTCTTGGATTTATTGAAGACTAACTACTGCGAAAGCATTTGCCAAGGATGTTTTCATTAATCAAGAACGAAAGTTAGGGGATCGAAGACGATCAGATACCGTCGTAGTCTTAACCATAAACTATGCCGACTAGGGATCGGATGATGTTAATTTTTTAATGACTCATTCGGCGCCTTACG
>seq370 [isolate=CN14A VTX00326] [clone=M04428:585:000000000-JR65G:1:1102:2219:15456] [lat-lon=40.016667 N 4.233333 W] [collection-date=Nov-2020] [environmental-sample=TRUE] [altitude=560m.] [organism=uncultured Glomeromycotina] [country=Spain] [moltype=DNA] [isolation-source=mediterranean shrubland]
CCAATAGCGTATATTAAAGTTGTTGCAGTTAAAAAGCTCGTAGTTGAATTTCGGGATCAAAGAATCGGTCATGCCTTGGTATGCACTGGTTTTATTGGTTCTCACCTTCTAAAGAACCATAATGTCATTCATTTGATGTTATGGGGAATTAGGACTGTTACCTTGAAAAAATTAGAGTGTTTAAAGCAGGCTCACGCTTGAATACATTAGCATGGAATAATGAAATAGGACGTTTGATTCTATTTTGTTGGTTTCTAGGATCGACGTAATGATTAATAGGGATAGTTGGGGGCATTAGTATTCAATTGTCAGAGGTGAAATTCTTGGATTTATTGAAGACTAACTACTGCGAAAGCATTTGCCAAGGATGTTTTCATTAATCAAGAACGAAAGTTAGGGGATCGAAGACGATCAGATACCGTCGTAGTCTTAACCATAAACTATGCCGACTAGGGATCGGATGATGTTAATTTTTTAATGACTCATTCGGCGCCTTACG
>seq371 [isolate=CN14A VTX00326] [clone=M04428:585:000000000-JR65G:1:1103:14109:2165] [lat-lon=40.016667 N 4.233333 W] [collection-date=Nov-2020] [environmental-sample=TRUE] [altitude=560m.] [organism=uncultured Glomeromycotina] [country=Spain] [moltype=DNA] [isolation-source=mediterranean shrubland]
CCAATAGCGTATATTAAAGTTGTTGCAGTTAAAAAGCTCGTAGTTGAACTTCGGGATCAATGAATTGGTCATGCCGTTGGTATGTACTGATTTTATTGGTTCTCACCTTCTAAAGAACCATAATGTCATTCATTTGATGTTATGGGGAATTAGGACTGTTACCTTGAAAAAATTAGAGTGTTTAAAGCAGGCTCGCGCTTGAATACATTAGCATGGAATAATGAAATAGGACGTTTGATTCTATTTTGTTGGTTTCTAGGATCGACGTAATGATTAATAGGGATAGTTGGGGGCATTAGTATTCAATTGTCAGAGGTGAAATTCTTGGATTTATTGAAGACTAACTACTGCGAAAGCATTTGCCAAGGATGTTTTCATTAATCAAGAACGAAAGTTAGGGGATCGAAGACGATCAGATACCGTCGTAGTCTTAACCATAAACTATGCCGACTAGGGATCGGATGATGTTAATTTTTTAATGACTCATTCGGCGCCTTACG
>seq372 [isolate=CN14A VTX00153] [clone=M04428:585:000000000-JR65G:1:1102:11949:13722] [lat-lon=40.016667 N 4.233333 W] [collection-date=Nov-2020] [environmental-sample=TRUE] [altitude=560m.] [organism=uncultured Glomeromycotina] [country=Spain] [moltype=DNA] [isolation-source=mediterranean shrubland]
CCAATAGCGTATATTAAAGTTGTTGCAGTTAAAAAGCTCGTAGTTGAATTTCGGAATCAATATGTTGGTCGTGCCATTGGTACGTACTGGCATTATTGGTTTCTACCTTCTGAAGAACCTCGATGTCATTAATTTGGTGTCTTGGGGAATCAGGACTGTTACTTTGAAAAAATTAGAGTGTTTAAAGCAGGCTCGCGCTTGAATACATTAGCATGGAATAATGAAATAGGACGTTTGATTCTATTTTGTTGGTTTCTAGGATCGACGTAATGATTAATAGGGATAGTTGGGGGCATTAGTATTCAATTGTCAGAGGTGAAATTCTTGGATTTATTGAAGACTAACTACTGCGAAAGCATTTGCCAAGGATGTTTTCATTAATCAAGAACGAAAGTTAGGGGATCGAAGACGATCAGATACCGTCGTAGTCTTAACCATAAACTATGCCGACTAGGGATCGGATGATGTTAATTTTTTAATGACTCATTCGGCGCCTTACG
>seq373 [isolate=CN14A VTX00153] [clone=M04428:585:000000000-JR65G:1:2113:21594:6372] [lat-lon=40.016667 N 4.233333 W] [collection-date=Nov-2020] [environmental-sample=TRUE] [altitude=560m.] [organism=uncultured Glomeromycotina] [country=Spain] [moltype=DNA] [isolation-source=mediterranean shrubland]
CCAATAGCGTATATTAAAGTTGTTGCAGTTAAAAAGCTCGTAGTTGAATTTCGGAATCAATATGTTGGTCGTGCCATTGGTACGTACTGGCATTATTGGTTTCTACCTTCTGAAGAACCTCGATGTCATTAATTTGGTGTCTTGGGGAATCAGGACTGTTACTTTGAAAAAATTAGAGTGTTTAAAGCAGGCTCGCGCTTGAATACATTAGCATGGAATAATGAAATAGGACGTTTGATTCTATTTTGTTGGTTTCTAGGATCGACGTAATGATTAATAGGGATAGTTGGGGGCATTAGTATTCAATTGTCAGAGGTGAAATTCTTGGATTTATTGAAGACTAACTACTGCGAAAGCATTTGCCAAGGATGTTTTCATTAATCAAGAACGAAAGTTAGGGGATCGAAGACGATCAGATACCGTCGTAGTCTTAACCATAAACTATGCCGACTAGGGATCGGATGATGTTAATTTTTTAATGACTCATTCGGCGCCTTACG
>seq374 [isolate=CN14A VTX00056] [clone=M04428:585:000000000-JR65G:1:1102:2662:16544] [lat-lon=40.016667 N 4.233333 W] [collection-date=Nov-2020] [environmental-sample=TRUE] [altitude=560m.] [organism=uncultured Glomeromycotina] [country=Spain] [moltype=DNA] [isolation-source=mediterranean shrubland]
CCAATAGCGTATATTAAAGTTGTTGCAGTTAAAAAGCTCGTAGTTGAATTTCGGGATTGACGTGATGGTCATGCCTTAAGGGGTATGAACTGTTACTGTTGATTTCTCACCTTCTGGAGAAACTTGATGTCCTTTATTGGGTGTCTTGCGGATCCAGGACCTTTACCTTGAAAAAATTAGAGTGTTTAAAGCAGGCATTTTTGCTCGAATACATTAGCATGGAATAATAGAATAGGACGGCATGGTTCTATTTTGTTGGTTTCTAGGATCACCGTAATGATTAATAGGGATAGTTGGGGGCATTAGTATTCAATTGTCAGAGGTGAAATTCTTGGATTTATTGAAGACTAACTACTGCGAAAGCATTTGCCAAGGATGTTTTCATTAATCAAGAACGAAAGTTAGGGGATCGAAGACGATCAGATACCGTCGTAGTCTTAACCATAAACTATGCCGACTAGGAATCAGACGATGTTAATTTTTTAATGACTCGTTTGGCACCTTACG
>seq375 [isolate=CN14A VTX00056] [clone=M04428:585:000000000-JR65G:1:2101:24401:15494] [lat-lon=40.016667 N 4.233333 W] [collection-date=Nov-2020] [environmental-sample=TRUE] [altitude=560m.] [organism=uncultured Glomeromycotina] [country=Spain] [moltype=DNA] [isolation-source=mediterranean shrubland]
CCAATAGCGTATATTAAAGTTGTTGCAGTTAAAAAGCTCGTAGTTGAATTTCGGGATTGACGTGATGGTCATGCCTTAAGGGGTATGAACTGTCACAGTTGATTTCTCACCTTCTGGAGAAACTTGATGTCCTTTATTGGGTGTCTTGCGGATCCAGGACCTTTACCTTGAAAAAATTAGAGTGTTTAAAGCAGGCATTTTTGCTCGAATACATTAGCATGGAATAATAGAATAGGACGGCATGGTTCTATTTTGTTGGTTTCTAGGATCACCGTAATGATTAATAGGGATAGTTGGGGGCATTAGTATTCAATTGTCAGAGGTGAAATTCTTGGATTTATTGAAGACTAACTACTGCGAAAGCATTTGCCAAGGATGTTTTCATTAATCAAGAACGAAAGTTAGGGGATCGAAGACGATCAGATACCGTCGTAGTCTTAACCATAAACTATGCCGACTAGGAATCAGACGATGTTAATTTTTTAATGACTCGTTTGGCACCTTACG
>seq376 [isolate=CN14A VTX00064] [clone=M04428:585:000000000-JR65G:1:2114:9779:5836] [lat-lon=40.016667 N 4.233333 W] [collection-date=Nov-2020] [environmental-sample=TRUE] [altitude=560m.] [organism=uncultured Glomeromycotina] [country=Spain] [moltype=DNA] [isolation-source=mediterranean shrubland]
CCAATAGCGTATATTAAAGTTGTTGCAGTTAAAAAGCTCGTAGTTGAATTTCGGGATCAAAGAATCGGTCATGCCTTGGTATGCACTGGTTTTATTGGTTCTCACCTTCTAAAGAACCATAATGTCATTCATTTGATGTTATGGGGAATTAGGACTGTTACCTTGAAAAAATTAGAGTGTTTAAAGCAGGCTTACGCTTGAATACATTAGCATGGAATAATGAAATAGGACATCAGATTCTATTTTGTTGGTTTCTAGGATCGATGTAATGATTAATAGGGATAGTTGGGGGCATTAGTATTCAATTGTCAGAGGTGAAATTCTTGGATTTATTGAAGACTAACTACTGCGAAAGCATTTGCCAAGGATGTTTTCATTAATCAAGAACGAAAGTTAGGGGATCGAAGACGATCAGATACCGTCGTAGTCTTAACCATAAACTATGCCGACTAGGGATCGGATGATGTTAATTTTATAATGACTCATTCGGCACCTTACG
>seq377 [isolate=CN14A VTX00064] [clone=M04428:585:000000000-JR65G:1:2107:23947:19875] [lat-lon=40.016667 N 4.233333 W] [collection-date=Nov-2020] [environmental-sample=TRUE] [altitude=560m.] [organism=uncultured Glomeromycotina] [country=Spain] [moltype=DNA] [isolation-source=mediterranean shrubland]
CCAATAGCGTATATTAAAGTTGTTGCAGTTAAAAAGCTCGTAGTTGAATTTCGGGATCAAAGAATCGGTCATGCCTTGGTATGCACTGGTTTTATTGGTTCTCACCTTCTAAAGAACCATAATGTCATTCATTTGATGTTATGGGGAATTAGGACTGTTACCTTGAAAAAATTAGAGTGTTTAAAGCAGGCTTACGCTTGAATACATTAGCATGGAATAATGAAATAGGACATCAGATTCTATTTTGTTGGTTTCTAGGATCGATGTAATGATTAATAGGGATAGTTGGGGGCATTAGTATTCAATTGTCAGAGGTGAAATTCTTGGATTTATTGAAGACTAACTACTGCGAAAGCATTTGCCAAGGATGTTTTCATTAATCAAGAACGAAAGTTAGGGGATCGAAGACGATCAGATACCGTCGTAGTCTTAACCATAAACTATGCCGACTAGGGATCGGATGATGTTAATTTTATAATGACTCATTCGGCACCTTACG
>seq378 [isolate=CN14A DG18] [clone=M04428:585:000000000-JR65G:1:1102:20542:11839] [lat-lon=40.016667 N 4.233333 W] [collection-date=Nov-2020] [environmental-sample=TRUE] [altitude=560m.] [organism=uncultured Glomeromycotina] [country=Spain] [moltype=DNA] [isolation-source=mediterranean shrubland]
CCAATAGCGTATATTAAAGTTGTTGCAGTTAAAAAGCTCGTAGTTGAATTTCGGGACCAGTAGGTTGGTCGTGCCTACGGTACGTACTGGCTTCACTGGTTCCTCCCTTCTGACAAACCATGATGCCATTAATTTGGTGTTGTGGGGAATCAGGACTGTTACTGTGAAAAAATTAGAGTGTTTAAAGCAGGCTTAAGCTTGAATACATTAGCATGGAATAATGAAATAGGACGTTTGATCTTATTTTGTTGGTTTCTAAGATCGACGTAATGATTAATAGGGATAGTTGGGGGCATTAGTATTCAATTGTCAGAGGTGAAATTCTTGGATTTATTGAAGACTAACTACTGCGAAAGCATTTGCCAAGGATGTTTTCATTAATCAAGAACGAAAGTTAGGGGATCGAAGACGATCAGATACCGTCGTAGTCTTAACCATAAACTATGCCGACTAGGGATCGGATGATGTTAATTTTTAATGACTCATTCGGCGCCTTACG
>seq379 [isolate=CN14A DG18] [clone=M04428:585:000000000-JR65G:1:2114:14655:12093] [lat-lon=40.016667 N 4.233333 W] [collection-date=Nov-2020] [environmental-sample=TRUE] [altitude=560m.] [organism=uncultured Glomeromycotina] [country=Spain] [moltype=DNA] [isolation-source=mediterranean shrubland]
CCAATAGCGTATATTAAAGTTGTTGCAGTTAAAAAGCTCGTAGTTGAATTTCGGGACCAGTAGGTTGGTCGTGCCTACGGTACGTACTGGCTTCACTGGTTCCTCCCTTCTGACAAACCATGATGCCATTAATTTGGTGTTGTGGGGAATCAGGACTGTTACTGTGAAAAAATTAGAGTGTTTAAAGCAGGCTTAAGCTTGAATACATTAGCATGGAATAATGAAATAGGACGTTTGATCTTATTTTGTTGGTTTCTAAGATCGACGTAATGATTAATAGGGATAGTTGGGGGCATTAGTATTCAATTGTCAGAGGTGAAATTCTTGGATTTATTGAAGACTAACTACTGCGAAAGCATTTGCCAAGGATGTTTTCATTAATCAAGAACGAAAGTTAGGGGATCGAAGACGATCAGATACCGTCGTAGTCTTAACCATAAACTATGCCGACTAGGGATCGGATGATGTTAATTTTTAATGACTCATTCGGCGCCTTACG
>seq380 [isolate=CN14A VTX00061] [clone=M04428:585:000000000-JR65G:1:2114:12297:5465] [lat-lon=40.016667 N 4.233333 W] [collection-date=Nov-2020] [environmental-sample=TRUE] [altitude=560m.] [organism=uncultured Glomeromycotina] [country=Spain] [moltype=DNA] [isolation-source=mediterranean shrubland]
CCAATAGCGTATATTAAAGTTGTTGCAGTTAAAAAGCTCGTAGTTGAACTTCGGGGTTCACCCATTGGTCAGGCTTAATTGTCTGCACTGGTGAGATGAGTCTCTACCTTCTGAGGAACTTTCATGCCATTTATTTGGTGTGGTTGGAAATCAGGACTGTTACTTTGAAAAAATTAGAGTGTTTAAAGCAGGCTAACGTCTGAATACATTAGCATGGAATAATGAAATAGGACGGACTGATTCTATTTCGTTGGTTTCTAGGATCACCGTAATGATTAATAGGGATAGTTGGGGGCATTAGTATTCAATTGTCAGAGGTGAAATTCTTGGATTTATTGAAGACTAACTACTGCGAAAGCATTTGCCAAGGATGTTTTCATTAATCAAGAACGAAAGTTAGGGGATCGAAGACGATCAGATACCGTCGTAGTCTTAACCATAAACTATGCCGACTAGGGATCGGACGAAGTTAATTTTATAATGACGCGTTCGGCACCTTACG
>seq381 [isolate=CN14A VTX00061] [clone=M04428:585:000000000-JR65G:1:2107:23753:12724] [lat-lon=40.016667 N 4.233333 W] [collection-date=Nov-2020] [environmental-sample=TRUE] [altitude=560m.] [organism=uncultured Glomeromycotina] [country=Spain] [moltype=DNA] [isolation-source=mediterranean shrubland]
CCAATAGCGTATATTAAAGTTGTTGCAGTTAAAAAGCTCGTAGTTGAACTTCGGGGTTCACCCATTGGTCAGGCTTAATTGTCTGCACTGGTGAGATGAGTCTCTACCTTCTGAGGAACTTTCATGCCATTTATTTGGTGTGGTTGGAAATCAGGACTGTTACTTTGAAAAAATTAGAGTGTTTAAAGCAGGCTAACGTCTGAATACATTAGCATGGAATAATGAAATAGGACGGACTGATTCTATTTCGTTGGTTTCTAGGATCACCGTAATGATTAATAGGGATAGTTGGGGGCATTAGTATTCAATTGTCAGAGGTGAAATTCTTGGATTTATTGAAGACTAACTACTGCGAAAGCATTTGCCAAGGATGTTTTCATTAATCAAGAACGAAAGTTAGGGGATCGAAGACGATCAGATACCGTCGTAGTCTTAACCATAAACTATGCCGACTAGGGATCGGACGAAGTTAATTTTATAATGACGCGTTCGGCACCTTACG
>seq382 [isolate=CN14A VTX00154] [clone=M04428:585:000000000-JR65G:1:2114:22877:5486] [lat-lon=40.016667 N 4.233333 W] [collection-date=Nov-2020] [environmental-sample=TRUE] [altitude=560m.] [organism=uncultured Glomeromycotina] [country=Spain] [moltype=DNA] [isolation-source=mediterranean shrubland]
CCAATAGCGTATATTAAAGTTGTTGCAGTTAAAAAGCTCGTAGTTGAATTTCGGGATCAATATGTCGGTCGTGCCTCCGGTACGTACTGGCGTTATTGGTTTCTCCCTTCTGACGAACCACGATGTCATTAATTTGGTGTCATGGGGAATCAGGACTGTTACTTTGAAAAAATTAGAGTGTTTAAAGCAGGCTCACGCTTGAATACATTAGCATGGAATAATGAAATAGGACGTTTGATTCTATTTTGTTGGTTTCTAGGATCGACGTAATGATTAATAGGGATAGTTGGGGGCATTAGTATTCAATTGTCAGAGGTGAAATTCTTGGATTTATTGAAGACTAACTACTGCGAAAGCATTTGCCAAGGATGTTTTCATTAATCAAGAACGAAAGTTAGGGGATCGAAGACGATCAGATACCGTCGTAGTCTTAACCATAAACTATGCCGACTAGGGATCGGATGATGTTAATTTTTTAATGACTCATTCGGCGCCTTACG
>seq383 [isolate=CN14A VTX00154] [clone=M04428:585:000000000-JR65G:1:2112:21767:24804] [lat-lon=40.016667 N 4.233333 W] [collection-date=Nov-2020] [environmental-sample=TRUE] [altitude=560m.] [organism=uncultured Glomeromycotina] [country=Spain] [moltype=DNA] [isolation-source=mediterranean shrubland]
CCAATAGCGTATATTAAAGTTGTTGCAGTTAAAAAGCTCGTAGTTGAATTTCGGGATCAATATGTCGGTCGTGCCTCCGGTACGTACTGGCGTTATTGGTTTCTCCCTTCTGACGAACCACGATGTCATTAATTTGGTGTCATGGGGAATCAGGACTGTTACTTTGAAAAAATTAGAGTGTTTAAAGCAGGCTCACGCTTGAATACATTAGCATGGAATAATGAAATAGGACGTTTGATTCTATTTTGTTGGTTTCTAGGATCGACGTAATGATTAATAGGGATAGTTGGGGGCATTAGTATTCAATTGTCAGAGGTGAAATTCTTGGATTTATTGAAGACTAACTACTGCGAAAGCATTTGCCAAGGATGTTTTCATTAATCAAGAACGAAAGTTAGGGGATCGAAGACGATCAGATACCGTCGTAGTCTTAACCATAAACTATGCCGACTAGGGATCGGATGATGTTAATTTTTTAATGACTCATTCGGCGCCTTACG
>seq384 [isolate=CN14A VTX00409] [clone=M04428:585:000000000-JR65G:1:2114:20082:13005] [lat-lon=40.016667 N 4.233333 W] [collection-date=Nov-2020] [environmental-sample=TRUE] [altitude=560m.] [organism=uncultured Glomeromycotina] [country=Spain] [moltype=DNA] [isolation-source=mediterranean shrubland]
CCAATAGCGTATATTAAAGTTGTTACAGTTAAAAAGCTCGTAGTTGAATTTTGGGATCAATGGGTTGGTCATGCCCTCGGTATGTACTGATTTCATTGGTTCTCACTTTCTAAGGAACCATGATGTCATTCGTTTGATGTTGTGGGGAATTAGGACTGTTACCTTGAAAAAATTAGAGTGTTTAAAGCAGGCTAACGTTTGAATACATTAGCATGGAATAATGAAATAGGACATCCGATTCTATTTTGTTGGTTTTTAGGATCGATGTAATGATTAATAGGGATAGTTGGAGGCATTAGTATTCAATTGTCAGAGGTGAAATTCTTGGATTTATTGAAGACTAACTACTGCGAAAGCATTTGCCAAGGATGTTTTCATTAATCAAGAACGAAAGTTAGAGGATCGAAGACGATCAGATACCGTCGTAGTCTTAACCATAAACTATGCCAACTAGGGATCGGATGATGCTTATTTTTTAATTACTCATTCGGCACCTTACG
>seq385 [isolate=CN14A VTX00409] [clone=M04428:585:000000000-JR65G:1:1117:9795:9809] [lat-lon=40.016667 N 4.233333 W] [collection-date=Nov-2020] [environmental-sample=TRUE] [altitude=560m.] [organism=uncultured Glomeromycotina] [country=Spain] [moltype=DNA] [isolation-source=mediterranean shrubland]
CCAATAGCGTATATTAAAGTTGTTACAGTTAAAAAGCTCGTAGTTGAATTTTGGGATCAATGGGTTGGTCATGCCCTCGGTATGTACTGATTTCATTGGTTCTCACTTTCTAAGGAACCATGATGTCATTCGTTTGATGTTGTGGGGAATTAGGACTGTTACCTTGAAAAAATTAGAGTGTTTAAAGCAGGCTAACGTTTGAATACATTAGCATGGAATAATGAAATAGGACATCCGATTCTATTTTGTTGGTTTTTAGGATCGATGTAATGATTAATAGGGATAGTTGGAGGCATTAGTATTCAATTGTCAGAGGTGAAATTCTTGGATTTATTGAAGACTAACTACTGCGAAAGCATTTGCCAAGGATGTTTTCATTAATCAAGAACGAAAGTTAGAGGATCGAAGACGATCAGATACCGTCGTAGTCTTAACCATAAACTATGCCAACTAGGGATCGGATGATGCTTATTTTTTAATGACTCATTCGGCACCTTACG
>seq386 [isolate=CN14A VTX00193] [clone=M04428:585:000000000-JR65G:1:2112:7878:21610] [lat-lon=40.016667 N 4.233333 W] [collection-date=Nov-2020] [environmental-sample=TRUE] [altitude=560m.] [organism=uncultured Glomeromycotina] [country=Spain] [moltype=DNA] [isolation-source=mediterranean shrubland]
CCAATAGCGTATATTAAAGTTGTTGCAGTTAAAAAGCTCGTAGTTGAATTTCGGGATTGACACATCGGTCGTGCCTTAAGGGGTATGAACTGGTGTAGTCAGTTTCTCACCTTCTGGAGAACCGCGATGTCCTTAATTGGGTGCCGCGAGGAACCAGGACCTTTACTTTGAAAAAATTAGAGTGTTTAAAGCAGGCATTTTGCTTGAATACATTAGCATGGAATAATAAAATAGGACGGATGGTTCTATTTTGTTGGTTTCTAGGATCACCGTAATGATTAATAGGGATAGTTGGGGGCATTAGTATTCAATTGTCAGAGGTGAAATTCTTGGATTTATTGAAGACTAACTACTGCGAAAGCATTTGCCAAGGATGTTTTCATTAATCAAGAACGAAAGTTAGGGGATCGAAGACGATCAGATACCGTCGTAGTCTTAACCATAAACTATGCCGACTAGGAATCAGACGATGTTAATTTTTTAATGACTCGTTTGGCACCTTACG
>seq387 [isolate=CN14A VTX00193] [clone=M04428:585:000000000-JR65G:1:1106:20462:15135] [lat-lon=40.016667 N 4.233333 W] [collection-date=Nov-2020] [environmental-sample=TRUE] [altitude=560m.] [organism=uncultured Glomeromycotina] [country=Spain] [moltype=DNA] [isolation-source=mediterranean shrubland]
CCAATAGCGTATATTAAAGTTGTTGCAGTTAAAAAGCTCGTAGTTGAATTTCGGGATTGACACATCGGTCGTGCCTTAAGGGGTATGAACTGGTGTAGTCAGTTTCTCACCTTCTGGAGAACCGCGATGTCCTTAATTGGGTGCCGCGAGGAACCAGGACCTTTACTTTGAAAAAATTAGAGTGTTTAAAGCAGGCATTTTGCTTGAATACATTAGCATGGAATAATAAAATAGGACGGATGGTTCTATTTTGTTGGTTTCTAGGATCACCGTAATGATTAATAGGGATAGTTGGGGGCATTAGTATTCAATTGTCAGAGGTGAAATTCTTGGATTTATTGAAGACTAACTACTGCGAAAGCATTTGCCAAGGATGTTTTCATTAATCAAGAACGAAAGTTAGGGGATCGAAGACGATCAGATACCGTCGTAGTCTTAACCATAAACTATGCCGACTAGGAATCAGACGATGTTAATTTTTTAATGACTCGTTTGGCACCTTACG
>seq388 [isolate=CN14A VTX00199] [clone=M04428:585:000000000-JR65G:1:2113:17645:15954] [lat-lon=40.016667 N 4.233333 W] [collection-date=Nov-2020] [environmental-sample=TRUE] [altitude=560m.] [organism=uncultured Glomeromycotina] [country=Spain] [moltype=DNA] [isolation-source=mediterranean shrubland]
CCAATAGCGTATATTAAAGTTGTTGCAGTTAAAAAGCTCGTAGTTGAATTTCGGGATCAATATATCGGTCGTGCCATTGGTACGTACTGGTATCATTGGTTTCTCCTTTCTGACGAACCATGATGTCATTAATTTGGTGTTATGGGAAGTTAGGACTGTTACTTTGAAAAAATTAGAGTGTTTAAAGCAGGCTTTAGCTTGAATACATTAGCATGGAATAATGAAATAGGACGTTCGAACCTATTTTGTTGGTTTCTAGGATCAACGTAATGATTAATAGGGATAGTTGGGGGCATTAGTATTCAATTGTCAGAGGTGAAATTCTTGGATTTATTGAAGACTAACTACTGCGAAAGCATTTGCCAAGGATGTTTTCATTAATCAAGAACGAAAGTTAGGGGATCGAAGACGATCAGATACCGTCGTAGTCTTAACCATAAACTATGTCGACTAGGGATCGGATGATGTTAATTTTTTAATGACTCATTCGGCGCCTTACG
>seq389 [isolate=CN14A VTX00199] [clone=M04428:585:000000000-JR65G:1:1108:23159:11778] [lat-lon=40.016667 N 4.233333 W] [collection-date=Nov-2020] [environmental-sample=TRUE] [altitude=560m.] [organism=uncultured Glomeromycotina] [country=Spain] [moltype=DNA] [isolation-source=mediterranean shrubland]
CCAATAGCGTATATTAAAGTTGTTGCAGTTAAAAAGCTCGTAGTTGAATTTCGGGATCAATATATCGGTCGTGCCATCGGTACGTACTGGTATCATTGGTTTCTCCTTTCTGACGAACCATGATGTCATTAATTTGGTGTTATGGGAAGTTAGGACTGTTACTTTGAAAAAATTAGAGTGTTTAAAGCAGGCTTTAGCTTGAATACATTAGCATGGAATAATGAAATAGGACGTTCGAACCTATTTTGTTGGTTTCTAGGATCAACGTAATGATTAATAGGGATAGTTGGGGGCATTAGTATTCAATTGTCAGAGGTGAAATTCTTGGATTTATTGAAGACTAACTACTGCGAAAGCATTTGCCAAGGATGTTTTCATTAATCAAGAACGAAAGTTAGGGGATCGAAGACGATCAGATACCGTCGTAGTCTTAACCATAAACTATGTCGACTAGGGATCGGATGATGTTAATTTTTTAATGACTCATTCGGCGCCTTACG
>seq390 [isolate=CN14A VTX00365] [clone=M04428:585:000000000-JR65G:1:2110:20012:8480] [lat-lon=40.016667 N 4.233333 W] [collection-date=Nov-2020] [environmental-sample=TRUE] [altitude=560m.] [organism=uncultured Glomeromycotina] [country=Spain] [moltype=DNA] [isolation-source=mediterranean shrubland]
CCAATAGCGTATATTAAAGTTGTTGCAGTTAAAAAGCTCGTAGTTGAATTTCGGGATCAATAAGTCGGTCATGCCGTTGGTATGTACTGGTTTTATTGATTCTCACCTTCTGATGAACCGTAATGTCATTAATTTGGTGTTGCGGGGAATTAGGACTGTTACCTTGAAAAAATTAGAGTGTTTAAAGCAGGCTAACGCTTGAATACATTAGCATGGAATAATGAAATAGGACATCAGATTCTATTTTGTTGGTTTCTAGGATCGATGTAATGATTAATAGGGATAGTTGGGGGCATTAGTATTCAATTGTCAGAGGTGAAATTCTTGGATTTATTGAAGACTAACTACTGCGAAAGCATTTGCCAAGGATGTTTTCATTAATCAAGAACGAAAGTTAGGGGATCGAAGACGATCAGATACCGTCGTAGTCTTAACCATAAACTATGCCGACTAGGGATCGGATGATGTTAATTTTTTAATGACTCATTCGGCACCTTACG
>seq391 [isolate=CN14A VTX00067] [clone=M04428:585:000000000-JR65G:1:2110:21085:14141] [lat-lon=40.016667 N 4.233333 W] [collection-date=Nov-2020] [environmental-sample=TRUE] [altitude=560m.] [organism=uncultured Glomeromycotina] [country=Spain] [moltype=DNA] [isolation-source=mediterranean shrubland]
CCAATAGCGTATATTAAAGTTGTTGCAGTTAAAAAGCTCGTAGTTGAATTTCGGGATCAATATTTCGGTCATGCCGTTGGTATGCACTGTTATCATTGATTTCTCACCTTCTAAAGAACCGTAATGCCATTAATTTGGTGTTACGGGGAATTAGGACTGTTACCTTGAAAAAATTAGAGTGTTTAAAGCAGGCTCACGCTTGAATACATTAGCATGGAATAATGAAATAGGACATCCGATTCTATTTTGTTGGTTTCTAGGATCGATGTAATGATTAATAGGGATAGTTGGGGGCATTAGTATTCAATTGTCAGAGGTGAAATTCTTGGATTTATTGAAGACTAACTACTGCGAAAGCATTTGCCAAGGATGTTTTCATTAATCAAGAACGAAAGTTAGGGGATCGAAGACGATCAGATACCGTCGTAGTCTTAACCATAAACTATGCCGACTAGGGATCGGATGATGTTAATTTTTTAATGACTCATTCGGCGCCTTACG
>seq392 [isolate=CN14A VTX00067] [clone=M04428:585:000000000-JR65G:1:1114:8708:11568] [lat-lon=40.016667 N 4.233333 W] [collection-date=Nov-2020] [environmental-sample=TRUE] [altitude=560m.] [organism=uncultured Glomeromycotina] [country=Spain] [moltype=DNA] [isolation-source=mediterranean shrubland]
CCAATAGCGTATATTAAAGTTGTTGCAGTTAAAAAGCTCGTAGTTGAATTTCGGGATCAATATTTCGGTCATGCCGTTGGTATGCACTGTTATCATTGATTTCTCACCTTCTAAAGAACCGTAATGCCATTAATTTGGTGTTACGGGGAATTAGGACTGTTACCTTGAAAAAATTAGAGTGTTTAAAGCAGGCTCACGCTTGAATACATTAGCATGGAATAATGAAATAGGACATCCGATTCTATTTTGTTGGTTTCTAGGATCGATGTAATGATTAATAGGGATAGTTGGGGGCATTAGTATTCAATTGTCAGAGGTGAAATTCTTGGATTTATTGAAGACTAACTACTGCGAAAGCATTTGCCAAGGATGTTTTCATTAATCAAGAACGAAAGTTAGGGGATCGAAGACGATCAGATACCGTCGTAGTCTTAACCATAAACTATGCCGACTAGGGATCGGATGATGTTAATTTTTTAATGACTCATTCGGCGCCTTACG
>seq393 [isolate=CN14A VTX00402] [clone=M04428:585:000000000-JR65G:1:2108:21449:19706] [lat-lon=40.016667 N 4.233333 W] [collection-date=Nov-2020] [environmental-sample=TRUE] [altitude=560m.] [organism=uncultured Glomeromycotina] [country=Spain] [moltype=DNA] [isolation-source=mediterranean shrubland]
CCAATAGCGTATATTAGTGTTGTTGCGGTTAAAAAGCTCGTAGTTGAATTTTCGGGATTGGGATATATCGGTCGTGCTTTTAGGGGCATGAATCGGTGTGTGGCCAATTCTCACCTTCTGGTGAATTGGAATGCTCTTGGGTGTTTCAATGAACTAGGATTTTTACTTTGAAAAAATTAGAGTGTTTAAAGCGGGCATTTTTGCTTGAATACGTTAGCATGGAATAATAAAATAGGACGATGGTTCTATTTTGTTGGTTTTAGGACCACGTAATGATTAATAGGGATAGTTGGGGGCATTAGTATTCAATTGTCAGAGGTGAAATTCTTGGATTTATTGAGGACTAACTACTGCGAAAGCATTTGCCAAGGATGTTTTCATTAATCAAGAACGAAAGTTAGGGGATCAAAGACGATTTATGTACGTCGTAGTCTTAACCATAAACTATGCCGACTAGGAATCAGACAAAGTTAATTTTTTAACGACTTGTTTGGTACCTTACG
>seq394 [isolate=CN14A VTX00402] [clone=M04428:585:000000000-JR65G:1:1109:28375:16368] [lat-lon=40.016667 N 4.233333 W] [collection-date=Nov-2020] [environmental-sample=TRUE] [altitude=560m.] [organism=uncultured Glomeromycotina] [country=Spain] [moltype=DNA] [isolation-source=mediterranean shrubland]
CCAATAGCGTATATTAGTGTTGTTGCGGTTAAAAAGCTCGTAGTTGAATTTTCGGGATTGGGATATATCGGTCGTGCTTTTAGGGGCATGAATCGGTGTGTGGCCAATTCTCACCTTCTGGTGAATTGGAATGCTCTTGGGTGTTTCAATGAACTAGGATTTTTACTTTGAAAAAATTAGAGTGTTTAAAGCGGGCATTTTTGCTTGAATACGTTAGCATGGAATAATAAAATAGGACGATGGTTCTATTTTGTTGGTTTTAGGACCACGTAATGATTAATAGGGATAGTTGGGGGCATTAGTATTCAATTGTCAGAGGTGAAATTCTTGGATTTATTGAGGACTAACTACTGCGAAAGCATTTGCCAAGGATGTTTTCATTAATCAAGAACGAAAGTTAGGGGATCAAAGACGATTTATGTACGTCGTAGTCTTAACCATAAACTATGCCGACTAGGAATCAGACAAAGTTAATTTTTTAACGACTTGTTTGGTACCTTACG
>seq395 [isolate=CN14A VTX00392] [clone=M04428:585:000000000-JR65G:1:2107:16525:25031] [lat-lon=40.016667 N 4.233333 W] [collection-date=Nov-2020] [environmental-sample=TRUE] [altitude=560m.] [organism=uncultured Glomeromycotina] [country=Spain] [moltype=DNA] [isolation-source=mediterranean shrubland]
CCAATAGCGTATATTAAAGTTGTTGCAGTTAAAAAGCTCGTAGTTGAATTTCGGGATCAATAGGTCGGTCATGCCGTCGGTATGTACTGGCCTTATTGGTTCTCACCTTCTAATGAACCGTAATGTCATTAATTTGATGCTACGGGGAATTAGGACTGTTACCTTGAAAAAATTAGAGTGTTTAAAGCAGGCTAACGCTTGAATACATTAGCATGGAATAATGAAATAGGACATCAGATTCTATTTTGTTGGTTTCTAGGATCGATGTAATGATTAATAGGGATAGTTGGGGGCATTAGTATTCAATTGTCAGAGGTGAAATTCTTGGATTTATTGAAGACTAACTACTGCGAAAGCATTTGCCAAGGATGTTTTCATTAATCAAGAACGAAAGTTAGGGGATCGAAGACGATCAGATACCGTCGTAGTCTTAACCATAAACTATGCCGACTAGGGATCGGATGATGTTTATTTTTTAGTGACTCATTCGGCACCTTACG
>seq396 [isolate=CN14A VTX00392] [clone=M04428:585:000000000-JR65G:1:1116:10843:14276] [lat-lon=40.016667 N 4.233333 W] [collection-date=Nov-2020] [environmental-sample=TRUE] [altitude=560m.] [organism=uncultured Glomeromycotina] [country=Spain] [moltype=DNA] [isolation-source=mediterranean shrubland]
CCAATAGCGTATATTAAAGTTGTTGCAGTTAAAAAGCTCGTAGTTGAATTTCGGGATCAATAGGTCGGTCATGCCGTCGGTATGTACTGGCCTTATTGGTTCTCACCTTCTAATGAACCGTAATGTCATTAATTTGATGCTACGGGGAATTAGGACTGTTACCTTGAAAAAATTAGAGTGTTTAAAGCAGGCTAACGCTTGAATACATTAGCATGGAATAATGAAATAGGACATCAGATTCTATTTTGTTGGTTTCTAGGATCGATGTAATGATTAATAGGGATAGTTGGGGGCATTAGTATTCAATTGTCAGAGGTGAAATTCTTGGATTTATTGAAGACTAACTACTGCGAAAGCATTTGCCAAGGATGTTTTCATTAATCAAGAACGAAAGTTAGGGGATCGAAGACGATCAGATACCGTCGTAGTCTTAACCATAAACTATGCCGACTAGGGATCGGATGATGTTTATTTTTTAGTGACTCATTCGGCACCTTACG
>seq397 [isolate=CN14A VTX00342] [clone=M04428:585:000000000-JR65G:1:2106:12422:10462] [lat-lon=40.016667 N 4.233333 W] [collection-date=Nov-2020] [environmental-sample=TRUE] [altitude=560m.] [organism=uncultured Glomeromycotina] [country=Spain] [moltype=DNA] [isolation-source=mediterranean shrubland]
CCAATAGCGTATATTAAAGTTGCTCCAGTTAAAAAGCTCGTAGTTGAATTTCGGGATCAATATGTCGGTCGTGCCTCGGTACGTATTGGCATCGTTGGTTTCTTCCTCCCGTCGAACCATGATGCCATTCATTTGGTGTCGTGGGGAATCAGGACTGTTACTTTGAAAAAATTGGAGTGTTTAAAGCAGGCTCACGCTTGAATACATTAGCATGGAATAATGAAATAGGACGATTGATTCTATTTTGTTGGTTTCTAGGATCTACGTAATGATTAATAGGGATAGTTGGGGGCATTAGTATTCAATTGTCAGAGGTGAAATTCTTGGATTTATTGAAGACTAACTACTGCGAAAGCATTTGCCAAGGATGTTTTCATTAATCAAGAACGAAAGTTAGGGGATCGAAGACGATCAGATACCGTCGTAGTCTTAACCATAAACTATGCCGACTAGGGATCGGATGATGTTAATTTTTTAATGACTCGTTCGGCACCTTACG
>seq398 [isolate=CN14A VTX00167] [clone=M04428:585:000000000-JR65G:1:2105:20933:14169] [lat-lon=40.016667 N 4.233333 W] [collection-date=Nov-2020] [environmental-sample=TRUE] [altitude=560m.] [organism=uncultured Glomeromycotina] [country=Spain] [moltype=DNA] [isolation-source=mediterranean shrubland]
CCAATAGCGTATATTAAAGTTGTTGCAGTTAAAAAGCTCGTAGTTGAATTTCGGGATCAATATGTCGGTCGTGCCTCCGGTACGTACTGGCGTCATTGGTTTCTCCCTTCTGATGAACCACGATGTCATTAATTTGGTGTCATGGGGAATCAGGACTGTTACTTTGAAAAAATTAGAGTGTTTAAAGCAGGCTCACGCTTGAATACATTAGCATGGAATAATGAAATAGGACGTTTGATTCTATTTTGTTGGTTTCTAGGATCGACGTAATGATTAATAGGGATAGTTGGGGGCATTAGTATTCAATTGTCAGAGGTGAAATTCTTGGATTTATTGAAGACTAACTACTGCGAAAGCATTTGCCAAGGATGTTTTCATTAATCAAGAACGAAAGTTAGGGGATCGAAGACGATCAGATACCGTCGTAGTCTTAACCATAAACTATGCCGACTAGGGATCGGATGATGTTAATTTTTTAATGACTCATTCGGCGCCTTACG
>seq399 [isolate=CN14A VTX00167] [clone=M04428:585:000000000-JR65G:1:1113:14411:6405] [lat-lon=40.016667 N 4.233333 W] [collection-date=Nov-2020] [environmental-sample=TRUE] [altitude=560m.] [organism=uncultured Glomeromycotina] [country=Spain] [moltype=DNA] [isolation-source=mediterranean shrubland]
CCAATAGCGTATATTAAAGTTGTTGCAGTTAAAAAGCTCGTAGTTGAATTTCGGGATCAATATGTCGGTCGTGCCTCCGGTACGTACTGGCGTCATTGGTTTCTCCCTTCTGATGAACCACGATGTCATTAATTTGGTGTCATGGGGAATCAGGACTGTTACTTTGAAAAAATTAGAGTGTTTAAAGCAGGCTCACGCTTGAATACATTAGCATGGAATAATGAAATAGGACGTTTGATTCTATTTTGTTGGTTTCTAGGATCGACGTAATGATTAATAGGGATAGTTGGGGGCATTAGTATTCAATTGTCAGAGGTGAAATTCTTGGATTTATTGAAGACTAACTACTGCGAAAGCATTTGCCAAGGATGTTTTCATTAATCAAGAACGAAAGTTAGGGGATCGAAGACGATCAGATACCGTCGTAGTCTTAACCATAAACTATGCCGACTAGGGATCGGATGATGTTAATTTTTTAATGACTCATTCGGCGCCTTACG
>seq400 [isolate=CN14A VTX00142] [clone=M04428:585:000000000-JR65G:1:2104:16960:7851] [lat-lon=40.016667 N 4.233333 W] [collection-date=Nov-2020] [environmental-sample=TRUE] [altitude=560m.] [organism=uncultured Glomeromycotina] [country=Spain] [moltype=DNA] [isolation-source=mediterranean shrubland]
CCAATAGCGTATATTAAAGTTGTTGCAGTTAAAAAGCTCGTAGTTGAATTTCGGGATCAATATGTCGGTCGTGCCTCCGGTACGTACTGGCTTTATTGGTTCCCCCCTTCTGACGAACCACGATGTCATTATTTTGGTGTCATGGGGAATCAGGACGGTTACTTTGAAAAAATTAGAGTGTTTAAAGCAGGCCCACCCTTGAATACATTAGCATGGAATAATGAAAATGGACGTTTGATTCTATTTTGTTGGTTTCTAGGATCGACGTAATGATTAATAGGGATAGTTGGGGGCATTAGTATTCAATTGTCAGAGGTGAAATTCTTGGATTTATTGAAGACTAACTACTGCGAAAGCATTTGCCAAGGATGTTTTCATTAATCAAGAACGAAAGTTAGGGGATCGAAGACGATCAGATACCGTCGTAGTCTTAACCATAAACTATGCCGACTAGGGATCGGATGATGTTAATTTTTTAATGACTCATTCGGCGCCTTACG
>seq401 [isolate=CN14A VTX00357] [clone=M04428:585:000000000-JR65G:1:2117:16080:3390] [lat-lon=40.016667 N 4.233333 W] [collection-date=Nov-2020] [environmental-sample=TRUE] [altitude=560m.] [organism=uncultured Glomeromycotina] [country=Spain] [moltype=DNA] [isolation-source=mediterranean shrubland]
CCAATAGCGTATATTAAGGTTGCTGCGGTTAAAAAGCTCGTAGTTGAATTTCGGGATTGATGCATCGGTCGTGCCTTAAGGGGTATGAACTGGTGTGGTCAATTTCTTACCTTCTGGTGAATTGTGATGTCCTCCTTAATTGGGTGTTTCAATGAACTAGGAATTTTTACTTTGAAAAAATTAGAGTGTTTAAAGCAGGCATTATTTGCTTGAATACATTAGCATGGAATAATAAAATAGGACAATGATTCTATTTTGTTGGTTTCTAGGATCACTGTAATGATTAATAGGGATAGTTGGGGGCATTAGTATTCAATTGTCAGAGGTGAAATTCTTGGATTAATTGAAGACTAACTACTGCGAAAGCATTTGCCAAGGATATTTTCATTAATCAAGAACGAAAGTTAGGGGATCGAAGACGATTAGGTACGTCGTAGTCTTAACCATAAACTATGCCGACTAGGAATCAGACAACGTTAAATTTTTAATGACTTGTTTGGCACCTTACG
>seq402 [isolate=CN14A VTX00357] [clone=M04428:585:000000000-JR65G:1:2117:16082:3410] [lat-lon=40.016667 N 4.233333 W] [collection-date=Nov-2020] [environmental-sample=TRUE] [altitude=560m.] [organism=uncultured Glomeromycotina] [country=Spain] [moltype=DNA] [isolation-source=mediterranean shrubland]
CCAATAGCGTATATTAAGGTTGCTGCGGTTAAAAAGCTCGTAGTTGAATTTCGGGATTGATGCATCGGTCGTGCCTTAAGGGGTATGAACTGGTGTGGTCAATTTCTTACCTTCTGGTGAATTGTGATGTCCTCCTTAATTGGGTGTTTCAATGAACTAGGAATTTTTACTTTGAAAAAATTAGAGTGTTTAAAGCAGGCATTATTTGCTTGAATACATTAGCATGGAATAATAAAATAGGACAATGATTCTATTTTGTTGGTTTCTAGGATCACTGTAATGATTAATAGGGATAGTTGGGGGCATTAGTATTCAATTGTCAGAGGTGAAATTCTTGGATTAATTGAAGACTAACTACTGCGAAAGCATTTGCCAAGGATATTTTCATTAATCAAGAACGAAAGTTAGGGGATCGAAGACGATTAGGTACGTCGTAGTCTTAACCATAAACTATGCCGACTAGGAATCAGACAACGTTAAATTTTTAATGACTTGTTTGGCACCTTACG
>seq403 [isolate=CN14A VTX00063] [clone=M04428:585:000000000-JR65G:1:2117:11903:4744] [lat-lon=40.016667 N 4.233333 W] [collection-date=Nov-2020] [environmental-sample=TRUE] [altitude=560m.] [organism=uncultured Glomeromycotina] [country=Spain] [moltype=DNA] [isolation-source=mediterranean shrubland]
CCAATAGCGTATATTAAAGTTGTTGCAGTTAAAAAGCTCGTAGTTGAACCTCGGGATCAATGGATCGGTCATGCCATCGGTATGTACTGGTCTCATTGGTTCTCACCTTCTAAGGAACCATGATGTCATTCATTTGATGTTGTGGGGAATTAGGACTGTTACCTTGAAAAAATTAGAGTGTTTAAAGCAGGCTAACGCTTGAATACATTAGCATGGAATAATGAAATAGGACATCGCATTCTATTTTGTTGGTTTCTAGGATCGATGTAATGATTAATAGGGATAGTTGGGGGCATTAGTATTCAATTGTCAGATGTGAAATTCTTGGATTTATTGAAGACTAACTACTGCGAAAGCATTTGCCAAGGATGTTTTCATTAATCAAGAACGAAAGTTAGGGGATCGAAGACGATCAGATACCGTCGTAGTCTTAACCATAAACTATGCCGACTAGGGATCGGATGATGTTGATTTTTTAATGACTCATTCGGCACCTTACG
>seq404 [isolate=CN14A VTX00063] [clone=M04428:585:000000000-JR65G:1:1104:27569:7297] [lat-lon=40.016667 N 4.233333 W] [collection-date=Nov-2020] [environmental-sample=TRUE] [altitude=560m.] [organism=uncultured Glomeromycotina] [country=Spain] [moltype=DNA] [isolation-source=mediterranean shrubland]
CCAATAGCGTATATTAAAGTTGTTGCAGTTAAAAAGCTCGTAGTTGAACCTCGGGATCAATGGATCGGTCATGCCATCGGTATGTACTGGTCTCATTGGTTCTCACCTTCTAAGGAACCATGATGTCATTCAGTTGATGTTGTGGGGAATTAGGACTGTTACCTTGAAAAAATTAGAGTGTTTAAAGCAGGCTAACGCTTGAATACATTAGCATGGAATAATGAAATAGGACATCGCATTCTATTTTGTTGGTTTCTAGGATCGATGTAATGATTAATAGGGATAGTTGGGGGCATTAGTATTCAATTGTCAGAGGTGAAATTCTTGGATTTATTGAAGACTAACTACTGCGAAAGCATTTGCCAAGGATGTTTTCATTAATCAAGAACGAAAGTTAGGGGATCGAAGACGATCAGATACCGTCGTAGTCTTAACCATAAACTATGCCGACTAGGGATCGGATGATGTTGATTTTTTAATGACTCATTCGGCACCTTACG
>seq405 [isolate=CN14A VTX00418] [clone=M04428:585:000000000-JR65G:1:1119:2817:10294] [lat-lon=40.016667 N 4.233333 W] [collection-date=Nov-2020] [environmental-sample=TRUE] [altitude=560m.] [organism=uncultured Glomeromycotina] [country=Spain] [moltype=DNA] [isolation-source=mediterranean shrubland]
CCAATAGCGTATATTAAAGTTGTTGCAGTTAAAAAGCTCGTAGTTGAATTTCGGGATCAACATGTTGGTCGCGCCATCGGTATGTACTGGTCTTACCGGTTTCTACCTTCTGAAGAACCACGATGTCATTAATTTGGTGTCTTGGGGAATCAGGACTGTTACTTTGAAAAAATTAGAGTGTTTAAAGCAGGCATGCGCTTGAATACATTAGCATGGAATAATGAAATAGGACGTTTGATCCTATTTTGTTGGTTTCTAGGATCGACGTAATGATTAATAGGGATAGTTGGGGGCATTAGTATTCAATTGTCAGAGGTGAAATTCTTGGATTTATTGAAGACTAACTACTGCGAAAGCATTTGCCAAGGATGTTTTCATTAATCAAGAACGAAAGTTAGGGGATCGAAGACGATCAGATACCGTCGTAGTCTTAACCATAAACTATGCCGACTAGGGATCGGATGATGTTAATTTTTTAATGACTCATTCGGCACCTTACG
>seq406 [isolate=CN14A VTX00293] [clone=M04428:585:000000000-JR65G:1:1116:13860:6553] [lat-lon=40.016667 N 4.233333 W] [collection-date=Nov-2020] [environmental-sample=TRUE] [altitude=560m.] [organism=uncultured Glomeromycotina] [country=Spain] [moltype=DNA] [isolation-source=mediterranean shrubland]
CCAATAGCGTATATTAAAGTTGTTGCAGTTAAAAAGCTCGTAGTTGAACTTCGGGATCAATGAATTGGTCATGCCGTTGGTATGTACTGATTTTATTGGTTCTCACCTTCTAAAGAACCATAATGTCATTCATTTGATGTTATTGGGAATTAGGACTGTTACTTTGAAAAAATTAGAGTGTTTAAAGCAGGCTTACGCTTGAATACATTAGCATGGAATAATGAAATAGGACATACGATTCTATTTTGTTGGTTTCTAGGATCGATGTAATGATTAATAGGGATAGTTGGGGGCATTAGTATTCAATTGTCAGAGGTGAAATTCTTGGATTTATTGAAGACTAACTACTGCGAAAGCATTTGCCAAGGATGTTTTCATTAATCAAGAACGAAAGTTAGGGGATCGAAGACGATCAGATACCGTCGTAGTCTTAACCATAAACTATGCCGACTAGGGATCGGATGATGTTGATTTTTTAATGACTCATTCGGCACCTTACG
>seq407 [isolate=CN14A VTX00293] [clone=M04428:585:000000000-JR65G:1:1107:18242:12616] [lat-lon=40.016667 N 4.233333 W] [collection-date=Nov-2020] [environmental-sample=TRUE] [altitude=560m.] [organism=uncultured Glomeromycotina] [country=Spain] [moltype=DNA] [isolation-source=mediterranean shrubland]
CCAATAGCGTATATTAAAGTTGTTGCAGTTAAAAAGCTCGTAGTTGAACTTCGGGATCAATGAATTGGTCATGCCGTTGGTATGTACTGATTTTATTGGTTCTCACCTTCTAAAGAACCATAATGTCATTCATTTGATGTTATGGGGAATTAGGACTGTTACCTTGAAAAAATTAGAGTGTTTAAAGCAGGCTTACGCTTGAATACATTAGCATGGAATAATGAAATAGGACATCCGATTCTATTTTGTTGGTTTCTAGGATCGATGTAATGATTAATAGGGATAGTTGGGGGCATTAGTATTCAATTGTCAGAGGTGAAATTCTTGGATTTATTGAAGACTGACTACTGCGAAAGCATTTGCCAAGGATGTTTTCATTAATCAAGAACGAAAGTTAGGGGATCGAAGACGATCAGATACCGTCGTAGTCTTAACCATAAACTATGCCGACTAGGGATCGGATGATGTTGATTTTTTAATGACTCATTCGGCACCTTACG
>seq408 [isolate=CN14A VTX00008] [clone=M04428:585:000000000-JR65G:1:1116:20385:3745] [lat-lon=40.016667 N 4.233333 W] [collection-date=Nov-2020] [environmental-sample=TRUE] [altitude=560m.] [organism=uncultured Glomeromycotina] [country=Spain] [moltype=DNA] [isolation-source=mediterranean shrubland]
CCAATAGCGTATATTAAAGTTGTTGCAGTTAAAAAGCTCGTAGTTGAATTTTAGGCCTGGCCGGGCGGTCCGTCTTTGGCGAGTACTGTCCTGTGTCGGGTCCACCTTCTGGTGAACCAGTATGTCCTTTATTGGGTGTGCCGGGGAGCCAGGACCATTACCTTGAAAAAATTAGAGTGTTTAAAGCGGGCATTTGCTTGAATAGATTAGCATGGAATAATAGAATAGGACGTTGTGGTTCTATTTTGTTGGTTTCTAGGACCACCGTAATGATTAATAGGGATAGTTGGGGGCATTAGTATTCAATTGTCAGAGGTGAAATTCTTGGATTTATTGAAGACTAACTACTGCGAAAGCATTTGCCAAGGATGTTTTCATTAATCAAGAACGAAAGTTAGGGGATCGAAGACGATCAGATACCGTCGTAGTCTTAACCATAAACTATGCCGACTAGGGATTGGACGATGTTAATTTTTTAATGACTCGTTCAGCACCTTACG
>seq409 [isolate=CN14A VTX00008] [clone=M04428:585:000000000-JR65G:1:1106:18424:11370] [lat-lon=40.016667 N 4.233333 W] [collection-date=Nov-2020] [environmental-sample=TRUE] [altitude=560m.] [organism=uncultured Glomeromycotina] [country=Spain] [moltype=DNA] [isolation-source=mediterranean shrubland]
CCAATAGCGTATATTAAAGTTGTTGCAGTTAAAAAGCTCGTAGTTGAATTTTAGGCCTGACCGGGCGGTCCGTCTTTGGCGAGTACTGTCCTGTGTCGGGTCCACCTTCTGGTGAACCAGTATGTCCTTTATTGGGTGTGCCGGGGAGCCAGGACCATTACCTTGAAAAAATTAGAGTGTTTAAAGCAGGCATTTGCTTGAATAGATTAGCATGGAATAATAGAATAGGACGTTGTGGTTCTATTTTGTTGGTTTCTAGGACCACCGTAATGATTAATAGGGATAGTTGGGGGCATTAGTATTCAATTGTCTGAGGTGAAATTCTTGGATTTATTGAAGACTAACTACTGCGAAAGCATTTGCCAAGGATGTTTTCATTAATCAAGAACGAAAGTTAGGGGATCGAAGACGATCAGATACCGTCGTAGTCTTAACCATAAACTATGCCGACTAGGGATCGGATGATGTTAATTTTATAATGACTCATTCGGCACCTTACG
>seq410 [isolate=CN14A VTX00380] [clone=M04428:585:000000000-JR65G:1:1113:27359:16747] [lat-lon=40.016667 N 4.233333 W] [collection-date=Nov-2020] [environmental-sample=TRUE] [altitude=560m.] [organism=uncultured Glomeromycotina] [country=Spain] [moltype=DNA] [isolation-source=mediterranean shrubland]
CCAATAGCGTATATTAAAGTTGTTGCAGTTAAAAAGCTCGTAGTTGAACTTCGGGGTTCACCCATTGGTCAGGCTTAATTGTCTGCACTGGTGAGATGAGTCTCTACCTTCTGAGGAACTTTCATGCCATTTATTTGGTGTGGTTGGAAATCAGGACTGTTACTTTGAAAAAATTAGAGTGTTTAAAGCAGGCTAACGTCTGAATACATTAGCATGGAATAATGAAATAGGACGGACTGATTCTATTTCGTTGGTTTCTAGGATCACCGTAATGATTAATAGGGATAGTTGGGGGCATTAGTATTCAATTGTCAGAGGTGAAATTCTTGGATTTATTGAAGACTAACTACTGCGAAAGCATTTGCCAAGGATGTTTTCATTAATCAAGAACGAAAGTTAGGGGATCGAAGACGATCAGATACCGTCGTAGTCTTAACCATAAACTATGCCGACTAGGGATCGGATGATGTTAATTTTTTAATGACTCATTCGGCGCCTTACG
>seq411 [isolate=CN14A VTX00380] [clone=M04428:585:000000000-JR65G:1:1111:19602:20645] [lat-lon=40.016667 N 4.233333 W] [collection-date=Nov-2020] [environmental-sample=TRUE] [altitude=560m.] [organism=uncultured Glomeromycotina] [country=Spain] [moltype=DNA] [isolation-source=mediterranean shrubland]
CCAATAGCGTATATTAAAGTTGTTGCAGTTAAAAAGCTCGTAGTTGAACTTCGGGGTTCACCCATTGGTCAGGCTTAATTGTCTGCACTGGTGAGATGAGTCTCTACCTTCTGAGGAACTTTCATGCCATTTATTTGGTGTGGTTGGAAATCAGGACTGTTACTTTGAAAAAATTAGAGTGTTTAAAGCAGGCTAACGTCTGAATACATTAGCATGGAATAATGAAATAGGACGGACTGATTCTATTTCGTTGGTTTCTAGGATCACCGTAATGATTAATAGGGATAGTTGGGGGCATTAGTATTCAATTGTCAGAGGTGAAATTCTTGGATTTATTGAAGACTAACTACTGCGAAAGCATTTGCCAAGGATGTTTTCATTAATCAAGAACGAAAGTTAGGGGATCGAAGACGATCAGATACCGTCGTAGTCTTAACCATAAACTATGCCGACTAGGGATCGGATGATGTTAATTTTTTAATGACTCATTCGGCGCCTTACG
>seq412 [isolate=CN14A VTX00148] [clone=M04428:585:000000000-JR65G:1:1103:19820:17438] [lat-lon=40.016667 N 4.233333 W] [collection-date=Nov-2020] [environmental-sample=TRUE] [altitude=560m.] [organism=uncultured Glomeromycotina] [country=Spain] [moltype=DNA] [isolation-source=mediterranean shrubland]
CCAATAGCGTATATTAAAGTTGTTGCAGTTAAAAAGCTCGTAGTTGAATTTCGGGATCAATATGTCGGTCGTGCCTTCGGTACGTACAGGCGTCATTGGTTTCTTCTTTCTGACGAACCACGATGTCATTAATTTGGTGTCATGGGGAATCAGGACTGTTACTTTGCAAAAATTAGAGAGTTTAAAGCAGGCTCACGCTTGAATACATTAGCATGGAATAATGAAATAGGACGTTTGCTTCTATTTTGTTGGTTTCTAGGATCAACGTAATGATTAATAGGGATAGTTGGGGGCATTAGTATTCAATTGTCAGAGGTGAAATTCTTGGATTTATTGAAGACTAACTACTGCGAAAGCATTTGCCAAGGATGTTTTCATTAATCAAGAACGAAAGTTAGGGGATCGAAGACGATCAGATACCGTCGTAGTCTTAACCATAAACTATGCCGACTAGGGATCGGATGATGTTAATTTTTTAATGACTCATTCGGCGCCTTACG
>seq413 [isolate=CN14A VTX00354] [clone=M04428:585:000000000-JR65G:1:1104:8573:22726] [lat-lon=40.016667 N 4.233333 W] [collection-date=Nov-2020] [environmental-sample=TRUE] [altitude=560m.] [organism=uncultured Glomeromycotina] [country=Spain] [moltype=DNA] [isolation-source=mediterranean shrubland]
CCAATAGCGTATATTAAAGTTGTTGCAGTTAAAAAGCTCGTAGTTGAATTTCGGGATTCGTCCATTGGTCAGGCTTAACTGTCTGTACTGGTGTGTCGGATTTCTACCTTCTGAAGAACCTTTATGCCATTAATTTGGTGTGTTGGGGAATCAGGACTGTTACTTTGAAAAAATTAGAGTGTTTAAAGCAGGCTAACGTCTGAATACATTAGCATGGAATAATGAAATAGGACGGTACGGTTCTATTTTGTTGGTTTCTAGGATCGCCGTAATGATTAATAGGGATAGTTGGGGGCATTAGTATTCAATTGTCAGAGGTGAAATTCTTGGATTTATTGAAGACTAACTACTGCGAAAGCATTTGCCAAGGATGTTTTCATTAATCAAGAACGAAAGTTAGGGGATCGAAGACGATCAGATACCGTCGTAGTCTTAACCATAAACTATGCCGACTAGGGATTGGACGATGTTAATTTTTTAATGACTCGTTCAGCACCTTACG
>seq414 [isolate=CN14A VTX00354] [clone=M04428:585:000000000-JR65G:1:2118:16806:16383] [lat-lon=40.016667 N 4.233333 W] [collection-date=Nov-2020] [environmental-sample=TRUE] [altitude=560m.] [organism=uncultured Glomeromycotina] [country=Spain] [moltype=DNA] [isolation-source=mediterranean shrubland]
CCAATAGCGTATATTAAAGTTGTTGCAGTTAAAAAGCTCGTAGTTGAATTTCGGGATTCGTCCATTGGTCAGGCTTAACTGTCTGTACTGGTGTGTCGGATTTCTACCTTCTGAAGAACCTTTATGCCATTAATTTGGTGTGTTGGGGAATCAGGACTGTTACTTTGAAAAAATTAGAGTGTTTAAAGCAGGCTAACGTCTGAATACATTAGCATGGAATAATGAAATAGGACGGTACGGTTCTATTTTGTTGGTTTCTAGGATCGCCGTAATGATTAATAGGGATAGTTGGGGGCATTAGTATTCAATTGTCAGAGGTGAAATTCTTGGATTTATTGAAGACTAACTACTGCGAAAGCATTTGCCAAGGATGTTTTCATTAATCAAGAACGAAAGTTAGGGGATCGAAGACGATCAGATACCGTCGTAGTCTTAACCATAAACTATGCCGACTAGGGATTGGACGATGTTAATTTTTTAATGACTCGTTCAGCACCTTACG
>seq415 [isolate=CN14A VTX00263] [clone=M04428:585:000000000-JR65G:1:1118:6941:2823] [lat-lon=40.016667 N 4.233333 W] [collection-date=Nov-2020] [environmental-sample=TRUE] [altitude=560m.] [organism=uncultured Glomeromycotina] [country=Spain] [moltype=DNA] [isolation-source=mediterranean shrubland]
CCAATAGCGTATATTAAAGTTGTTGCAGTTAAAAAGCTCGTAGTTGAACTTCGGGATTCACTCATTGGTCAGGCTTAATTGTTTACACTGGTGAGATGAGTCTCTACCTTCTGAGGAACTCTCATGCCATTTATTTGGTGTGATTGGAAATCAGGACTGTTACTTTGAAAAAATTAGAGTGTTTAAAGCAGGCTAACGTCTGAATACATTAGCATGGAATAATGAAATAGGACGGACTGATTCTATTTCGTTGGTTTCTAGGATCACCGTAATGATTAATAGGGATAGTTGGGGGCATTAGTATTCAATTGTCAGAGGTTAAATTCTTGGATTTATTGAAGACTAACTACTGCGAAAGCATTTGCCAAGGATGTTTTCATTAATCAAGAACGAAAGTTAGGGGATCGAAGACGATCAGATACCGTCGTAGTCTTAACCATAAACTATGCCGACTAGGGATCGGACGAAGTTAATTTTATAGTGACGCGTTCGGCACCTTACG
>seq416 [isolate=CN14B VTX00419] [clone=M04428:585:000000000-JR65G:1:1101:9416:2143] [lat-lon=40.016667 N 4.233333 W] [collection-date=Nov-2020] [environmental-sample=TRUE] [altitude=560m.] [organism=uncultured Glomeromycotina] [country=Spain] [moltype=DNA] [isolation-source=mediterranean shrubland]
CCAATAGCGTATATTAAAGTTGTTGCAGTTAAAAAGCTCGTAGTTGAATTTCGGGATCGACGGGTCGGTCGCGCCTCTGGTGTGTACTGGCCCTGTCGGTTTCTCCCTTCTGACGAACCACGATGTCATTAATTTGGTGTCGTGGGAAATCAGGACTGTTACTTTGAAAAAATTAGAGTGTTTAAAGCAAGCATTCGCTTGAATACATTAGCATGGAATAATGAAATAGGACGTTTGATCTTATTTTGTTGGTTTCTAAGATCGACGTAATGATTAATAGGGATAGTTGGGGGCATTAGTATTCAATTGTCAGAGGTGAAATTCTTGGATTTATTGAAGACTAACTACTGCGAAAGCATTTGCCAAGGATGTTTTCATTAATCAAGAACGAAAGTTAGGGGATCGAAGACGATCAGATACCGTCGTAGTCTTAACCATAAACTATGCCGACTAGGGATCGGATGATGTTAATTTTTTAATGACTCATTCGGCGCCTTACG
>seq417 [isolate=CN14B VTX00419] [clone=M04428:585:000000000-JR65G:1:1101:12985:16224] [lat-lon=40.016667 N 4.233333 W] [collection-date=Nov-2020] [environmental-sample=TRUE] [altitude=560m.] [organism=uncultured Glomeromycotina] [country=Spain] [moltype=DNA] [isolation-source=mediterranean shrubland]
CCAATAGCGTATATTAAAGTTGTTGCAGTTAAAAAGCTCGTAGTTGAATTTCGGGATCGACGGGTCGGTCGCGCCTCTGGTGTGTACTGGCCCTGTCGGTTTCTCCCTTCTGACGAACCACGATGTCATTAATTTGGTGTCGTGGGAAATCAGGACTGTTACTTTGAAAAAATTAGAGTGTTTAAAGCAAGCATTCGCTTGAATACATTAGCATGGAATAATGAAATAGGACGTTTGATCTTATTTTGTTGGTTTCTAAGATCGACGTAATGATTAATAGGGATAGTTGGGGGCATTAGTATTCAATTGTCAGAGGTGAAATTCTTGGATTTATTGAAGACTAACTACTGCGAAAGCATTTGCCAAGGATGTTTTCATTAATCAAGAACGAAAGTTAGGGGATCGAAGACGATCAGATACCGTCGTAGTCTTAACCATAAACTATGCCGACTAGGGATCGGATGATGTTAATTTTTTAATGACTCATTCGGCGCCTTACG
>seq418 [isolate=CN14B VTX00388] [clone=M04428:585:000000000-JR65G:1:1101:28452:8888] [lat-lon=40.016667 N 4.233333 W] [collection-date=Nov-2020] [environmental-sample=TRUE] [altitude=560m.] [organism=uncultured Glomeromycotina] [country=Spain] [moltype=DNA] [isolation-source=mediterranean shrubland]
CCAATAGCGTATATTAAAGTTGTTGCAGTTAAAAAGCTCGTAGTTGAATTTCGGGGTCAGTAGGTTGGTCATGCCACTGGTATGTACTGGTCTCACTGATTCCTCCTTCCTGATGAGCCGTAATGCCATTAATTTGGTGTTGCGAGGAATCTGGACTGTTACTTTGAAAAAATTAGAGTGTTTAAAGCAGGCTAACGCTTGAATACATTAGCATGGAATAATGAAATAGGACGTTCGATCTTATTTTGTTGGTTTCTAAGATTGACGTAATGATTAATAGGGATAGTTGGGGGCATTAGTATTCAATTGTCAGAGGTGAAATTCTTGGATTTATTGAAGACTAACTACTGCGAAAGCATTTGCCAAGGATGTTTTCATTAATCAAGAACGAAAGTTAGGGGATCGAAGACGATCAGATACCGTCGTAGTCTTAACCATAAACTATGCCGACTAGGGATCGGATGATGTTAATTTTTTAATGACTCATTCGGCGCCTTACG
>seq419 [isolate=CN14B VTX00388] [clone=M04428:585:000000000-JR65G:1:2104:12870:16041] [lat-lon=40.016667 N 4.233333 W] [collection-date=Nov-2020] [environmental-sample=TRUE] [altitude=560m.] [organism=uncultured Glomeromycotina] [country=Spain] [moltype=DNA] [isolation-source=mediterranean shrubland]
CCAATAGCGTATATTAAAGTTGTTGCAGTTAAAAAGCTCGTAGTTGAATTTCGGGGTCAGTAGGTTGGTCATGCCACTGGTATGTACTGGTCTCACTGATTCCTCCTTCCTGATGAGCCGTAATGCCATTAATTTGGTGTTGCGAGGAATCTGGACTGTTACTTTGAAAAAATTAGAGTGTTTAAAGCAGGCTAACGCTTGAATACATTAGCATGGAATAATGAAATAGGACGTTCGATCTTATTTTGTTGGTTTCTAAGATTGACGTAATGATTAATAGGGATAGTTGGGGGCATTAGTATTCAATTGTCAGAGGTGAAATTCTTGGATTTATTGAAGACTAACTACTGCGAAAGCATTTGCCAAGGATGTTTTCATTAATCAAGAACGAAAGTTAGGGGATCGAAGACGATCAGATACCGTCGTAGTCTTAACCATAAACTATGCCGACTAGGGATCGGATGATGTTAATTTTTTAATGACTCATTCGGCACCTTACG
>seq420 [isolate=CN14B VTX00357] [clone=M04428:585:000000000-JR65G:1:1101:19285:12824] [lat-lon=40.016667 N 4.233333 W] [collection-date=Nov-2020] [environmental-sample=TRUE] [altitude=560m.] [organism=uncultured Glomeromycotina] [country=Spain] [moltype=DNA] [isolation-source=mediterranean shrubland]
CCAATAGCGTATATTAAGGTTGCTGCGGTTAAAACGCTCGTAGTTGAATTTCGGGATTGATGCATCGGTCGTGCCTTAAGGGGTATGAACTGGTGTAGCCAATTTCTTACCTTCTGGTGAATTGTGATGTCCTCCTTAATTGGGTGTTTCAATGAACTAGGACCTTTTACTTTGAAAAAATTAGAGTGTTTAAAGCAGGCATTATTTGCTTGAATACATTAGCATGGAATAATAAAATAGGACAATGATTCTATTTTGTTGGTTTCTAGGATCACTGTAATGATTAATAGGGATAGTTGGGGGCATTAGTATTCAATTGTCAGAGGTGAAATTCTTGGATTAATTGAAGACTAACTACTGCGAAAGCATTTGCCAAGGATGTTTTCATTAATCAAGAACGAAAGTTAGGGGATCGAAGACGATCAGATACCGTCGTAGTCTTAACCATAAACTATGCCGACTAGGGATCGGACGAAGTTAATTTTATAATGACGCGTTCGGCACCTTACG
>seq421 [isolate=CN14B VTX00357] [clone=M04428:585:000000000-JR65G:1:1102:14140:13059] [lat-lon=40.016667 N 4.233333 W] [collection-date=Nov-2020] [environmental-sample=TRUE] [altitude=560m.] [organism=uncultured Glomeromycotina] [country=Spain] [moltype=DNA] [isolation-source=mediterranean shrubland]
CCAATAGCGTATATTAAGGTTGCTGCGGTTAAAAAGCTCGTAGTTGAATTTCGGGATTGATGCATCGGTCGTGCCTTAAGGGGTATGAACTGGTGTAGCCAATTTCTTACCTTCTGGTGAATTGTGATGTCCTCCTTAATTGGGTGTTTCAATGAACTAGGACCTTTTACTTTGAAAAAATTAGAGTGTTTAAAGCAGGCATTATTTGCTTGAATACATTAGCATGGAATAATAAAATAGGACAATGATTCTATTTTGTTGGTTTCTAGGATCACTGTAATGATTAATAGGGATAGTTGGGGGCATTAGTATTCAATTGTCAGAGGTGAAATTCTTGGATTAATTGAAGACTAACTACTGCGAAAGCATTTGCCAAGGATATTTTCATTAATCAAGAACGAAAGTTAGGGGATCGAAGACGATCAGATACCGTCGTAGTCTTAACCATAAACTATGCCGACTAGGGATCGGACGAAGTTAATTTTATAATGACGCGTTCGGCACCTTACG
>seq422 [isolate=CN14B VTX00063] [clone=M04428:585:000000000-JR65G:1:1101:10171:6206] [lat-lon=40.016667 N 4.233333 W] [collection-date=Nov-2020] [environmental-sample=TRUE] [altitude=560m.] [organism=uncultured Glomeromycotina] [country=Spain] [moltype=DNA] [isolation-source=mediterranean shrubland]
CCAATAGCGTATATTAAAGTTGTTGCAGTTAAAAAGCTCGTAGTTGAACCTCGGGATCAATGGATCGGTCATGCCATCGGTATGTACTGGTCTCATTGGTTCTCACCTTCTAAGGAACCATGATGTCATTCAGTTGATGTTGTGGGGAATTAGGACTGTTACCTTGAAAAAATTAGAGTGTTTAAAGCAGGCTAACGCTTGAATACATTAGCATGGAATAATGAAATAGGACATCGCATTCTATTTTGTTGGTTTCTAGGATCGATGTAATGATTAATAGGGATAGTTGGGGGCATTAGTATTCAATTGTCAGAGGTGAAATTCTTGGATTTATTGAAGACTAACTACTGCGAAAGCATTTGCCAAGGATGTTTTCATTAATCAAGAACGAAAGTTAGGGGATCGAAGACGATCAGATACCGTCGTAGTCTTAACCATAAACTATGCCGACTAGGGATCGGATGATGTTGATTTTTTAATGACTCATTCGGCACCTTACG
>seq423 [isolate=CN14B VTX00063] [clone=M04428:585:000000000-JR65G:1:1113:25125:18959] [lat-lon=40.016667 N 4.233333 W] [collection-date=Nov-2020] [environmental-sample=TRUE] [altitude=560m.] [organism=uncultured Glomeromycotina] [country=Spain] [moltype=DNA] [isolation-source=mediterranean shrubland]
CCAATAGCGTATATTAAAGTTGTTGCAGTTAAAAAGCTCGTAGTTGAACTTCGGGATCAATGGATCGGTCATGCCATCGGTATGTACTGGTCTCATTGGTTCTCACCTTCTAAGGAACCTTAATGTCATTCATTTGATGTTTTGGGGAATTAGGACTGTTACCTTGAAAAAATTAGAGTGTTTAAAGCAGGCTAACGCTTGAATACATTAGCATGGAATAATGAAATAGGACATCGCATTCTATTTTGTTGGTTTCTAGGATCGATGTAATGATTAATAGGGATAGTTGGGGGCATTAGTATTCAATTGTCAGAGGTGAAATTCTTGGATTTATTGAAGACTAACTACTGCGAAAGCATTTGCCAAGGATGTTTTCATTAATCAAGAACGAAAGTTAGGGGATCGAAGACGATCAGATACCGTCGTAGTCTTAACCATAAACTATGCCGACTAGGGATCGGATGATGTTGATTTTTTAATGACTCATTCGGCACCTTACG
>seq424 [isolate=CN14B VTX00193] [clone=M04428:585:000000000-JR65G:1:1101:8890:14980] [lat-lon=40.016667 N 4.233333 W] [collection-date=Nov-2020] [environmental-sample=TRUE] [altitude=560m.] [organism=uncultured Glomeromycotina] [country=Spain] [moltype=DNA] [isolation-source=mediterranean shrubland]
CCAATAGCGTATATTAAAGTTGTTGCAGTTAAAAAGCTCGTAGTTGAATTTCGGGATTGACACATCGGTCGTGCCTTAAGGGGTATGAACTGGTGTAGTCAATTTCTCACCTTCTGGAGAACCGCGATGCCCTTAATTGGGTGTCGCGGGGAACCAGGACCTTTACTTTGAAAAAATTAGAGTGTTTAAAGCAGGCATTTTGCTTGAATACATTAGCATGGAATAATAAAATAGGACGGCATGATTCTATTTTGTTGGTTTCTAGGATCACCGTAATGATTAATAGGGATAGTTGGGGGCATTAGTATTCAATTGTCAGAGGTGAAATTCTTGGATTTATTGAAGACTAACTACTGCGAAAGCATTTGCCAAGGATGTTTTCATTAATCAAGAACGAAAGTTAGGGGATCGAAGACGATCAGATACCGTCGTAGTCTTAACCATAAACTATGCCGACTAGGAATCAGACGATGTTAATTTTTTAATGACTCGTTTGGCACCTTACG
>seq425 [isolate=CN14B VTX00193] [clone=M04428:585:000000000-JR65G:1:2107:25081:22629] [lat-lon=40.016667 N 4.233333 W] [collection-date=Nov-2020] [environmental-sample=TRUE] [altitude=560m.] [organism=uncultured Glomeromycotina] [country=Spain] [moltype=DNA] [isolation-source=mediterranean shrubland]
CCAATAGCGTATATTAAAGTTGTTGCAGTTAAAAAGCTCGTAGTTGAATTTCGGGATTGACACATCGGTCGTGCCTTAAGGGGTATGAACTGGTGTAGTCAATTTCTCACCTTCTGGAGAACCGCGATGCCCTTAATTGGGTGTCGCGGGGAACCAGGACCTTTACTTTGAAAAAATTAGAGTGTTTAAAGCAGGCATTTTGCTTGAATACATTAGCATGGAATAATAAAATAGGACGGCATGATTCTATTTTGTTGGTTTCTAGGATCACCGTAATGATTAATAGGGATAGTTGGGGGCATTAGTATTCAATTGTCAGAGGTGAAATTCTTGGATTTATTGAAGACTAACTACTGCGAAAGCATTTGCCAAGGATGTTTTCATTAATCAAGAACGAAAGTTAGGGGATCGAAGACGATCAGATACCGTCGTAGTCTTAACCATAAACTATGCCGACTAGGAATCAGACGATGTTAATTTTTTAATGACTCGTTTGGCACCTTACG
>seq426 [isolate=CN14B VTX00342] [clone=M04428:585:000000000-JR65G:1:1102:28023:10592] [lat-lon=40.016667 N 4.233333 W] [collection-date=Nov-2020] [environmental-sample=TRUE] [altitude=560m.] [organism=uncultured Glomeromycotina] [country=Spain] [moltype=DNA] [isolation-source=mediterranean shrubland]
CCAATAGCGTATATTAAAGTTGCTGCAGTTAAAAAGCTCGTAGTTGAATTTCGGGACCAATATGTCGGTCGTGCCTCGGTACGTACTGGCATCGTTGGTTTCTCCCTTCTGACGAACCATGATGTCATTTATTTGGTGTCGTGGGGAATCAGGACTGTTACTTTGAAAAAATTAGAGTGTTTAAAGCAGGCTCACGCTTGAATACATTAGCATGGAATAATGAAATAGGACGTTTGATTCTATTTTGTTGGTTTCTAGGATCGACGTAATGATTAATAGGGATAGTTGGGGGCATTAGTATTCAATTGTCAGAGGTGAAATTCTTGGATTTATTGAAGACTAACTACTGCGAAAGCATTTGCCAAGGATGTTTTCATTAATCAAGAACGAAAGTTAGGGGATCGAAGACGATCAGATACCGTCGTAGTCTTAACCATAAACTATGCCGACTAGGGATCGGATGATGTTAATTTTTTAATGACTCATTCGGCGCCTTACG
>seq427 [isolate=CN14B VTX00342] [clone=M04428:585:000000000-JR65G:1:2113:9176:13201] [lat-lon=40.016667 N 4.233333 W] [collection-date=Nov-2020] [environmental-sample=TRUE] [altitude=560m.] [organism=uncultured Glomeromycotina] [country=Spain] [moltype=DNA] [isolation-source=mediterranean shrubland]
CCAATAGCGTATATTAAAGTTGCTGCAGTTAAAAAGCTCGTAGTTGAATTTCGGGACCAATATGTCGGTCGTGCCTCGGTACGTACTGGCATCGTTGGTTTCTCCCTTCTGACGAACCATGATGTCATTTATTTGGTGTCGTGGGGAATCAGGACTGTTACTTTGAAAAAATTAGAGTGTTTAAAGCAGGCTCACGCTTGAATACATTAGCATGGAATAATGAAATAGGACGTTTGATTCTATTTTGTTGGTTTCTAGGATCGACGTAATGATTAATAGGGATAGTTGGGGGCATTAGTATTCAATTGTCAGAGGTGAAATTCTTGGATTTATTGAAGACTAACTACTGCGAAAGCATTTGCCAAGGATGTTTTCATTAATCAAGAACGAAAGTTAGGGGATCGAAGACGATCAGATACCGTCGTAGTCTTAACCATAAACTATGCCGACTAGGGATCGGATGATGTTAATTTTTTAATGACTCATTCGGCGCCTTACG
>seq428 [isolate=CN14B VTX00064] [clone=M04428:585:000000000-JR65G:1:1102:17444:19776] [lat-lon=40.016667 N 4.233333 W] [collection-date=Nov-2020] [environmental-sample=TRUE] [altitude=560m.] [organism=uncultured Glomeromycotina] [country=Spain] [moltype=DNA] [isolation-source=mediterranean shrubland]
CCAATAGCGTATATTAAAGTTGTTGCAGTTAAAAAGCTCGTAGTTGAACTTCGGGATCAATGGATCGGTCATGCTTTGGTATGTACTGATCTCATTGGTTCTCACCTTCTAAAGAACCATAATGTCATTCATTTGATGTTATGGGGAATTAGGACTGTTACCTTGAAAAAATTAGAGTGTTTAAAGCAGGCTTACGCTTGAATACATTAGCATGGAATAATGAAATAGGACATCCGATTCTATTTTGTTGGTTTCTAGGATCGATGTAATGATTAATAGGGATAGTTGGGGGCATTAGTATTCAATTGTCAGAGGTGAAATTCTTGGATTTATTGAAGACTAACTACTGCGAAAGCATTTGCCAAGGATGTTTTCATTAATCAAGAACGAAAGTTAGGGGATCGAAGACGATCAGATACCGTCGTAGTCTTAACCATAAACTATGCCGACTAGGGATCGGATGATGTTGATTTTTTAATGACTCATTCGGCACCTTACG
>seq429 [isolate=CN14B VTX00064] [clone=M04428:585:000000000-JR65G:1:2115:13975:6842] [lat-lon=40.016667 N 4.233333 W] [collection-date=Nov-2020] [environmental-sample=TRUE] [altitude=560m.] [organism=uncultured Glomeromycotina] [country=Spain] [moltype=DNA] [isolation-source=mediterranean shrubland]
CCAATAGCGTATATTAAAGTTGTTGCAGTTAAAAAGCTCGTAGTTGAACTTCGGGATCAATGGATCGGTCATGCTTTGGTATGTACTGATCTCATTGGTTCTCACCTTCTAAAGAACCATAATGTCATTCATTTGATGTTATGGGGAATTAGGACTGTTACCTTGAAAAAATTAGAGTGTTTAAAGCAGGCTTACGCTTGAATACATTAGCATGGAATAATGAAATAGGACATCCGATTCTATTTTGTTGGTTTCTAGGATCGATGTAATGATTAATAGGGATAGTTGGGGGCATTAGTATTCAATTGTCAGAGGTGAAATTCTTGGATTTATTGAAGACTAACTACTGCGAAAGCATTTGCCAAGGATGTTTTCATTAATCAAGAACGAAAGTTAGGGGATCGAAGACGATCAGATACCGTCGTAGTCTTAACCATAAACTATGCCGACTAGGGATCGGATGATGTTGATTTTTTAATGACTCATTCGGCACCTTACG
>seq430 [isolate=CN14B VTX00056] [clone=M04428:585:000000000-JR65G:1:1102:7820:18722] [lat-lon=40.016667 N 4.233333 W] [collection-date=Nov-2020] [environmental-sample=TRUE] [altitude=560m.] [organism=uncultured Glomeromycotina] [country=Spain] [moltype=DNA] [isolation-source=mediterranean shrubland]
CCAATAGCGTATATTAAAGTTGTTGCAGTTAAAAAGCTCGTAGTTGAATTTCGGGATTGACGTGACGGTCATGCCTTAAGGGGTATGAACTGTTACAGTTGATTTCTCACCTTCTGGAGAAACTTGATGTCCTTTATTGGGTGTCTTGCGGATCCAGGACCTTTACCTTGAAAAAATTAGAGTGTTTAAAGCAGGCATTTTTGCTCGAATACATTAGCATGGAATAATAGAATAGGACGGCATGGTTCTATTTTGTTGGTTTCTAGGATCACCGTAATGATTAATAGGGATAGTTGGGGGCATTAGTATTCAATTGTCAGAGGTGAAATTCTTGGATTTATTGAAGACTAACTACTGCGAAAGCATTTGCCAAGGATGTTTTCATTAATCAAGAACGAAAGTTAGGGGATCGAAGACGATCAGATACCGTCGTAGTCTTAACCATAAACTATGCCGACTAGGAATCAGACGATGTTAATTTTTTAATGACTCGTTTGGCACCTTACG
>seq431 [isolate=CN14B VTX00056] [clone=M04428:585:000000000-JR65G:1:2114:10100:18907] [lat-lon=40.016667 N 4.233333 W] [collection-date=Nov-2020] [environmental-sample=TRUE] [altitude=560m.] [organism=uncultured Glomeromycotina] [country=Spain] [moltype=DNA] [isolation-source=mediterranean shrubland]
CCAATAGCGTATATTAAAGTTGTTGCAGTTAAAAAGCTCGTAGTTGAATTTCGGGATTGACGTGACGGTCATGCCTTAAGGGGTATGAACTGTTACAGTTGATTTCTCACCTTCTGGAGAAACTTGATGTCCTTTATTGGGTGTCTTGCGGATCCAGGACCTTTACCTTGAAAAAATTAGAGTGTTTAAAGCAGGCATTTTTGCTCGAATACATTAGCATGGAATAATAGAATAGGACGGCATGGTTCTATTTTGTTGGTTTCTAGGATCACCGTAATGATTAATAGGGATAGTTGGGGGCATTAGTATTCAATTGTCAGAGGTGAAATTCTTGGATTTATTGAAGACTAACTACTGCGAAAGCATTTGCCAAGGATGTTTTCATTAATCAAGAACGAAAGTTAGGGGATCGAAGACGATCAGATACCGTCGTAGTCTTAACCATAAACTATGCCGACTAGGAATCAGACGATGTTAATTTTTTAATGACTCGTTTGGCACCTTACG
>seq432 [isolate=CN14B DG15] [clone=M04428:585:000000000-JR65G:1:2114:22320:13066] [lat-lon=40.016667 N 4.233333 W] [collection-date=Nov-2020] [environmental-sample=TRUE] [altitude=560m.] [organism=uncultured Glomeromycotina] [country=Spain] [moltype=DNA] [isolation-source=mediterranean shrubland]
CCAATAGCGTATATTAAGGTTGCTGCGGTTAAAAAGCTCGTAGTTGAATTTCGGGATTGACACATCGGTCGTGCCTTAAGGGGTATGAACTGGCGTAGCCAATTCCTCGTCTTCTGGTGAATTGTGATGCCTCTTTAACTGGGTGTTTCAATGAACTAGGACTTTTACTTTGAAAAAATTAGAGTGTTTAAAGCAGGCATTATTTGCTTGAATACATTAGCATGGAATAATAAAATAGAACGATGATTCTATTTTGTTGGTTTCTAGGATCACTGTAATGATTAATAGGGATAGTTGGGGGCATTAGTATTCAATTGTCAGAGGTGAAATTCTTGGATTAATTGAAGACTAACTACTGCGAAAGCATTTGCCAAGGATGTTTTCATTAATCAAGAACGAAAGTTAGGGGATCGAAGACGATCAGATACCGTCGTAGTCTTAACCATAAACTATGCCGACTAGGAATCAGACGATGTTAATTTTTTAATGACTCGTTTGGCACCTTACG
>seq433 [isolate=CN14B DG15] [clone=M04428:585:000000000-JR65G:1:1103:16776:21360] [lat-lon=40.016667 N 4.233333 W] [collection-date=Nov-2020] [environmental-sample=TRUE] [altitude=560m.] [organism=uncultured Glomeromycotina] [country=Spain] [moltype=DNA] [isolation-source=mediterranean shrubland]
CCAATAGCGTATATTAAGGTTGCTGCGGTTAAAAAGCTCGTAGTTGAATTTCGGGATTGACACATCGGTCGTGCCTTAAGGGGTATGAACTGGCGTAGCCAATTCCTCACCTTCTGGTGAATTGTGATGCCTCTTTAACTGGGTGTTTCAATGAACTAGGACTTTTACTTTGAAAAAATTAGAGTGTTTAAAGCAGGCATTATTTGCTTGAATACATTAGCATGGAATAATAAAATAGGGCGGATGATTCTATTTTGTTGGTTTCTAGGATCACTGTAATGATTAATAGGGATAGTTGGGGGCATTAGTATTCAATTGTCAGAGGTGAAATTCTTGGATTTATTGAAGACTAACTACTGCGAAAGCATTTGCCAAGGATGTTTTCATTAATCAAGAACGAAAGTTAGGGGATCGAAGACGATCAGATACCGTCGTAGTCTTAACCATAAACTATGCCGACTAGGAATCAGACGATGTTAATTTTTTAATGACTCGTTTGGCACCTTACG
>seq434 [isolate=CN14B VTX00154] [clone=M04428:585:000000000-JR65G:1:2114:13123:16352] [lat-lon=40.016667 N 4.233333 W] [collection-date=Nov-2020] [environmental-sample=TRUE] [altitude=560m.] [organism=uncultured Glomeromycotina] [country=Spain] [moltype=DNA] [isolation-source=mediterranean shrubland]
CCAATAGCGTATATTAAAGTTGTTGCAGTTAAAAAGCTCGTAGTTGAATTTCGGGATCAATTTGTTGGTCGTGCTTCGGTATGTACTGGCATTATTGGTTTCTACCTTCTGAAGAACCGCGATGTCATTTATTTGGTGTCGTGGGGAATCAGGACTGTTACTTTGAAAAAATTAGAGTGTTTAAAGCAGGCGCTCGCTTGAATACATTAGCATGGAATAATGAAATAGGACGTTTGATTCTATTTTGTTGGTTTCTAGGATCGACGTAATGATTAATAGGGATAGTTGGGGGCATTAGTATTCAATTGTCAGAGGTGAAATTCTTGGATTTATTGAAGACTAACTACTGCGAAAGCATTTGCCAAGGATGTTTTCATTAATCAAGAACGAAAGTTAGGGGATCGAAGACGATCAGATACCGTCGTAGTCTTAACCATAAACTATGCCGACTAGGGATCGGATGATGTTAATTTTTTAATGACTCATTCGGCGCCTTACG
>seq435 [isolate=CN14B VTX00402] [clone=M04428:585:000000000-JR65G:1:2114:2051:13609] [lat-lon=40.016667 N 4.233333 W] [collection-date=Nov-2020] [environmental-sample=TRUE] [altitude=560m.] [organism=uncultured Glomeromycotina] [country=Spain] [moltype=DNA] [isolation-source=mediterranean shrubland]
CCAATAGTGTATATTAGTGTTGTTGCGGTTAAAAAGCTCGTAGTTGAATTTCGGGATTGGGATATATCGGTCGTGCCTTTAGGGGCATGAATCGGTGTGTGGCCAATTCTCTCACCTTCTGGTGAATTGGGATGCTCTTGGGTGTTTCAATGAACTAGGACTTTTACTTTGAAAAAATTAGAGTGTTTAAAGCGGGCATTTTTGCTTGAATACGTTAGCATGGAATAATAAAATAGGACGATGGTTCTATTTTGTTGGTTTTAGGACCACGTAATGATTAATAGGGATAGTTGGGGGCATTAGTATTCAATTGTCAGAGGTGAAATTCTTGGATTTATTGAGGACTAACTACTGCGAAAGCATTTGCCAAGGATGTTTTCATTAATCAAGAACGAAAGTTAAGGGATCAAAGACGATTTATGTACGTCGTAGTCTTAACCATAAACTATGCCGACTAGGAATCAGACAAAGTTAATTTTTTAACGACTTGTTTGGTACCTTACG
>seq436 [isolate=CN14B VTX00402] [clone=M04428:585:000000000-JR65G:1:2109:12229:19939] [lat-lon=40.016667 N 4.233333 W] [collection-date=Nov-2020] [environmental-sample=TRUE] [altitude=560m.] [organism=uncultured Glomeromycotina] [country=Spain] [moltype=DNA] [isolation-source=mediterranean shrubland]
CCAATAGTGTATATTAGTGTTGTTGCGGTTAAAAAGCTCGTAGTTGAATTTCGGGATTGGGATATATCGGTCGTGCCTTTAGGGGCATGAATCGGTGTGTGGCCAATTCTCTCACCTTCTGGTGAATTGGGATGCTCTTGGGTGTTTCAATGAACTAGGACTTTTACTTTGAAAAAATTAGAGTGTTTAAAGCGGGCATTTTTGCTTGAATACGTTAGCATGGAATAATAAAATAGGACGATGGTTCTATTTTGTTGGTTTTAGGACCACGTAATGATTAATAGGGATAGTTGGGGGCATTAGTATTCAATTGTCAGAGGTGAAATTCTTGGATTTATTGAGGACTAACTACTGCGAAAGCATTTGCCAAGGATGTTTTCATTAATCAAGAACGAAAGTTAAGGGATCAAAGACGATTTATGTACGTCGTAGTCTTAACCATAAACTATGCCGACTAGGAATCAGACAAAGTTAATTTTTTAACGACTTGTTTGGTACCTTACG
>seq437 [isolate=CN14B VTX00409] [clone=M04428:585:000000000-JR65G:1:2114:22022:22508] [lat-lon=40.016667 N 4.233333 W] [collection-date=Nov-2020] [environmental-sample=TRUE] [altitude=560m.] [organism=uncultured Glomeromycotina] [country=Spain] [moltype=DNA] [isolation-source=mediterranean shrubland]
CCAATAGCGTATATTAAAGTTGTTACAGTTAAAAAGCTCGTAGTTGAATTTTGGGATCAATGGGTTGGTCATGCCCTCGGTATGTACTGATTTCATTGGTTCTCACTTTCTAAGGAACCATGATGTCATTCGTTTGATGTTGTGGGGAATTAGGACTGTTACCTTGAAAAAATTAGAGTGTTTAAAGCAGGCTAACGTTTGAATACATTAGCATGGAATAATGAAATAGGACATCCGATTCTATTTTGTTGGTTTTTAGGATCGATGTAATGATTAATAGGGATAGTTGGAGGCATTAGTATTCAATTGTCAGAGGTGAAATTCTTGGATTTATTGAAGACTAACTACTGCGAAAGCATTTGCCAAGGATGTTTTCATTAATCAAGAACGAAAGTTAGAGGATCGAAGACGATCAGATACCGTCGTAGTCTTAACCATAAACTATGCCAACTAGGGATCGGATGATGCTTATTTTTTAATGACTCATTCGGCACCTTACG
>seq438 [isolate=CN14B VTX00409] [clone=M04428:585:000000000-JR65G:1:2116:4177:14300] [lat-lon=40.016667 N 4.233333 W] [collection-date=Nov-2020] [environmental-sample=TRUE] [altitude=560m.] [organism=uncultured Glomeromycotina] [country=Spain] [moltype=DNA] [isolation-source=mediterranean shrubland]
CCAATAGCGTATATTAAAGTTGTTACAGTTAAAAAGCTCGTAGTTGAATTTTGGGATCAATGGGTTGGTCATGCCCTCGGTATGTACTGATTTCATTGGTTCTCACTTTCTAAGGAACCATGATGTCATTCGTTTGATGTTGTGGGGAATTAGGACTGTTACCTTGAAAAAATTAGAGTGTTTAAAGCAGGCTAACGTTTGAATACATTAGCATGGAATAATGAAATAGGACATCCGATTCTATTTTGTTGGTTTTTAGGATCGATGTAATGATTAATAGGGATAGTTGGAGGCATTAGTATTCAATTGTCAGAGGTGAAATTCTTGGATTTATTGAAGACTAACTACTGCGAAAGCATTTGCCAAGGATGTTTTCATTAATCAAGAACGAAAGTTAGAGGATCGAAGACGATCAGATACCGTCGTAGTCTTAACCATAAACTATGCCAACTAGGGATCGGATGATGCTTATTTTTTAATGACTCATTCGGCACCTTACG
>seq439 [isolate=CN14B VTX00105] [clone=M04428:585:000000000-JR65G:1:2115:28988:16248] [lat-lon=40.016667 N 4.233333 W] [collection-date=Nov-2020] [environmental-sample=TRUE] [altitude=560m.] [organism=uncultured Glomeromycotina] [country=Spain] [moltype=DNA] [isolation-source=mediterranean shrubland]
CCAATAGCGTATATTAAAGTTGTTGCAGTTAAAAAGCTCGTAGTTGAATTTCGGGGTCAGTAGATTGGTCATGCCACTGGTATGTACTGGTCTCACTGATTCCTCCTTCCTGATGAGCCGTAATGCCATTAATTTGGTGTTGCGAGGAATCTGGACTGTTACTTTGAAAAAATTAGAGTGTTTAAAGCAGGCTAACGCTTGAATACATTAGCATGGAATAATGAAATAGGACGTTCGATCTTATTTTGTTGGTTTCTAAGATTGACGTAATGATTAATAGGGATAGTTGGGGGCATTAGTATTCAATTGTCAGAGGTGAAATTCTTGGATTTATTGAAGACTAACTACTGCGAAAGCATTTGCCAAGGATGTTTTCATTAATCAAGAACGAAAGTTAGGGGATCGAAGACGATCAGATACCGTCGTAGTCTTAACCATAAACTATGCCGACTAGGGATCGGATGATGTTAATTTTTTAATGACTCATTCGGCGCCTTACG
>seq440 [isolate=CN14B VTX00105] [clone=M04428:585:000000000-JR65G:1:2115:28969:16246] [lat-lon=40.016667 N 4.233333 W] [collection-date=Nov-2020] [environmental-sample=TRUE] [altitude=560m.] [organism=uncultured Glomeromycotina] [country=Spain] [moltype=DNA] [isolation-source=mediterranean shrubland]
CCAATAGCGTATATTAAAGTTGTTGCAGTTAAAAAGCTCGTAGTTGAATTTCGGGGTCAGTAGATTGGTCATGCCACTGGTATGTACTGGTCTCACTGATTCCTCCTTCCTGATGAGCCGTAATGCCATTAATTTGGTGTTGCGAGGAATCTGGACTGTTACTTTGAAAAAATTAGAGTGTTTAAAGCAGGCTAACGCTTGAATACATTAGCATGGAATAATGAAATAGGACGTTCGATCTTATTTTGTTGGTTTCTAAGATTGACGTAATGATTAATAGGGATAGTTGGGGGCATTAGTATTCAATTGTCAGAGGTGAAATTCTTGGATTTATTGAAGACTAACTACTGCGAAAGCATTTGCCAAGGATGTTTTCATTAATCAAGAACGAAAGTTAGGGGATCGAAGACGATCAGATACCGTCGTAGTCTTAACCATAAACTATGCCGACTAGGGATCGGATGATGTTAATTTTTTAATGACTCATTCGGCGCCTTACG
>seq441 [isolate=CN14B VTX00009] [clone=M04428:585:000000000-JR65G:1:2113:13301:17904] [lat-lon=40.016667 N 4.233333 W] [collection-date=Nov-2020] [environmental-sample=TRUE] [altitude=560m.] [organism=uncultured Glomeromycotina] [country=Spain] [moltype=DNA] [isolation-source=mediterranean shrubland]
CCAATAGCGTATATTAAAGTTGTTGCAGTTAAAAAGCTCGTAGTTGAATTTTAGGCCTGGCCGGGCGGTCCGTCTTTGGCGAGTACTGTTCTGTGTCGGGTCTTACCTTCTGGTGAACCGGCATGTTCTTTATTGAGTGTACCGGGGAGCCAGGACCATTACCTTGAAAAAATTAGAGTGTTTAAAGCAGGCATTTGCTTGAATAGATTAGCATGGAATAATAGAATAGGACGTTGGTTCTATTTTGTTGGTCTAGGACCACCGTAATGATTAATAGGGATAGTTGGGGGCATTAGTATTCAATTGTCAGAGGTGAAATTCTTGGATTTATTGAAGACTAACTATTGCGAAAGCATTTGCCAAGGATGTTTTCATTAATCAAGAACGAAAGTTAGGGGATCGAAGACGATCAGATACCGTCGTAGTCTTAACCATAAACTATGCCGACTAGGAATCGGGCGACGTTATTTTCATGACTCGCTCGGCGCCTTATG
>seq442 [isolate=CN14B VTX00009] [clone=M04428:585:000000000-JR65G:1:1108:9175:7335] [lat-lon=40.016667 N 4.233333 W] [collection-date=Nov-2020] [environmental-sample=TRUE] [altitude=560m.] [organism=uncultured Glomeromycotina] [country=Spain] [moltype=DNA] [isolation-source=mediterranean shrubland]
CCAATAGCGTATATTAAAGTTGTTGCAGTTAAAAAGCTCGTAGTTGAATTTTAGGCCTGGCCGGGCGGTCCGTCTTTGGCGAGTACTGTTCTGTGTCGGGTCTTACCTTCTGGTGAACCGGCATGTTCTTTATTGAGTGTACCGGGGAGCCAGGACCATTACCTTGAAAAAATTAGAGTGTTTAAAGCAGGCATTTGCTTGAATAGATTAGCATGGAATAATAGAATAGGACGTTGGTTCTATTTTGTTGGTCTAGGACCACCGTAATGATTAATAGGGATAGTTGGGGGCATTAGTATTCAATTGTCAGAGGTGAAATTCTTGGATTTATTGAAGACTAACTATTGCGAAAGCATTTGCCAAGGATGTTTTCATTAATCAAGAACGAAAGTTAGGGGATCGAAGACGATCAGATACCGTCGTAGTCTTAACCATAAACTATGCCGACTAGGAATCGGGCGACGTTATTTTCATGACTCGCTCGGCGCCTTATG
>seq443 [isolate=CN14B VTX00263] [clone=M04428:585:000000000-JR65G:1:2110:12854:9051] [lat-lon=40.016667 N 4.233333 W] [collection-date=Nov-2020] [environmental-sample=TRUE] [altitude=560m.] [organism=uncultured Glomeromycotina] [country=Spain] [moltype=DNA] [isolation-source=mediterranean shrubland]
CCAATAGCGTATATTAAAGTTGTTGCAGTTAAAAAGCTCGTAGTTGAACTTCGGGGTTCACCCATTGGTCAGGCTTAATTGTCTGCACTGGTGAGATGAGTCTCTACCTTCTGAGGAACTTTCATGCCATTTATTTGGTGTGATTGGAAATCAGGACTGTTACTTTGAAAAAATTAGAGTGTTTAAAGCAGGCTAACGTCTGAATACATTAGCATGGAATAATGAAATAGGACGGACTGATTCTATTTCGTTGGTTTCTAGGATCACCGTAATGATTAATAGGGATAGTTGGGGGCATTAGTATTCAATTGGCAGAGGTGAAATTCTTGGATTTATTGAAGACTAACTACTGCGAAAGCATTTGCCAAGGATGTTTTCATTAATCAAGAACGAAAGTTAGGGGATCGAAGACGATCAGATACCGTCGTAGTCTTAACCATAAACTATGCCGACTAGGGATCGGACGAAGTTAATTTTATAATGACGCGTTCGGCACCTTACG
>seq444 [isolate=CN14B VTX00263] [clone=M04428:585:000000000-JR65G:1:1103:25112:7602] [lat-lon=40.016667 N 4.233333 W] [collection-date=Nov-2020] [environmental-sample=TRUE] [altitude=560m.] [organism=uncultured Glomeromycotina] [country=Spain] [moltype=DNA] [isolation-source=mediterranean shrubland]
CCAATAGCGTATATTAAAGTTGTTGCAGTTAAAAAGCTCGTAGTTGAACTTCGGGGTTCACCCATTGGTCAGGCTTAATTGTCTGCACTGGTGAGATGAGTCTCTACCTTCTGAGGAACTTTCATGCCATTTATTTGGTGTGATTGGAAATCAGGACTGTTACTTTGAAAAAATTAGAGTGTTTAAAGCAGGCTAACGTCTGAATACATTAGCATGGAATAATGAAATAGGACGGACTGATTCTATTTCGTTGGTTTCTAGGATCACCGTAATGATTAATAGGGATAGTTGGGGGCATTAGTATTCAATTGGCAGAGGTGAAATTCTTGGATTTATTGAAGACTAACTACTGCGAAAGCATTTGCCGAGGATGTTTTCATTAATCAAGAACGAAAGTTAGGGGATCGAAGACGATCAGATACCGTCGTAGTCTTAACCATAAACTATGCCGACTAGGGATCGGACGAAGTTAATTTTATAATGACGCGTTCGGCACCTTACG
>seq445 [isolate=CN14B VTX00054] [clone=M04428:585:000000000-JR65G:1:2110:8391:21848] [lat-lon=40.016667 N 4.233333 W] [collection-date=Nov-2020] [environmental-sample=TRUE] [altitude=560m.] [organism=uncultured Glomeromycotina] [country=Spain] [moltype=DNA] [isolation-source=mediterranean shrubland]
CCAATAGCGTATATTAAAGTTGTTGCAGTTAAAAAGCTCGTAGTTGAACTTCGGGGTTCACCCATTGGTCAGGCTTAATTGTCTGCACTGGTGAGATGAATCTCTACCTTCTGAGGAACTTTCATGCCATTTATTTGGTGTGATTGGAAATCAGGACTGTTACTTTGAAAAAATTAGAGTGTTTAAAGCAGGCTAACGTCTGAATACATTAGCATGGAATAATGAAATAGGACGGACTGATTCTATTTCGTTGGTTTCTAGGATCACCGTAATGATTAATAGGGATAGTTGGGGGCATTAGTATTCAATTGTCAGAGGTGAAATTCTTGGATTTATTGAAGACTAACTACTGCGAAAGCATTTGCCAAGGATGTTTTCATTAATCAAGAACGAAAGTTAGGGGATCGAAGACGATCAGATACCGTCGTAGTCTTAACCATAAACTATGCCGACTAGGGATCGGACGAAGTTAATTTTATAATGACGCGTTCGGCACCTTACG
>seq446 [isolate=CN14B VTX00054] [clone=M04428:585:000000000-JR65G:1:2108:15445:24238] [lat-lon=40.016667 N 4.233333 W] [collection-date=Nov-2020] [environmental-sample=TRUE] [altitude=560m.] [organism=uncultured Glomeromycotina] [country=Spain] [moltype=DNA] [isolation-source=mediterranean shrubland]
CCAATAGCGTATATTAAAGTTGTTGCAGTTAAAAAGCTCGTAGTTGAACTTCGGGGTTTACCCATTGGTCAGGCTTAATTGTCTGCACTGGTGAGATGAATCTCTACCTTCTGAGGAACTTTCATGCCATTTATTTGGTGTGATGGGAAATCAGGACTGTTACTTTGAAAAAATTAGAGTGTTTAAAGCAGGCTAACGTCTGAATACATTAGCATGGAATAATGAAATAGGACGGACTGATTCTATTTCGTTGGTTTCTAGGATCACCGTAATGATTAATAGGGATAGTTTGGGGCATTAGTATTCAATTGTCAGAGGTGAGATTCTTGGATTTATTGAAGACTAACTACTGCGAAAGCATTTGCCAAGGATGTTTTCATTAATCAAGAACGAAAGTTAGGGGATCGAAGACGATCAGATACCGTCGTAGTCTTAACCATAAACTATGCCGACTAGGGATCGGACGAAGTTAATTTTATAATGACGCGTTCGGCACCTTACG
>seq447 [isolate=CN14B VTX00167] [clone=M04428:585:000000000-JR65G:1:2111:18496:2657] [lat-lon=40.016667 N 4.233333 W] [collection-date=Nov-2020] [environmental-sample=TRUE] [altitude=560m.] [organism=uncultured Glomeromycotina] [country=Spain] [moltype=DNA] [isolation-source=mediterranean shrubland]
CCAATAGCGTATATTAAAGTTGTTGCAGTTAAAAAGCTCGTAGTTGAATTTCGGGATCAACATGTCGGTCGTGCCTCGGTACGTACTGGCATCATTGGTTACTCCCTTCTGACGAACCGCGATGTCATTTATTTGGTGTCGTGGGGAATCAGGACTGTTACTTTGAAAAAATTAGAGTGTTTAAAGCAGGCTTACGCTTGAATACATTAGCATGGAATAATGAAATAGGACGTTTGATTCTATTTTGTTGGTTTCTAGGATCGCCGTAATGATTAATAGGGATAGTTGGGGGCATTAGTATTCAATTGTCAGAGGTGAAATTCTTGGATTTATTGAAGACTAACTACTGCGAAAGCATTTGCCAAGGATGTTTTCATTAATCAAGAACGAAAGTTAGGGGATCGAAGACGATCAGATACCGTCGTAGTCTTAACCATAAACTATGCCGACTAGGGATCGGATGATGTTAATTTTTTAATGACTCATTCGGCGCCTTACG
>seq448 [isolate=CN14B VTX00446] [clone=M04428:585:000000000-JR65G:1:2108:24062:21745] [lat-lon=40.016667 N 4.233333 W] [collection-date=Nov-2020] [environmental-sample=TRUE] [altitude=560m.] [organism=uncultured Glomeromycotina] [country=Spain] [moltype=DNA] [isolation-source=mediterranean shrubland]
CCAATAGCGTATATTAAAGTTGTTGCAGTTAAAAAGCTCGTAGTTGAACCTTAGGCGCGCGCGAGCGGTCCGTCCTCACGGGCGAGCACTGGTTCGTCGCGGGCCTCACCTTCTGGCGAGCGCGGATGCCATTTATTTGGTGACCGCGGGAACCAGGACCTTTACCTTGAAAAAATTAGAGTGCTCAAAGCGGGCTTCGACGCTTGAATACATTAGCATGGAATAATGAAATAGGACGATGGTTCTATTTTGTTGGTTTCCGGGACCGTCGTAATGATTAATAGGGATAGTTGGGGGCATTCGTATTCAATTGTCAGAGGTGAAATTCTTGGATTTATTGAAGACGAACTACTGCGAAAGCATTTGCCAAGGATGTTTTCATTAATCAAGAACGAAAGTTGGGGGATCGAAGACGATCAGATACCGTCGTAGTCTCAACCATAAACTATGCCGACTGGGAATCGGGCGATGTTAATATTCTGACTCGCTCGGCGCCCCGAG
>seq449 [isolate=CN14B VTX00446] [clone=M04428:585:000000000-JR65G:1:1119:24671:2509] [lat-lon=40.016667 N 4.233333 W] [collection-date=Nov-2020] [environmental-sample=TRUE] [altitude=560m.] [organism=uncultured Glomeromycotina] [country=Spain] [moltype=DNA] [isolation-source=mediterranean shrubland]
CCAATAGCGTATATTAAAGTTGTTGCAGTTAAAAAGCTCGTAGTTGAACCTTAGGCGCGCGCGAGCGGTCCGTCCTCACGGGCGAGCACTGGTTCGTCGCGGGCCTCACCTTCTGGCGAGCGCGGATGCCATTTATTTGGTGACCGCGGGAACCAGGACCTTTACCTTGAAAAAATTAGAGTGCTCAAAGCGGGCTTCGACGCTTGAATACATTAGCATGGAATAATGAAATAGGACGATGGTTCTATTTTGTTGGTTTCCGGGACCGTCGTAATGATTAATAGGGATAGTTGGGGGCATTCGTATTCAATTGTCAGAGGTGAAATTCTTGGATTTATTGAAGACGAACTACTGCGAAAGCATTTGCCAAGGATGTTTTCATTAATCAAGAACGAAAGTTGGGGGATCGAAGACGATCAGATACCGTCGTAGTCTCAACCATAAACTATGCCGACTGGGAATCGGGCGATGTTAATATTCTGACTCGCTCGGCGCCCCGAG
>seq450 [isolate=CN14B VTX00140] [clone=M04428:585:000000000-JR65G:1:2107:24585:16876] [lat-lon=40.016667 N 4.233333 W] [collection-date=Nov-2020] [environmental-sample=TRUE] [altitude=560m.] [organism=uncultured Glomeromycotina] [country=Spain] [moltype=DNA] [isolation-source=mediterranean shrubland]
CCAATAGCGTATATTAAAGTTGTTGCAGTTAAAAAGCTCGTAGTTGAATTTCGGGATCAAATTGTTGGTCGTGCTTCGGTACGCACTGGCATTATTGGTTTCTCCCTTCTGACGAACCATGATGTCATTTATTTGGTGTCGTGGGGAATCAGGACTGTTACTTTGAAAAAATTAGAGTGTTTAAAGCAGGCTCACGCTTGAATACATTAGCATGGAATAATGAAATAGGACGTTTGATTCTATTTTGTTGGTTTCTAGGATCGACGTAATGATTAATAGGGATAGTTGGGGGCATTAGTATTCAATTGTCAGAGGTGAAATTCTTGGATTTATTGAAGACTAACTACTGCGAAAGCATTTGCCAAGGATGTTTTCATTAATCAAGAACGAAAGTTAGGGGATCGAAGACGATCAGATACCGTCGTAGTCTTAACCATAAACTATGCCGACTAGGGATCGGATGATGTTAATTTTTTAATGACTCATTCGGCGCCTTACG
>seq451 [isolate=CN14B VTX00108] [clone=M04428:585:000000000-JR65G:1:2107:8514:22079] [lat-lon=40.016667 N 4.233333 W] [collection-date=Nov-2020] [environmental-sample=TRUE] [altitude=560m.] [organism=uncultured Glomeromycotina] [country=Spain] [moltype=DNA] [isolation-source=mediterranean shrubland]
CCAATAGCGTATATTAAAGTTGTTGCAGTTAAAAAGCTCGTAGTTGAATTTCGGGATCGATGGGTTGGTCGTGCCACCGGTACGTACTGGTCTCACTGGTTCCTCCTTCCTGATGAACTATGATGCCATTAATTTGGTGTTGCGGGGAATCAGGACTGTTACTTTGAAAAAATTAGAGTGTTTAAAGCAAGCTAACGCTTGAATACATTAGCATGGAATAATGAAATAGGACGTTCGATCCTATTTTGTTGGTTTCTAAGATCGACGTAATGATTAATAGGGATAGTTGGGGGCATTAGTATTCAATTGTCAGAGGTGAAATTCTTGGATTTATTGAAGACTAACTACTGCGAAAGCATTTGCCAAGGATGTTTTCATTAATCAAGAACGAAAGTTAGGGGATCGAAGACGATCAGATACCGTCGTAGTCTTAACCATAAACTATGCCGACTAGGGATCGGATGATGTTAATTTTTTAATGACTCATTCGGCGCCTTACG
>seq452 [isolate=CN14B VTX00057] [clone=M04428:585:000000000-JR65G:1:2104:27176:7683] [lat-lon=40.016667 N 4.233333 W] [collection-date=Nov-2020] [environmental-sample=TRUE] [altitude=560m.] [organism=uncultured Glomeromycotina] [country=Spain] [moltype=DNA] [isolation-source=mediterranean shrubland]
CCAATAGCGTATATTAAAGTTGTTGCAGTTAAAAAGCTCGTAGTTGAATTTCGGGATTGACGTGACGGTCATGCCTTAAGGGGTATGAACTGGTGTAGTCAATTTCTCACCTTCTGGAGAACCGCGATGTCCTTAATTGGGTGCCGCGGGGAACCAGGACCTTTACTTTGAAAAAATTAGAGTGTTTAAAGCAGGCATTTTGCTTGAATACATTAGCATGGAATAATAAAATAGGACGGATGATTCTATTTTGTTGGTTTCTAGGACCACCGTAATGATTAATAGGGATAGTTGGGGGCATTAGTATTCAATTGTCAGAGGTGAAATTCTTGGATTTATTGAAGACTAACTACTGCGAAAGCATTTGCCAAGGATGTTTTCATTAATCAAGAACGAAAGTTAGGGGATCGAAGACGATCAGATACCGTCGTAGTCTTAACCATAAACTATGCCGACTAGGAATCAGACGATGTTAATTTTTTAATGACTCGTTTGGCACCTTACG
>seq453 [isolate=CN14B VTX00057] [clone=M04428:585:000000000-JR65G:1:1113:26016:4568] [lat-lon=40.016667 N 4.233333 W] [collection-date=Nov-2020] [environmental-sample=TRUE] [altitude=560m.] [organism=uncultured Glomeromycotina] [country=Spain] [moltype=DNA] [isolation-source=mediterranean shrubland]
CCAATAGCGTATATTAAAGTTGTTGCAGTTAAAAAGCTCGTAGTTGAATTTCGGGATTGACGTGACGGTCATGCCTTAAGGGGTATGAACTGGTGTAGTCAATTTCTCACCTTCTGGAGAACCGCGATGTCCTTAATTGGGTGCCGCGGGGAACCAGGACCTTTACTTTGAAAAAATTAGAGTGTTTAAAGCAGGCATTTTGCTTGAATACATTAGCATGGAATAATAAAATAGGACGGATGATTCTATTTTGTTGGTTTCTAGGACCACCGTAATGATTAATAGGGATAGTTGGGGGCATTAGTATTCAATTGTCAGAGGTGAAATTCTTGGATTTATTGAAGACTAACTACTGCGAAAGCATTTGCCAAGGATGTTTTCATTAATCAAGAACGAAAGTTAGGGGATCGAAGACGATCAGATACCGTCGTAGTCTTAACCATAAACTATGCCGACTAGGAATCAGACGATGTTAATTTTTTAATGACTCGTTTGGCACCTTACG
>seq454 [isolate=CN14B VTX00295] [clone=M04428:585:000000000-JR65G:1:2104:21389:20725] [lat-lon=40.016667 N 4.233333 W] [collection-date=Nov-2020] [environmental-sample=TRUE] [altitude=560m.] [organism=uncultured Glomeromycotina] [country=Spain] [moltype=DNA] [isolation-source=mediterranean shrubland]
CCAATAGCGTATATTAAAGTTGTTGCAGTTAAAAAGCTCGTAGTTGAATTTCGGGGTCAGTAGATTGGTCATGCCTCTGGTATGTACTGGTCTCACTGATTCCTCCTTCCTGATGAGCCGTAATGCCATTAATTTGGTGTTGCGAGGAATCTGGACTGTTACTTTGAAAAAATTAGAGTGTTTAAAGCAGGCTAACGCTTGAATACATTAGCATGGAATAATGAAATAGGACGTTCGATCTTATTTTGTTGGTTTCTAGGATTGACGTAATGATTAATAGGGATAGTTGGGGGCATTAGTATTCAATTGTCAGAGGTGAAATTCTTGGATTTATTGAAGACTAACTACTGCGAAAGCATTTGCCAAGGATGTTTTCATTAATCAAGAACGAAAGTTAGGGGATCGAAGACGATCAGATACCGTCGTAGTCTTAACCATAAACTATGCCGACTAGGGATCGGATGATGTTAATTTTTTAATGACTCATTCGGCGCCTTACG
>seq455 [isolate=CN14B VTX00052] [clone=M04428:585:000000000-JR65G:1:2104:14994:19919] [lat-lon=40.016667 N 4.233333 W] [collection-date=Nov-2020] [environmental-sample=TRUE] [altitude=560m.] [organism=uncultured Glomeromycotina] [country=Spain] [moltype=DNA] [isolation-source=mediterranean shrubland]
CCAATAGCGTATATTAAAGTTGTTGCAGTTAAAAAGCTCGTAGTTGAATTTCGGGGTTCTTCCGTTGGTCAGGCTAACAAGTCTGTACTAGCGTGTAGAATCTCTACCTTCTGGGGAACCATCATGTTATTAATTTAGCGTGGTGGGAAACCAGGACCTTTACCTTGAAAAAATTAGAGTGTTCAAAGCAGGCTTACGTCTGAATACATTAGCATGGAATAATAAAATAGGACGGTGGTCCTGTTTTGTTGGTTTCTGAATCACCGTAATGATTAATAGGGATAGTTGGGGGCATTAGTATTCAATTGTCAGAGGTGAAATTCTTGGATTTATTGAAGACTAACTTCTGCGAAAGCATTTGCCAAGGATGTTTTCATTAATCAAGAACGAAAGTTAGGGGATCGAAGACGATCAGATACCGTCGTAGTCTTAACCATAAACTATGCCGACTAGGGATCGGACGATGTTAAATTTTATTGACTCGTTCGGCGCCTTACG
>seq456 [isolate=CN14B VTX00052] [clone=M04428:585:000000000-JR65G:1:1107:19685:23711] [lat-lon=40.016667 N 4.233333 W] [collection-date=Nov-2020] [environmental-sample=TRUE] [altitude=560m.] [organism=uncultured Glomeromycotina] [country=Spain] [moltype=DNA] [isolation-source=mediterranean shrubland]
CCAATAGCGTATATTAAAGTTGTTGCAGTTAAAAAGCTCGTAGTTGAATTTCGGGGTTCTTCCGTTGGTCAGGCTAACCAGTCTGTACTAGCGTGTAGAACCCCTACCTTCTGGGGAACCATCATGTTATTAATTTAGCGTGGTGGGAAACCAGGACCTTTACCTTGAAAAAATTAGAGTGTTCAAAGCAGGCTTACGTCTGAATACATTAGCATGGAATAATAAAATAGGACGGTGGTCCTGTTTTGTTGGTTTCTGAATCACCGTAATGATTAATAGGGATAGTTGGGGGCATTAGTATTCAATTGTCAGAGGTGAAATTCTTGGATTTATTGAAGACTAACTTCTGCGAAAGCATTTGCCAAGGATGTTTTCATTAATCAAGAACGAAAGTTAGGGGATCGAAGACGATCAGATACCGTCGTAGTCTTAACCATAAACTATGCCGACTAGGGATCGGACGATGTTAAATTTTATTGACTCGTTCGGCGCCTTACG
>seq457 [isolate=CN14B VTX00061] [clone=M04428:585:000000000-JR65G:1:2103:9577:10038] [lat-lon=40.016667 N 4.233333 W] [collection-date=Nov-2020] [environmental-sample=TRUE] [altitude=560m.] [organism=uncultured Glomeromycotina] [country=Spain] [moltype=DNA] [isolation-source=mediterranean shrubland]
CCAATAGCGTATATTAAAGTTGTTGCAGTTAAAAAGCTCGTAGTTGAACTTCGGGGTTCACCCATTGGTCAGGCTTAATTGTCTGCACTGGTGAGATGAGTCTCTACCTTCTGAGGAACTTTCATGCCATTTATTTGGTGTGATTGGAAATCAGGACTGTTACTTTGAAAAAATTAGAGTGTTTAAAGCAGGCTAACGTCTGAATACATTAGCATGGAATAATGAAATAGGACGGACTGATTCTATTTCGTTGGTTTCTAGGATCACCGTAATGATTAATAGGGATAGTTGGGGGCATTAGTATTCAATTGTCAGAGGTGAAATTCTTGGATTTATTGAAGACTAACTACTGCGAAAGCATTTGCCAAGGATGTTTTCATTAATCAAGAACGAAAGTTAGGGGATCGAAGACGATCAGATACCGTCGTAGTCTTAACCATAAACTATGCCGACTAGGGATCGGACGAAGTTAATTTTATAATGACGCGTTCGGCACCTTACG
>seq458 [isolate=CN14B VTX00061] [clone=M04428:585:000000000-JR65G:1:1112:20861:19952] [lat-lon=40.016667 N 4.233333 W] [collection-date=Nov-2020] [environmental-sample=TRUE] [altitude=560m.] [organism=uncultured Glomeromycotina] [country=Spain] [moltype=DNA] [isolation-source=mediterranean shrubland]
CCAATAGCGTATATTAAAGTTGTTGCAGTTAAAAAGCTCGTAGTTGAACTTCGGGGTTCACCCATTGGTCAGGCTTAATTGTCTGCACTGGTGAGATGAGTCTCTACCTTCTGAGGAACTTTCATGCCATTTATTTGGTGTGATTGGAAATCAGGACTGTTACTTTGAAAAAATTAGAGTGTTTAAAGCAGGCTAACGTCTGAATACATTAGCATGGAATAATGAAATAGGACGGACTGATTCTATTTCGTTGGTTTCTAGGATCACCGTAATGATTAATAGGGATAGTTGGGGGCATTAGTATTCAATTGTCAGAGGTGAAATTCTTGGATTTATTGAAGACTAACTACTGCGAAAGCATTTGCCAAGGATGTTTTCATTAATCAAGAACGAAAGTTAGGGGATCGAAGACGATCAGATACCGTCGTAGTCTTAACCATAAACTATGCCGACTAGGGATCGGACGAAGTTAATTTTATAATGACGCGTTCGGCACCTTACG
>seq459 [isolate=CN14B VTX00225] [clone=M04428:585:000000000-JR65G:1:2102:22981:17686] [lat-lon=40.016667 N 4.233333 W] [collection-date=Nov-2020] [environmental-sample=TRUE] [altitude=560m.] [organism=uncultured Glomeromycotina] [country=Spain] [moltype=DNA] [isolation-source=mediterranean shrubland]
CCAATAGCGTATATTAAAGTTGTTGCAGTTAAAAAGCTCGTAGTTGAATTTCGGGATTGACGTGACGGTCGTACCTTAAGGGGTATGAACTGTCGCCGTTGATTTCTCACCTTCTGGAGAAACTCGATGCCCTTTATTGGGTGTCTTGCGGATCCAGGACCTTTACCTTGAAAAAATTAGAGTGTTTAAAGCAGGCATTTTGCTCGAATACATTAGCATGGAATAATAGAATAGGACGGCTTGGTTCTATTTTGTTGGTTTCTAGGATCACCGTAATGATTAATAGGGATAGTTGGGGGCATTAGTATTCAATTGTCAGAGGTGAAATTCTTGGATTTATTGAAGACTAACTACTGCGAAAGCATTTGCCAAGGATGTTTTCATTAATCAAGAACGAAAGTTAGGGGATCGAAGACGATCAGATACCGTCGTAGTCTTAACCATAAACTATGCCGACTAGGAATCAGACGATGTTAATTTTTTAATGACTCGTTTGGCACCTTACG
>seq460 [isolate=CN14B VTX00225] [clone=M04428:585:000000000-JR65G:1:1105:4969:10458] [lat-lon=40.016667 N 4.233333 W] [collection-date=Nov-2020] [environmental-sample=TRUE] [altitude=560m.] [organism=uncultured Glomeromycotina] [country=Spain] [moltype=DNA] [isolation-source=mediterranean shrubland]
CCAATAGCGTATATTAAAGTTGTTGCAGTTAAAAAGCTCGTCGTTGAATTTCGGGATTGACGTGACGGTCGTACCTTAAGGGGTATGAACTGTCGCCGTTGATTTCTCACCTTCTGGAGAAACTCGATGCCCTTTATTGGGTGTCTTGCGGATCCAGGACCTTTACCTTGAAAAAATTAGAGTGTTTAAAGCAGGCATTTTGCTCGAATACATTAGCATGGAATAATAGAATAGGACGGCTTGGTTCTATTTTGTTGGTTTCTAGGATCACCGTAATGATTAATAGGGATAGTTGGGGGCATTAGTATTCAATTGTCAGAGGTGAAATTCTTGGATTTATTGAAGACTAACTACTGCGAAAGCATTTGCCAAGGATGTTTTCATTAATCAAGAACGAAAGTTAGGGGATCGAAGACGATCAGATACCGTCGTAGTCTTAACCATAAACTATGCCGACTAGGAATCAGACGATGTTAATTTTTTAATGACTCGTTTGGCACCTTACG
>seq461 [isolate=CN14B VTX00143] [clone=M04428:585:000000000-JR65G:1:2102:8338:20971] [lat-lon=40.016667 N 4.233333 W] [collection-date=Nov-2020] [environmental-sample=TRUE] [altitude=560m.] [organism=uncultured Glomeromycotina] [country=Spain] [moltype=DNA] [isolation-source=mediterranean shrubland]
CCAATAGCGTATATTAAAGTTGTTGCAGTTAAAAAGCTCGTAGTTGAATTTCGGGATCAGACTGTCGGTCGTGCCTCGGTACGCACTGGCATTATTGGTTCCTACCTTCTGAAGAACCGCGATGTCATTAATTTGGTGTCGTGGGGAATCAGGACTGTTACTTTGAAAAAATTAGAGTGTTTAAAGCAGGCGCACGCTTGAATACATTAGCATGGAATAATGAAATAGGACGTTTGATTCTATTTTGTTGGTTTCTAGGATCGACGTAATGATTAATAGGGATAGTTGGGGGCATTAGTATTCAATTGTCAGAGGTGAAATTCTTGGATTTATTGAAGACTAACTACTGCGAAAGCATTTGCCAAGGATGTTTTCATTAATCAAGAACGAAAGTTAGGGGATCGAAGACGATCAGATACCGTCGTAGTCTTAACCATAAACTATGCCGACTAGGGATCGGATGATGTTAATTTTTTAATGACTCATTCGGCGCCTTACG
>seq462 [isolate=CN14B VTX00143] [clone=M04428:585:000000000-JR65G:1:2119:19178:10580] [lat-lon=40.016667 N 4.233333 W] [collection-date=Nov-2020] [environmental-sample=TRUE] [altitude=560m.] [organism=uncultured Glomeromycotina] [country=Spain] [moltype=DNA] [isolation-source=mediterranean shrubland]
CCAATAGCGTATATTAAAGTTGTTGCAGTTAAAAAGCTCGTAGTTGAATTTCGGGATCAGACTGTCGGTCGTGCCTCGGTACGCACTGGCATTATTGGTTCCTACCTTCTGAAGAACCGCGATGTCATTAATTTGGTGTCGTGAGGAATCAGGACTGTTACTTTGAAAAAATTAGAGTGTTTAAAGCAGGCGCACGCTTGAATACATTAGCATGGAATAATGAAATAGGACGTTTGATTCTATTTTGTTGGTTTCTAGGATCGACGTAATGATTAATAGGGATAGTTGGGGGCATTAGTATTCAATTGTCAGAGGTGAAATTCTTGGATTTATTGAAGACTAACTACTGCGAAAGCATTTGCCAAGGATGTTTTCATTAATCAAGAACGAAAGTTAGGGGATCGAAGACGATCAGATACCGTCGTAGTCTTAACCATAAACTATGCCGACTAGGGATCGGATGATGTTAATTTTTTAATGACTCATTCGGCGCCTTACG
>seq463 [isolate=CN14B VTX00354] [clone=M04428:585:000000000-JR65G:1:2117:23579:18452] [lat-lon=40.016667 N 4.233333 W] [collection-date=Nov-2020] [environmental-sample=TRUE] [altitude=560m.] [organism=uncultured Glomeromycotina] [country=Spain] [moltype=DNA] [isolation-source=mediterranean shrubland]
CCAATAGCGTATATTAAAGTTGTTGCAGTTAAAAAGCTCGTAGTTGAATTTCGGGATTCGTCCATTGGTCAGGCTTAACTGTCTGTACTGGTGTGTCGGATTTCTACCTTCTGAAGAACCTTCATGCCATTAATTTGGTGTGTTGGGGAATCAGGACTGTTACTTTGAAAAAATTAGAGTGTTTAAAGCAGGCTAACGTCTGAATACATTAGCATGGAATAATGAAATAGGACGGTACGGTTCTATTTTGTTGGTTTCTAGGATCGCCGTAATGATTAATAGGGATAGTTGGGGGCATTAGTATTCAATTGTCAGAGGTGAAATTCTTGGATTTATTGAAGACTAACTACTGCGAAAGCATTTGCCAAGGATGTTTTCATTAATCAAGAACGAAAGTTAGGGGATCGAAGACGATCAGATACCGTCGTAGTCTTAACCATAAACTATGCCGACTAGGGATTGGACGATGTTAATTTTTTAATGACTCGTTCAGCACCTTACG
>seq464 [isolate=CN14B VTX00354] [clone=M04428:585:000000000-JR65G:1:1112:26154:9191] [lat-lon=40.016667 N 4.233333 W] [collection-date=Nov-2020] [environmental-sample=TRUE] [altitude=560m.] [organism=uncultured Glomeromycotina] [country=Spain] [moltype=DNA] [isolation-source=mediterranean shrubland]
CCAATAGCGTATATTAAAGTTGTTGCAGTTAAAAAGCTCGTAGTTGAATTTCGGGATTCGTCCATTGGTCAGGCTTAACTGTCTGTACTGGTGTGTCGGATTTCTACCTTCTGAAGAACCTTCATGCCATTAATTTGGTGTGTTGGGGAATCAGGACTGTTACTTTGAAAAAATTAGAGTGTTTAAAGCAGGCTAACGTCTGAATACATTAGCATGGAATAATGAAATAGGACGGTACGGTTCTATTTTGTTGGTTTCTAGGATCGCCGTAATGATTAATAGGGATAGTTGGGGGCATTAGTATTCAATTGTCAGAGGTGAAATTCTTGGATTTATTGAAGACTAACTACTGCGAAAGCATTTGCCAAGGATGTTTTCATTAATCAAGAACGAAAGTTAGGGGATCGAAGACGATCAGATACCGTCGTAGTCTTAACCATAAACTATGCCGACTAGGGATTGGACGATGTTAATTTTTTAATGACTCGTTCAGCACCTTACG
>seq465 [isolate=CN14B VTX00060] [clone=M04428:585:000000000-JR65G:1:1115:14358:5853] [lat-lon=40.016667 N 4.233333 W] [collection-date=Nov-2020] [environmental-sample=TRUE] [altitude=560m.] [organism=uncultured Glomeromycotina] [country=Spain] [moltype=DNA] [isolation-source=mediterranean shrubland]
CCAATAGCGTATATTAAAGTTGTTGTAGTTAAAAAGCTCGTAGTTGAACTTCGGAGTTCACCCATTGGTCAGGCTTAATTGTCTGCACTGGTGAGATGAGTCTCTACCTTCTGAGGAACTTTCATGTCATTTATTTGGTGTGATTGGAAATCAGGACTGTTACTTTGAAAAAATTAGAGTGTTTAAAGCAGGCTAACGTCTGAATACATTAGCATGGAATAATGAAATAGGACGGACTGATTCTATTTCGTTGGTTTCTAGGATCACCGTAATGATTAATAGGGATAGTTGGGGGCATTAGTATTCAATTGTCAGAGGTGAAATTCTTGGATTTATTGAAGACTAACTACTGCGAAAGCATTTGCCAAGGATGTTTTCATTAATCAAGAACGAAAGTTAGGGGATCGAAGACGATCAGATATCGTCGTAGTCTTAACCATAAACTATGCCGACTAGGGATCGGACGAAGTTAATTTTATAATGACGCGTTCGGCACCTTACG
>seq466 [isolate=CN14B VTX00060] [clone=M04428:585:000000000-JR65G:1:1109:23544:6265] [lat-lon=40.016667 N 4.233333 W] [collection-date=Nov-2020] [environmental-sample=TRUE] [altitude=560m.] [organism=uncultured Glomeromycotina] [country=Spain] [moltype=DNA] [isolation-source=mediterranean shrubland]
CCAATAGCGTATATTAAAGTTGTTGTAGTTAAAAAGCTCGTAGTTGAACTTCGGAGTTCACCCATTGGTCAGGCTTAATTGTCTGCACTGGTGAGATGAGTCTCTACCTTCTGAGGAACTTTCATGTCATTTATTTGGTGTGATTGGAAATCAGGACTGTTACTTTGAAAAAATTAGAGTGTTTAAAGCAGGCTAACGTCTGAATACATTAGCATGGAATAATGAAATAGGACGGACTGATTCTATTTCGTTGGTTTCTAGGATCACCGTAATGATTAATAGGGATAGTTGGGGGCATTAGTATTCAATTGTCAGAGGTGAAATTCTTGGATTTATTGAAGACTAACTACTGCGAAAGCATTTGCCAAGGATGTTTTCATTAATCAAGAACGAAAGTTAGGGGATCGAAGACGATCAGATATCGTCGTAGTCTTAACCATAAACTATGCCGACTAGGGATCGGACGAAGTTAATTTTATAATGACGCGTTCGGCACCTTACG
>seq467 [isolate=CN14B VTX00380] [clone=M04428:585:000000000-JR65G:1:1112:4952:9888] [lat-lon=40.016667 N 4.233333 W] [collection-date=Nov-2020] [environmental-sample=TRUE] [altitude=560m.] [organism=uncultured Glomeromycotina] [country=Spain] [moltype=DNA] [isolation-source=mediterranean shrubland]
CCAATAGCGTATATTAAAGTTGTTGCAGTTAAAAAGCTCGTAGTTGAACTTCGGGGTTTACCCATTGGTCAGGCTTAATTGTCTGCACTGGTGAGATAAATCTCTACCTTCTGAGGAACTTTCATGCCATTTATTTGGTGTGATGGGAAATCAGGACTGTTACTTTGAAAAAATTAGAGTGTTTAAAGCAGGCTAACGTCTGAATACATTAGCATGGAATAATGAAATAGGACGGACTGATTCTATTTCGTTGGTTTCTAGGATCACCGTAATGATTAATAGGGATAGTTGGGGGCATTAGTATTCAATTGTCAGAGGTGAAATTCTTGGATTTATTGAAGACTAACTACTGCGAAAGCATTTGCCAAGGATGTTTTCATTAATCAAGAACGAAAGTTAGGGGATCGAAGACGATCAGATACCGTCGTAGTCTTAACCATAAACTATGCCGACTAGGGATCGGATGATGTTAATTTTTTAATGACTCATTCGGCGCCTTACG
>seq468 [isolate=CN14B VTX00380] [clone=M04428:585:000000000-JR65G:1:1107:18434:11733] [lat-lon=40.016667 N 4.233333 W] [collection-date=Nov-2020] [environmental-sample=TRUE] [altitude=560m.] [organism=uncultured Glomeromycotina] [country=Spain] [moltype=DNA] [isolation-source=mediterranean shrubland]
CCAATAGCGTCTATTAAAGTTGTTGCAGTTAAAAAGCTCGTAGTTGAACTTCGGGGTTCACCCATTGGTCAGGCTTAATTGTCTGCACTGGTGAGATGAGTCTCTACCTTCTGAGGAACTTTCATGCCATTTATTTGGTGTGATTGGAAATCAGGACTGTTACTTTGAAAAAATTAGAGTGTTTAAAGCAGGCTAACGTCTGAATACATTAGCATGGAATAATGAAATAGGACGGACTGATTCTATTTCGTTGGTTTCTAGGATCACCGTAATGATTAATAGGGATAGTTGGGGGCATTAGTATTCAATTGTCAGAGGTGAAATTCTTGGATTTATTGAAGACTAACTACTGCGAAAGCATTTGCCAAGGATGTTTTCATTAATCAAGAACGAAAGTTAGGGGATCGAAGACGATCAGATACCGTCGTAGTCTTAACCATAAACTATGCCGACTAGGGATCGGATGATGTTAATTTTTTAATGACTCATTCGGCGCCTTACG
>seq469 [isolate=CN14B VTX00005] [clone=M04428:585:000000000-JR65G:1:1108:4590:12371] [lat-lon=40.016667 N 4.233333 W] [collection-date=Nov-2020] [environmental-sample=TRUE] [altitude=560m.] [organism=uncultured Glomeromycotina] [country=Spain] [moltype=DNA] [isolation-source=mediterranean shrubland]
CCAATAGCGTATATTAAAGTTGTTGCAGTTAAAAAGCTCGTAGTTGAATTTTAGGCCTGGCCGGGCGGTCCGTCTTTGGCGAGTACTGTCCTGTGTCGGGTCCACCTTCTGGTGAACCAGTATGTCCTTTATTGGGTGTGCCGGGGAGCCAGGACCATTACCTTGAAAAAATTAGAGTGTTTAAAGCAGGCATTTGCTTGAATAGATTAGCATGGAATAATAGAATAGGACGTTGTGGTTCTATTTTGTTGGTTTCTAGGACCACCGTAATGATTAATAGGGATAGTCGGGGGCATTAGTATTCAATTGTCAGAGGTGAAATTCTTGGATTTATTGAAGACTAACTATTGCGAAAGCATTTGCCAAGGATGTTTTCATTAATCAAGAACGAAAGTTAGGGGATCGAAGACGATCAGATACCGTCGTAGTCTTAACCATAAACTATGCCGACTAGGGATCGGGCGACGTTATTTTCATGACTCGCTCGGCGCCTTATG
>seq470 [isolate=CN14B VTX00005] [clone=M04428:585:000000000-JR65G:1:1103:25106:6819] [lat-lon=40.016667 N 4.233333 W] [collection-date=Nov-2020] [environmental-sample=TRUE] [altitude=560m.] [organism=uncultured Glomeromycotina] [country=Spain] [moltype=DNA] [isolation-source=mediterranean shrubland]
CCAATAGCGTATATTAAAGTTGTTGCAGTTAGAAAGCTCGTAGTTGAATTTTAGGCCTGGCCGGGCGGTCCGTCTTTGGCGAGTACTGTCCTGTGTCGGGTCCACCTTCTGGTGAACCAGTATGTCCTTTATTGGGTGTGCCGGGGAGCCAGGACCATTACCTTGAAAAAATTAGAGTGTTTAAAGCAGGCATTTGCTTGAATAGATTAGCATGGAATAATAGAATAGGACGTTGTGGTTCTATTTTGTTGGTTTCTAGGACCACCGTAATGATTAATAGGGATAGTTGGGGGCATTAGTATTCAATTGTCAGAGGTGAAATTCTTGGATTTATTGAAGACTAACTATTGCGAAAGCATTTGCCAAGGATGTTTTCATTAATCAAGAACGAAAGTTAGGGGATCGAAGACGATCAGATACCGTCGTAGTCTTAACCATAAACTATGCCGACTAGGAATCGGGCGACGTTATTTTCATGACTCGCTCGGCGCCTTATG
>seq471 [isolate=CN14B VTX00326] [clone=M04428:585:000000000-JR65G:1:1103:7028:15433] [lat-lon=40.016667 N 4.233333 W] [collection-date=Nov-2020] [environmental-sample=TRUE] [altitude=560m.] [organism=uncultured Glomeromycotina] [country=Spain] [moltype=DNA] [isolation-source=mediterranean shrubland]
CCAATAGCGTATATTAAAGTTGTTGCAGTTAAAAAGCTCGTAGTTGAACTTCGGGATCAATGGATCGGTCATGCTTTGGTATGTACTGATCTCATTGGTTCTCACCTTCTAAAGAACCATAATGTCATTCATTTGATGTTATGGGGAATTAGGACTGTTACCTTGAAAAAATTAGAGTGTTTAAAGCAGGCTCACGCTTGAATACATTAGCATGGAATAATGAAATAGGACGTTTGATTCTATTTTGTTGGTTTCTAGGATCGACGTAATGATTAATAGGGATAGTTGGGGGCATTAGTATTCAATTGTCAGAGGTGAAATTCTTGGATTTATTGAAGACTAACTACTGCGAAAGCATTTGCCAAGGATGTTTTCATTAATCAAGAACGAAAGTTAGGGGATCGAAGACGATCAGATACCGTCGTAGTCTTAACCATAAACTATGCCGACTAGGGATCGGATGATGTTAATTTTTTAATGACTCATTCGGCGCCTTACG
>seq472 [isolate=CN15A VTX00065] [clone=M04428:585:000000000-JR65G:1:1101:10559:2990] [lat-lon=40.016667 N 4.233333 W] [collection-date=Nov-2020] [environmental-sample=TRUE] [altitude=560m.] [organism=uncultured Glomeromycotina] [country=Spain] [moltype=DNA] [isolation-source=mediterranean shrubland]
CCAATAGCGTATATTAAAGTTGTTGCAGTTAAAAAGCTCGTAGTTGAATTTCGGGATCAATGTTTCGGTCATGCCGTTGGTATGTACTGATATTATTGATTTCTCACCTTCTAAAGAACCGTAATGCCATTAATTTGGTGTCACGGGGAATTAGGACTGTTACCTTGAAAAAATTAGAGTGTTTAAAGCAGGCTCACGCTTGAATACATTAGCATGGAATAATGAAATAGGACATCCGATTCTATTTTGTTGGTTTCTAGGATCGATGTAATGATTAATAGGGATAGTTGGGGGCATTAGTATTCAATTGTCAGAGGTGAAATTCTTGGATTTATTGAAGACTAACTACTGCGAAAGCATTTGCCAAGGATGTTTTCATTAATCAAGAACGAAAGTTAGGGGATCGAAGACGATCAGATACCGTCGTAGTCTTAACCATAAACTATGCCGACTAGGGATCGGATGATGTTAATTTTTTAATGACTCATTCGGCGCCTTACG
>seq473 [isolate=CN15A VTX00065] [clone=M04428:585:000000000-JR65G:1:1113:21537:17290] [lat-lon=40.016667 N 4.233333 W] [collection-date=Nov-2020] [environmental-sample=TRUE] [altitude=560m.] [organism=uncultured Glomeromycotina] [country=Spain] [moltype=DNA] [isolation-source=mediterranean shrubland]
CCAATAGCGTATATTAAAGTTGTTGCAGTTAAAAAGCTCGTAGTTGAATTTCGGGATCAATGTTTCGGTCATGCCGTTGGTATGTACTGATATTATTGGTTTCTCACCTTCTAAAGAACCGTAATGCCATTAATTTGGTGTCACGGGGAATTAGGACTGTTACCTTGAAAAAATTAGAGTGTTTAAAGCAGGCTCACGCTTGAATACATTAGCATGGAATAATGAAATAGGACATCCGATTCTATTTTGTTGGTTTCTAGGATCGATGTAATGATTAATAGGGATAGTTGGGGGCATTAGTATTCAATTGTCAGAGGTGAAATTCTTGGATTTATTGAAGACTAACTACTGCGAAAGCATTTGCCAAGGATGTTTTCATTAATCAAGAACGAAAGTTAGGGGATCGAAGACGATCAGATACCGTCGTAGTCTTAACCATAAACTATGCCGACTAGGGATCGGATGATGTTAATTTTTTAATGACTCATTCGGCGCCTTACG
>seq474 [isolate=CN15A VTX00245] [clone=M04428:585:000000000-JR65G:1:1101:17397:2623] [lat-lon=40.016667 N 4.233333 W] [collection-date=Nov-2020] [environmental-sample=TRUE] [altitude=560m.] [organism=uncultured Glomeromycotina] [country=Spain] [moltype=DNA] [isolation-source=mediterranean shrubland]
CCAATAGCGTATATTAAAGTTGTTGCAGTTAAAAAGCTCGTAGTTGAATTTTGGATTCTTCCAATTGGTCCATCTTTTAGATGAGTACTGGTTGTGTGGGGTCTATCCGCCTGGTGATACGTAATGTCCTTTATTGGGTGTTACGGGTAGTCAGGACCTTTACCTTGAAAAAATTAGAGTGTTTAAAGCAGGCTTATGCCGGAATACATTAGCATGGAATAATAGAATAGGACGAAGTTGTTTTATTTTGTTGGTTTCTAGGACAACCGTAATGATTAATAGGGATAGTTGGGGGCATTAGTATTCAATTGTCAGAGGTGAAATTCTTGGATTTATTGAAGACTAACTACTGCGAAAGCATTTGCCAAGGATGTTTTCATTAATCAAGAACGAAAGTTAGGGGATCGAAGACGATCAGATACCGTCGTAGTCTTAACCATAAACTATGCCGACTAGGGATCGGGCGATGTTGTTTCCATGACTCGCTCGGCACCTTATG
>seq475 [isolate=CN15A VTX00245] [clone=M04428:585:000000000-JR65G:1:1101:11256:17962] [lat-lon=40.016667 N 4.233333 W] [collection-date=Nov-2020] [environmental-sample=TRUE] [altitude=560m.] [organism=uncultured Glomeromycotina] [country=Spain] [moltype=DNA] [isolation-source=mediterranean shrubland]
CCAATAGCGTATATTAAAGTTGTTGCAGTTAAAAAGCTCGTAGTTGAATTTTGGATTCTTCCAATTGGTCCATCTTTTAGATGAGTACTGGTTGTGTGGGGTCTATCCGCCTGGTGATACGTAATGTCCTTTATTGGGTGTTACGGGTAGTCAGGACCTTTACCTTGAAAAAATTAGAGTGTTTAAAGCAGGCTTATGCCGGAATACATTAGCATGGAATAATAGAATAGGACGAAGTTGTTTTATTTTGTTGGTTTCTAGGACAACCGTAATGATTAATAGGGATAGTTGGGGGCATTAGTATTCAATTGTCAGAGGTGAAATTCTTGGATTTATTGAAGACTAACTACTGCGAAAGCATTTGCCAAGGATGTTTTCATTAATCAAGAACGAAAGTTAGGGGATCGAAGACGATCAGATACCGTCGTAGTCTTAACCATAAACTATGCCGACTAGGGATCGGGCGATGTTGTTTCCATGACTCGCTCGGCACCTTATG
>seq476 [isolate=CN15A DG15] [clone=M04428:585:000000000-JR65G:1:1101:10138:16919] [lat-lon=40.016667 N 4.233333 W] [collection-date=Nov-2020] [environmental-sample=TRUE] [altitude=560m.] [organism=uncultured Glomeromycotina] [country=Spain] [moltype=DNA] [isolation-source=mediterranean shrubland]
CCAATAGCGTATATTAAGGTTGCTGCGGTTAAAAAGCTCGTAGTTGAATTTTGGGATTGACACATCGGTCGTGTCTTAAGGGGCATGTACTAGCGTAGCCAATTCCTCACCTTCTGGTGAATTGGAATGCCTCTTTAACTGGGTGTTTCAATGAACTAGGACTTTTACTTTGAAAAAATTAGAGTGTTTAAAGCAGGCATTATTTGCTTGAATACATTAGCATGGAATAATAAAATAGGACGATGATTCTATTTTGTTGGTTTCTAGGATCACCGTAATGATTAATAGGAATAGTTGGGGGCATTAGTATTCAATTGTCAGAGGTGAAATTCTTGGATTAATTGAAGACTAACTACTGCGAAAGCATTTGCCAAGGATGTTTTCATTAATCAAGAACGAAAGTTAGGGGATCGAAGACGATCAGATACCGTCGTAGTCTTAACCATAAACTATGCCGACTAGGAATCAGACGATGTTGATTTTTTAATGACTCGTTTGGCGCCTTACG
>seq477 [isolate=CN15A DG15] [clone=M04428:585:000000000-JR65G:1:1101:11246:16508] [lat-lon=40.016667 N 4.233333 W] [collection-date=Nov-2020] [environmental-sample=TRUE] [altitude=560m.] [organism=uncultured Glomeromycotina] [country=Spain] [moltype=DNA] [isolation-source=mediterranean shrubland]
CCAATAGCGTATATTAAGGTTGCTGCGGTTAAAAAGCTCGTAGTTGAATTTTGGGATTGACACATCGGTCGTGTCTTAAGGGGCATGTACTAGCGTAGCCAATTCCTCACCTTCTGGTGAATTGGAATGCCTCTTTAACTGGGTGTTTCAATGAACTAGGACTTTTACTTTGAAAAAATTAGAGTGTTTAAAGCAGGCATTATTTGCTTGAATACATTAGCATGGAATAATAAAATAGGACGATGATTCTATTTTGTTGGTTTCTAGGATCACCGTAATGATTAATAGGAATAGTTGGGGGCATTAGTATTCAATTGTCAGAGGTGAAATTCTTGGATTAATTGAAGACTAACTACTGCGAAAGCATTTGCCAAGGATGTTTTCATTAATCAAGAACGAAAGTTAGGGGATCGAAGACGATCAGATACCGTCGTAGTCTTAACCATAAACTATGCCGACTAGGAATCAGACGATGTTGATTTTTTAATGACTCGTTTGGCGCCTTACG
>seq478 [isolate=CN15A VTX00338] [clone=M04428:585:000000000-JR65G:1:1102:14403:13382] [lat-lon=40.016667 N 4.233333 W] [collection-date=Nov-2020] [environmental-sample=TRUE] [altitude=560m.] [organism=uncultured Glomeromycotina] [country=Spain] [moltype=DNA] [isolation-source=mediterranean shrubland]
CCAATAGCGTATATTAAAGTTGTTGCAGTTAAAAAGCTCGTAGTTGAATTTTGGGTTTGGCCGATTGGTCCGTTCTTGTAACGAGTACTGGTCGGTTGGGCCTCACCGCCTGGTGATGCGTAATGTCCTTTATTGGGTGTTGCGAGTAGCCAGGACTTTTACCTTGAAAAAATTAGAGTGTTTAAAGCAGGCTTATGCCGGAATACATTAGCATGGAATAATAGAATAGGACGATGATTCTATTTTGTTGGTTTCTAGGACCATCGTAATGATTAATAGGGATAGTTGGGGGCATTAGTATTCAATTGTCAGAGGTGAAATTCTTGGATTTATTGAAGACTAACTACTGCGAAAGCATTTGCCAAGGATGTTTTCATTAATCAAGAACGAAAGTTAGGGGATCGAAGACGATCAGATACCGTCGTAGTCTTAACCATAAACTATGCCGACTAGGGATCGGGCGATGTTGTTTCAATGACTCGCTCGGCACCTTATG
>seq479 [isolate=CN15A VTX00338] [clone=M04428:585:000000000-JR65G:1:2107:15532:23511] [lat-lon=40.016667 N 4.233333 W] [collection-date=Nov-2020] [environmental-sample=TRUE] [altitude=560m.] [organism=uncultured Glomeromycotina] [country=Spain] [moltype=DNA] [isolation-source=mediterranean shrubland]
CCAATAGCGTATATTAAAGTTGTTGCAGTTAAAAAGCTCGTAGTTGAATTTTGGGTTTGGCCGATTGGTCCGTTCTTGTAACGAGTACTGGTCGGTTGGGCCTCACCGCCTGGTGATGCGTAATGTCCTTTATTGGGTGTTGCGAGTAGCCAGGACTTTTACCTTGAAAAAATTAGAGTGTTTAAAGCAGGCTTATGCCGGAATACATTAGCATGGAATAATAGAATAGGACGATGATTCTATTTTGTTGGTTTCTAGGACCATCGTAATGATTAATAGGGATAGTTGGGGGCATTAGTATTCAATTGTCAGAGGTGAAATTCTTGGATTTATTGAAGACTAACTACTGCGAAAGCATTTGCCAAGGATGTTTTCATTAATCAAGAACGAAAGTTAGGGGATCGAAGACGATCAGATACCGTCGTAGTCTTAACCATAAACTATGCCGACTAGGGATCGGGCGATGTTGTTTCAATGACTCGCTCGGCACCTTATG
>seq480 [isolate=CN15A VTX00402] [clone=M04428:585:000000000-JR65G:1:2114:25753:7259] [lat-lon=40.016667 N 4.233333 W] [collection-date=Nov-2020] [environmental-sample=TRUE] [altitude=560m.] [organism=uncultured Glomeromycotina] [country=Spain] [moltype=DNA] [isolation-source=mediterranean shrubland]
CCAATAGCGTATATTAGTGTTGTTGCGGTTAAAAAGCTCGTAGTTGAATTTCGGGATTGGGATATATCGGTCGTGCCTTTAGGGGCATGAATCGGCGTGTGGCCAATTCTCACTTTTTGGTGAATTGGGATGCTCTCGGGTGTTTCAATGAACTAGGACTTTTACTTTGAAAAAATTAGAGTGTTTAAAGCGGGCATTTTTGCTTGAATACGTTAGCATGGAATAATAAAATAGGACGATGGTTCTATTTTGTTGGTTTTAGGACCACGTAATGATTAATAGGGATAGTTGGGGGCATTAGTATTCAATTGTCAGAGGTGAAATTCTTGGATTTATTGAGGACTAACTATTGCGAAAGCATTTGCCAAGGATGTTTTCATTAATCAAGAACGAAAGTTAGGGGATCAAAGACGATTTATGTACGTCGTAGTCTTAACCATAAACTATGCCGACTAGGAATCAGACAAAGTTAATTTTTTAACGACTTGTTTGGTACCTTACG
>seq481 [isolate=CN15A VTX00402] [clone=M04428:585:000000000-JR65G:1:1116:9329:17457] [lat-lon=40.016667 N 4.233333 W] [collection-date=Nov-2020] [environmental-sample=TRUE] [altitude=560m.] [organism=uncultured Glomeromycotina] [country=Spain] [moltype=DNA] [isolation-source=mediterranean shrubland]
CCAATAGCGTATATTAGTGTTGTTGCGGTTAAAAAGCTCGTAGTTGAATTTCGGGATTGGGATATATCGGTCGTGCCTTTAGGGGCATGAATCGGTGTGTGGCCAATTCTCACTTTTTGGTGAATTGGGATGCTCTCGGGTGTTTCAATGAACTAGGACTTTTACTTTGAAAAAATTAGAGTGTTTAAAGCGGGCATTTTTGCTTGAATACGTTAGCATGGAATAATAAAATAGGACGATGGTTCTATTTTGTTGGTTTTAGGACCACGTAATGATTAATAGGGATAGTTGGGGGCATTAGTATTCAATTGTCAGAGGTGAAATTCTTGGATTTATTGAGGACTAACTATTGCGAAAGCATTTGCCAAGGATGTTTTCATTAATCAAGAACGAAAGTTAGGGGATCAAAGACGATTTATGTACGTCGTAGTCTTAACCATAAACTATGCCGACTAGGAATCAGACAAAGTTAATTTTTTAACGACTTGTTTGGTACCTTACG
>seq482 [isolate=CN15A KEX-CG1] [clone=M04428:585:000000000-JR65G:1:2114:8936:12488] [lat-lon=40.016667 N 4.233333 W] [collection-date=Nov-2020] [environmental-sample=TRUE] [altitude=560m.] [organism=uncultured Glomeromycotina] [country=Spain] [moltype=DNA] [isolation-source=mediterranean shrubland]
CCAATAGCGTATATTAAGGTTGCTGCGGTTAAAAAGCTCGTAGTTGAATTTTGGGATTGATACATTGGTCGTGCCTTAAGGGGTATGAACTGGCGTAGCCAATTCCTCACCTTCTGGTGAATTGTGATGCCTCCTTAACTGGGTGTTTCAATGAACTAGGACTTTTACTTTGAAAAAATTAGTGTGTTTAAAGCAGGCATTATTTGCTTGAATACATTAGCATGGAATAATAAAATAGGACGATGATTCTATTTTGTTGGTTTCTAGGATCACCGTAATGGTTAATAGGAACAGTTGGGGGCATTAGTATTCAATTGTCAGAGGTGAAATTCTTGGATTAATTGAAGACTAACTACTGCGAAAGCATTTGCCAAGGATGTTTTCATTAACCAAGAACGAAAGTTAGGGGATCAAAGACGATTAGATACGTCGTAGTCCTAACCATAAACTATGCCGACTAGGTATCAGACAACGTTAAATTTTTAATGACTCGTTTGGCACCTTACG
>seq483 [isolate=CN15A KEX-CG1] [clone=M04428:585:000000000-JR65G:1:2105:27610:12148] [lat-lon=40.016667 N 4.233333 W] [collection-date=Nov-2020] [environmental-sample=TRUE] [altitude=560m.] [organism=uncultured Glomeromycotina] [country=Spain] [moltype=DNA] [isolation-source=mediterranean shrubland]
CCAATAGCGTATATTAAGGTTGCTGCGGTTAAAAAGCTCGTAGTTGAATTTTGGGATTGATACATTGGTCGTGCCTTAAGGGGTATGAACTGGCGTAGCCAATTCCTCACCTTCTGGTGAATTGTGATGCCTCCTTAACTGGGTGTTTCAATGAACTAGGACTTTTACTTTGAAAAAATTAGTGTGTTTAAAGCAGGCATTATTTGCTTGAATACATTAGCATGGAATAATAAAATAGGACGATGATTCTATTTTGTTGGTTTCTAGGATCACCGTAATGGTTAATAGGAACAGTTGGGGGCATTAGTATTCAATTGTCAGAGGTGAAATTCTTGGATTAATTGAAGACTAACTACTGCGAAAGCATTTGCCAAGGATGTTTTCATTAACCAAGAACGAAAGTTAGGGGATCAAAGACGATTAGATACGTCGTAGTCCTAACCATAAACTATGCCGACTAGGTATCAGACAACGTTAAATTTTTAATGACTCGTTTGGCACCTTACG
>seq484 [isolate=CN15A VTX00306] [clone=M04428:585:000000000-JR65G:1:2112:25829:22477] [lat-lon=40.016667 N 4.233333 W] [collection-date=Nov-2020] [environmental-sample=TRUE] [altitude=560m.] [organism=uncultured Glomeromycotina] [country=Spain] [moltype=DNA] [isolation-source=mediterranean shrubland]
CCAATAGCGTATATTAAAGTTGTTGCAGTTAAAAAGCTCGTAGTTGAACTTCGGGGTCTACCCATTGGTCAGGCTTAATTGTCTGCACTGGTGAGATGGATCTCTACCTTCTGAGGAACTTTCATGCCATTTATTTGGTGTGATGGGAAATCAGGACTGTTACTTTGAAAAAATTAGAGTGTTTAAAGCAGACTATCGTCTGAATACATTAGCATGGAATAATGAAATAGGACGGACTGATTCTATTTCGTTGGTTTCTAGGATCACCGTAATGATTAATAGGGATAGTTGGGGGCATTAGTATTCAATTGTCAGAGGTGAAATTCTTGGATTTATTGAAGACTAACTACTGCGAAAGCATTTGCCAAGGATGTTTTCATTAATCAAGAACGAAAGTTAGGGGATCGAAGACGATCAGATACCGTCGTAGTCTTAACCATAAACTATGCCGACTAGGGATCGGACGAAGTTAATTTTATAATGACGCGTTCGGCACCTTACG
>seq485 [isolate=CN15A VTX00306] [clone=M04428:585:000000000-JR65G:1:1119:27596:8324] [lat-lon=40.016667 N 4.233333 W] [collection-date=Nov-2020] [environmental-sample=TRUE] [altitude=560m.] [organism=uncultured Glomeromycotina] [country=Spain] [moltype=DNA] [isolation-source=mediterranean shrubland]
CCAATAGCGTATATTAAAGTTGTTGCAGTTAAAAAGCTCGTAGTTGAACTTCGGGGTCTACCCATTGGTCAGGCTTAATTGTCTGTACTGGTGAGATGGATCTCTACCTTCTGAGGAACTTTCATGCCATTTATTTGGTGTGGTTGGAAATCAGGACTGTTACTTTGAAAAAATTAGAGTGTTTAAAGCAGACTATCGTCTGAATACATTAGCATGGAATAATGAAATAGGACGGACTGATTCTATTTCGTTGGTTTCTAGGATCACCGTAATGATTAATAGGGATAGTTGGGGGCATTAGTATTCAATTGTCAGAGGTGAAATTCTTGGATTTATTGAAGACTAACTACTGCGAAAGCATTTGCCAAGGATGTTTTCATTAATCAAGAACGAAAGTTAGGGGATCGAAGACGATCAGATACCGTCGTAGTCTTAACCATAAACTATGCCGACTAGGGATCGGACGAAGTTAATTTTATAATGACGCGTTCGGCACCTTACG
>seq486 [isolate=CN15A VTX00143] [clone=M04428:585:000000000-JR65G:1:2111:27140:8872] [lat-lon=40.016667 N 4.233333 W] [collection-date=Nov-2020] [environmental-sample=TRUE] [altitude=560m.] [organism=uncultured Glomeromycotina] [country=Spain] [moltype=DNA] [isolation-source=mediterranean shrubland]
CCAATAGCGTATATTAAAGTTGTTGCAGTTAAAAAGCTCGTAGTTGAATTTCGGGATCAGATTGTCGGTCGTGCCTCGGTACGCACTGGCATTATTGGTTCCTACCTTCTGAAGAACCGCGATGTCATTAATTTGGTGTCGTGGGGAATCAGGACTGTTACTTTGAAAAAATTAGAGTGTTTAAAGCAGGCGCACGCTTGAATACATTAGCATGGAATAATGAAATAGGACGTTTGATTCTATTTTGTTGGTTTCTAGGATCGACGTAATGATTAATAGGGATAGTTGGGGGCATTAGTATTCAATTGTCAGAGGTGAAATTCTTGGATTTATTGAAGACTAACTACTGCGAAAGCATTTGCCAAGGATGTTTTCATTAATCAAGAACGAAAGTTAGGGGATCGAAGACGATCAGATACCGTCGTAGTCTTAACCATAAACTATGCCGACTAGGGATCGGATGATGTTAATTTTTTAATGACTCATTCGGCGCCTTACG
>seq487 [isolate=CN15A VTX00143] [clone=M04428:585:000000000-JR65G:1:1119:8215:15980] [lat-lon=40.016667 N 4.233333 W] [collection-date=Nov-2020] [environmental-sample=TRUE] [altitude=560m.] [organism=uncultured Glomeromycotina] [country=Spain] [moltype=DNA] [isolation-source=mediterranean shrubland]
CCAATAGCGTATATTAAAGTTGTTGCAGTTAAAAAGCTCGTAGTTGAATTTCGGGATCAGATTGTCGGTCGTGCCTCGGTACGCACTGGCATTATTGGTTCCTACCTTCTGAAGAACCGCGATGTCATTAATTTGGTGTCGTGGGGAATCAGGACTGTTACTTTGAAAAAATTAGAGTGTTTAAAGCAGGCGCACGCTTGAATACATTAGCATGGAATAATGAAATAGGACGTTTGATTCTATTTTGTTGGTTTCTAGGATCGACGTAATGATTAATAGGGATAGTTGGGGGCATTAGTATTCAATTGTCAGAGGTGAAATTCTTGGATTTATTGAAGACTAACTACTGCGAAAGCATTTGCCAAGGATGTTTTCATTAATCAAGAACGAAAGTTAGGGGATCGAAGACGATCAGATACCGTCGTAGTCTTAACCATAAACTATGCCGACTAGGGATCGGATGATGTTAATTTTTTAATGACTCATTCGGCGCCTTACG
>seq488 [isolate=CN15A VTX00357] [clone=M04428:585:000000000-JR65G:1:2108:12926:16109] [lat-lon=40.016667 N 4.233333 W] [collection-date=Nov-2020] [environmental-sample=TRUE] [altitude=560m.] [organism=uncultured Glomeromycotina] [country=Spain] [moltype=DNA] [isolation-source=mediterranean shrubland]
CCAATAGCGTATATTAAGGTTGCTGCGGTTAAAAAGCTCGTAGTTGAATTTCGGGATTGATGCATCGGTCGTGCCTTAAGGGGTATGAACTGGTGTAGCCAATTCCTTACCTTCTGGTGAATTGTGATGTCCTCCTTAATTGGGTGTTTCAATGAACTAGGACTTTTACTTTGAAAAAATTAGAGTGTTTAAAGCAGGCATTATTTGCTTGAATACATTAGCATGGAATAATAAAATAGGACAATGATTCTATTTTGTTGGTTTCTAGGATCACTGTAATGATTAATAGGGATAGTTGGGGGCATTAGTATTCAATTGTCAGAGGTGAAATTCTTGGATTAATTGAAGACTAACTACTGCGAAAGCATTTGCCAAGGATATTTTCATTAATCAAGAACGAAAGTTAGGGGATCGAAGACGATTAGGTACGTCGTAGTCTTAACCATAAACTATGCCGACTAGGAATCAGACAACGTTAAATTTTTAATGACTTGTTTGGCACCTTACG
>seq489 [isolate=CN15A VTX00357] [clone=M04428:585:000000000-JR65G:1:2102:8585:22212] [lat-lon=40.016667 N 4.233333 W] [collection-date=Nov-2020] [environmental-sample=TRUE] [altitude=560m.] [organism=uncultured Glomeromycotina] [country=Spain] [moltype=DNA] [isolation-source=mediterranean shrubland]
CCAATAGCGTATATTAAGGTTGCTGCGGTTAAAAAGCTCGTAGTTGAATTTCGGGATTGATGCATCGGTCGTGCCTTAAGGGGTATGAACTGGTGTAGCCAATTCCTTACCTTCTGGTGAATTGTGATGTCCTCCTTAATTGGGTGTTTCAATGAACTAGGACTTTTACTTTGAAAAAATTAGAGTGTTTAAAGCAGGCATTATTTGCTTGAATACATTAGCATGGAATAATAAAATAGGACAATGATTCTATTTTGTTGGTTTCTAGGATCACTGTAATGATTAATAGGGATAGTTGGGGGCATTAGTATTCAATTGTCAGAGGTGAAATTCTTGGATTAATTGAAGACTAACTACTGCGAAAGCATTTGCCAAGGATATTTTCATTAATCAAGAACGAAAGTTAGGGGATCGAAGACGATTAGGTACGTCGTAGTCTTAACCATAAACTATGCCGACTAGGAATCAGACAACGTTAAATTTTTAATGACTTGTTTGGCACCTTACG
>seq490 [isolate=CN15A VTX00193] [clone=M04428:585:000000000-JR65G:1:2106:23082:2184] [lat-lon=40.016667 N 4.233333 W] [collection-date=Nov-2020] [environmental-sample=TRUE] [altitude=560m.] [organism=uncultured Glomeromycotina] [country=Spain] [moltype=DNA] [isolation-source=mediterranean shrubland]
CCAATAGCGTATATTAAAGTTGTTGCAGTTAAAAAGCTCGTAGTTGAATTTCGGGATTGACACATCGGTCGTGCCTTAAGGGGTATGAACTGGTGTAGTCAATTTCTCACCTTCTGGAGAACCGCGATGCCCTTAATTGGGTGTCGCGGGGAACCAGGACCTTTACTTTGAAAAAATTAGAGTGTTTAAAGCAGGCATTTTGCTTGAATACATTAGCATGGAATAATAAAATAGGACGGCATGATTCTATTTTGTTGGTTTCTAGGATCACCGTAATGATTAATAGGGATAGTTGGGGGCATTAGTATTCAATTGTCAGAGGTGAAATTCTTGGATTTATTGAAGACTAACTACTGCGAAAGCATTTGCCAAGGATGTTTTCATTAATCAAGAACGAAAGTTAGGGGATCGAAGACGATCAGATACCGTCGTAGTCTTAACCATAAACTATGCCGACTAGGAATCAGACGATGTTAATTTTTTAATGACTCGTTTGGCACCTTACG
>seq491 [isolate=CN15A VTX00193] [clone=M04428:585:000000000-JR65G:1:2104:27662:15404] [lat-lon=40.016667 N 4.233333 W] [collection-date=Nov-2020] [environmental-sample=TRUE] [altitude=560m.] [organism=uncultured Glomeromycotina] [country=Spain] [moltype=DNA] [isolation-source=mediterranean shrubland]
CCAATAGCGTATATTAAAGTTGTTGCAGTTAAAAAGCTCGTAGTTGAATTTCGGGATTGACACATCGGTCGTGCCTTAAGGGGTATGAACTGGTGTAGTCAATTTCTCACCTTCTGGAGAACCGCGATGCCCTTAATTGGGTGTCGCGGGGAACCAGGACCTTTACTTTGAAAAAATTAGAGTGTTTAAAGCAGGCATTTTGCTTGAATACATTAGCATGGAATAATAAAATAGGACGGCATGATTCTATTTTGTTGGTTTCTAGGATCACCGTAATGATTAATAGGGATAGTTGGGGGCATTAGTATTCAATTGTCAGAGGTGAAATTCTTGGATTTATTGAAGACTAACTACTGCGAAAGCATTTGCCAAGGATGTTTTCATTAATCAAGAACGAAAGTTAGGGGATCGAAGACGATCAGATACCGTCGTAGTCTTAACCATAAACTATGCCGACTAGGAATCAGACGATGTTAATTTTTTAATGACTCGTTTGGCACCTTACG
>seq492 [isolate=CN15A VTX00284] [clone=M04428:585:000000000-JR65G:1:2107:23066:24589] [lat-lon=40.016667 N 4.233333 W] [collection-date=Nov-2020] [environmental-sample=TRUE] [altitude=560m.] [organism=uncultured Glomeromycotina] [country=Spain] [moltype=DNA] [isolation-source=mediterranean shrubland]
CCAATAGCGTATATTAAAGTTGTTGCAGTTAAAAAGCTCGTAGTTGAATTTCGAAATTTTTTTATCGGTTGAATCAACAGGTTCGTACTGATTTTAAGAATTTCTACCTTCTGGAGAACCTTAATGTCATTTATTTGATGTTTTGGGAAACCAGGACTGTTACCTTGAAAAAATTAGAGTGTTTAAAGCAGGCTTATGTCTGAATATATTAGCATGGAATAATGAAATAGGACGGCATGGTTCTATTTTGTTGGTTTCTAGGATCACCGTAATGATTAATAGGGATAGTTGGGGGCATTAGTATTCAATTGTCAGAGGTGAAATTCTTGGATTTATTGAAGACTAACTTCTGCGAAAGCATTTGCCAAGGATGTTTTCATTAATCAAGAACGAAAGTTAGGGGATCGAAGACGATCAGATACCGTCGTAGTCTTAACCATAAACTATGCCGACTAGGAATCGGACGAAGTTAATTTTTTAATGACTCGTTCGGCGCCTTACG
>seq493 [isolate=CN15A VTX00284] [clone=M04428:585:000000000-JR65G:1:1109:22217:2522] [lat-lon=40.016667 N 4.233333 W] [collection-date=Nov-2020] [environmental-sample=TRUE] [altitude=560m.] [organism=uncultured Glomeromycotina] [country=Spain] [moltype=DNA] [isolation-source=mediterranean shrubland]
CCAATAGCGTATATTAAAGTTGTTGCAGTTAAAAAGCTCGTAGTTGAATTTCGAAATTTTTTTATCGGTTGAATCAACAGGTTCGTACTGATTTTAAGAATTTCTACCTTCTGGAGAACCTTAATGTCATTTATTTGATGTTTTGGGAAACCAGGACTGTTACCTTGAAAAAATTAGAGTGTTTAAAGCAGGCTTATGTCTGAATATATTAGCATGGAATAATGAAATAGGACGGCATGGTTCTATTTTGTTGGTTTCTAGGATCACCGTAATGATTAATAGGGATAGTTGGGGGCATTAGTATTCAATTGTCAGAGGTGAAATTCTTGGATTTATTGAAGACTAACTTCTGCGAAAGCATTTGCCAAGGATGTTTTCATTAATCAAGAACGAAAGTTAGGGGATCGAAGACGATCAGATACCGTCGTAGTCTTAACCATAAACTATGCCGACTAGGAATCGGACGAAGTTAATTTTTTAATGACTCGTTCGGCGCCTTACG
>seq494 [isolate=CN15A VTX00056] [clone=M04428:585:000000000-JR65G:1:2105:16753:16136] [lat-lon=40.016667 N 4.233333 W] [collection-date=Nov-2020] [environmental-sample=TRUE] [altitude=560m.] [organism=uncultured Glomeromycotina] [country=Spain] [moltype=DNA] [isolation-source=mediterranean shrubland]
CCAATAGCGTATATTAAAGTTGTTGCAGTTAAAAAGCTCGTAGTTGAATTTCGGGATTGACGTGATGGTCATGCCTTAAGGGGTATGAACTGTTACTGTTGATTTCTCACCTTCTGGAGAAACTTGATGTCCTTTATTGGGTGTCTTGCGGATCCAGGACCTTTACCTTGAAAAAATTAGAGTGTTTAAAGCAGGCATTTTTGCTCGAATACATTAGCATGGAATAATAGAATAGGACGGCATGGTTCTATTTTGTTGGTTTCTAGGATCACCGTAATGATTAATAGGGATAGTTGGGGGCATTAGTATTCAATTGTCAGAGGTGAAATTCTTGGATTTATTGAAGACTAACTACTGCGAAAGCATTTGCCAAGGATGTTTTCATTAATCAAGAACGAAAGTTAGGGGATCGAAGACGATCAGATACCGTCGTAGTCTTAACCATAAACTATGCCGACTAGGAATCAGACGATGTTAATTTTTTAATGACTCGTTTGGCACCTTACG
>seq495 [isolate=CN15A VTX00056] [clone=M04428:585:000000000-JR65G:1:1105:22570:4434] [lat-lon=40.016667 N 4.233333 W] [collection-date=Nov-2020] [environmental-sample=TRUE] [altitude=560m.] [organism=uncultured Glomeromycotina] [country=Spain] [moltype=DNA] [isolation-source=mediterranean shrubland]
CCAATAGCGTATATTAAAGTTGTTGCAGTTAAAAAGCTCGTAGTTGAATTTCGGGATTGACGTGATGGTCATGCCTTAAGGGGTATGAACTGTCACAGTTGATTTCTCACCTTCTGGAGAAACTTGATGTCCTTTATTGGGTGTCTTGCGGATCCAGGACCTTTACCTTGAAAAAATTAGAGTGTTTAAAGCAGGCATTTTTGCTCGAATACATTAGCATGGAATAATAGAATAGGACGGCATGGTTCTATTTTGTTGGTTTCTAGGATCACCGTAATGATTAATAGGGATAGTTGGGGGCATTAGTATTCAATTGTCAGAGGTGAAATTCTTGGATTTATTGAAGACTAACTACTGCGAAAGCATTTGCCAAGGATGTTTTCATTAATCAAGAACGAAAGTTAGGGGATCGAAGACGATCAGATACCGTCGTAGTCTTAACCATAAACTATGCCGACTAGGAATCAGACGATGTTAATTTTTTAATGACTCGTTTGGCACCTTACG
>seq496 [isolate=CN15A SK-C7] [clone=M04428:585:000000000-JR65G:1:1119:11506:22471] [lat-lon=40.016667 N 4.233333 W] [collection-date=Nov-2020] [environmental-sample=TRUE] [altitude=560m.] [organism=uncultured Glomeromycotina] [country=Spain] [moltype=DNA] [isolation-source=mediterranean shrubland]
CCAATAGCGTATATTAAAGTTGTTGCAGTTAAAAAGCTCGTAGTTGAATTTTGGGTTTGGCCGATTGGTCCGTTCTTGTAACGAGTACTGGTCGGTTGGGCCTCACCGCCTGGTGATGCGTAATGTCCTTTATTGATGTTGCGAGTAGCCAGGACTTTTACCTTGAAAAAATTAGAGTGTTTAAAGCAGGCTTATGCCGGAATACATTAGCATGGAATAATAGAATAGGACGATGATTCTATTTTGTTGGTTTCTAGGACCATCGTAATGATTAATAGGGATAGTTGGGGGCATTAGTATTCAATTGTCAGAGGTGAAATTCTTGGATTTATTGAAGACTAACTACTGCGAAAGCATTTGCCAAGGATGTTTTCATTAATCAAGAACGAAAGTTAGGGGATCGAAGACGATCAGATACCGTCGTAGTCTTAACCATAAACTATGCCGACTAGGGATCGGGCGATGTTGTTTCAATGACTCGCTCGGCACCTTATG
>seq497 [isolate=CN15A SK-C7] [clone=M04428:585:000000000-JR65G:1:1108:12866:23245] [lat-lon=40.016667 N 4.233333 W] [collection-date=Nov-2020] [environmental-sample=TRUE] [altitude=560m.] [organism=uncultured Glomeromycotina] [country=Spain] [moltype=DNA] [isolation-source=mediterranean shrubland]
CCAATAGCGTATATTAAAGTTGTTGCAGTTAAAAAGCTCGTAGTTGAATTTTGGGTTTGGCCGATTGGTCCGTTCTTGTAACGAGTACTGGTCGGTTGGGCCTCACCGCCTGGTGATGCGTAATGTCCTTATTGGGTGTTGCGAGGAGCCAGGACCTTTACCTTGAAAAAATTAGAGTGTTTAAAGCAGGCCTTTGCCGGAATACATTAGCATGGAATAATAGAATAGGACGTTGATTCTATTTTGTTGGTTTCTAGGACCATCGTAATGATTAATAGGGATAGTTGGGGGCATTAGTATTCAATTGTCAGAGGTGAAATTCTTGGATTTATTGAAGACTAACTACTGCGAAAGCATTTGCCAAGGATGTTTTCATTAATCAAGAACGAAAGTTAGGGGATCGAAGACGATCAGATACCGTCGTAGTCTTAACCATAAACTATGCCGACTAGGGATCGGGCGATGTTGTTTCAATGACTCGCTCGGCACCTTATG
>seq498 [isolate=CN15A VTX00005] [clone=M04428:585:000000000-JR65G:1:1115:16196:4528] [lat-lon=40.016667 N 4.233333 W] [collection-date=Nov-2020] [environmental-sample=TRUE] [altitude=560m.] [organism=uncultured Glomeromycotina] [country=Spain] [moltype=DNA] [isolation-source=mediterranean shrubland]
[truncated: 3,051,266 more chars]
